# Supplementary material for: Metagenomic Investigation of Pathogenic RNA Viruses Causing Diarrhea in Sika Deer Fawns
Source: Viruses. 2025 May 31;17(6):803. doi: 10.3390/v17060803 (PMC12197501; doi:10.3390/v17060803)
Supplement: Supplementary file 1 [file viruses-17-00803-s001.zip › Supplementary Table S1.xlsx]

## Sheet: Sheet1
Virus family/genus	Criteria for a novel virus species	Criteria for a novel virus genus	Reference OR related ICTV website
Mamastrovirus	Currently, the ICTV-recognized Mamastrovirus species should have capsid proteins with amino acid distances greater than 37.8%.	Not applicable for this work.	Williams S H, Che X, Garcia J A, et al. Viral Diversity of House Mice in New York City [J]. mBio, 2018, 9(2). DOI: 10.1128/mBio.01354-17.
Caliciviridae	Species criteria demarcation of Caliciviridae are based on cap amino acid sequences with cut-off of 14.7%-26.7%.	Members of different genera in the family Caliciviridae have >60% amino acid sequence difference in the complete VP1.	Vinjé J, Estes MK, Esteves P, Green KY, Katayama K, Knowles NJ, L'Homme Y, Martella V, Vennema H, White PA, Ictv Report Consortium. ICTV Virus Taxonomy Profile: Caliciviridae. J Gen Virol. 2019 Nov;100(11):1469-1470.
Coronaviridae	Viruses that share more than 90% aa sequence identity in the conserved replicase domains are considered to belong to the same species. This 90% identity threshold serves as the sole species demarcation criterion.	Not applicable for this work.	https://talk.ictvonline.org/ictv-reports/ictv_online_report/
Picornaviridae	A picornavirus species is a class of phylogenetically related viruses that would normally be expected to share (i) a significant degree of amino acid identity of P1, 2C, 3C and 3D proteins, (ii) monophyly in phylogenetic trees, (iii) essentially identical genome maps, and (iv) a significant degree of compatibility in proteolytic processing, replication, encapsidation and genetic recombination.	A novel virus genus may be proposed according to the ICTV criteria which include (i) showing distinctive genome organization features in comparison to their closest relatives, (ii) sharing amino acid sequence identity of <34 % in P1 and <36 % amino acid identity in the non-structural proteins 2C+3CD, (iii) no detectable homology of proteins L (if exist), 2B, 3A, 3B.	Zell R, Delwart E, Gorbalenya AE, Hovi T, King AMQ, Knowles NJ, Lindberg AM, Pallansch MA, Palmenberg AC, Reuter G, Simmonds P, Skern T, Stanway G, Yamashita T, Ictv Report Consortium. ICTV Virus Taxonomy Profile: Picornaviridae. J Gen Virol. 2017 Oct;98(10):2421-2422.
Herelleviridae	Members of the same species are more than 95% identical in genome nucleotide sequence, including the terminal repeat region. Phages with genomes that differ by more than 5% are assigned to different species.	At a 50% amino acid sequence identity threshold at minimum 50% gene coverage or by prokaryotic Virus Orthologous Group (pVOG) analysis.	https://ictv.global/report/chapter/herelleviridae/herelleviridae
Inoviridae	Members of the same species are >95% identical in genome DNA sequence and show significant similarity (identity × query coverage) in their adhesion protein (CoaA; p3) amino acid sequences.	Members of additional species will be >5% different in the DNA sequence of their genomes as assessed using the BLASTn algorithm.	https://ictv.global/report/chapter/inoviridae/inoviridae
Sedoreoviridae	Nucleotide and amino acid sequence analysis (viruses within different species should have low levels of sequence similarity between cognate genome segments).Serological comparisons of antigens or antibodies using either polyclonal antisera or monoclonal antibodies against conserved antigens. Methods used may include ELISA, complement fixation, and agar gel immunodiffusion. Closely related isolate…	The number of genome segments (10, 11, or 12) is in most cases characteristic of viruses within a single genus.Host (and vector) range and disease signs also are important indicators that help to identify viruses from different genera. Capsid structure (number of capsid layers, and the symmetry and structure of the outer capsid) also can be significant. The level of sequence divergence, particula…	Attoui H, Jaafar FM, Belhouchet M, de Micco P, de Lamballerie X, Brussaard CPD. Micromonas pusilla reovirus: a new member of the family Reoviridae assigned to a novel proposed genus (Mimoreovirus). J Gen Virol. 2006 May;87(Pt 5):1375-1383. doi: 10.1099/vir.0.81584-0 Attoui H, Fang Q, Jaafar FM, Cantaloube JF, Biagini P, de Micco P, de Lamballerie X. Common evolutionary origin of aquareoviruses an…
Nodaviridae	Nodaviruses can be classified based on genetic diversity of the RNA2 segment. Isolates with less than 80% identity at the nucleotide level of RNA2 and less than 87% identity at the amino acid level are classified as different species. The CP aa sequences of the alphanodaviruses are only about 10% identical to those of the betanodaviruses.	Biological properties (host range, vectors, mode of transmission). Virion physical/physicochemical characteristics (virion sedimentation coefficient and buoyant density). Structural protein characteristics (electrophoretic mobilities of the CP precursor or its cleavage products). Antigenic properties. Genome molecular characteristics (in the absence of sequence information, the electrophoretic mo…	Schuster S, Zirkel F, Kurth A, van Cleef KW, Drosten C, van Rij RP, Junglen S. A unique nodavirus with novel features: mosinovirus expresses two subgenomic RNAs, a capsid gene of unknown origin, and a suppressor of the antiviral RNA interference pathway. J Virol. 2014 Nov;88(22):13447-59. doi: 10.1128/JVI.02144-14.
Myoviridae	Genera are differentiated by genome organization, mechanisms of DNA replication, and packaging, and the presence or absence of unusual bases and DNA polymerases.		https://ictv.global/report_9th/dsDNA/Myoviridae
Retroviridae	Species demarcation criteria include differences in genome sequences and differences in gene product sequences.	Phylogenetic trees based on conserved domains of reverse transcriptase (RT) are conveniently rooted using RT from viruses and retroelements outside the family Retroviridae, and can be used to resolve relationships between genera in both subfamilies. Genera can also be distinguished based on the presence or absence of specific regulatory or accessory proteins, unique features of the Env protein, a…	https://ictv.global/report/chapter/retroviridae/retroviridae
Podoviridae	The species have different hosts and only about 40% of the predicted gene products show proteomic correlation to other species. There is no genome-wide DNA homology between species.		https://ictv.global/report_9th/dsDNA/Podoviridae
Siphoviridae	Genera are differentiated by genome organization, mechanisms of DNA packaging and presence or absence of DNA polymerases.		https://ictv.global/report_9th/dsDNA/Siphoviridae
Ackermannviridae	The members of each of the proposed species differ from those of other species by more than 5% at the DNA level as confirmed with the BLASTN algorithm.	We have chosen 95% DNA sequence identity as the criterion for demarcation of species in this new genus.	Adriaenssens EM, Ackermann HW, Anany H, Blasdel B, Connerton IF, Goulding D, Griffiths MW, Hooton SP, Kutter EM, Kropinski AM, Lee JH, Maes M, Pickard D, Ryu S, Sepehrizadeh Z, Shahrbabak SS, Toribio AL, Lavigne R. A suggested new bacteriophage genus: "Viunalikevirus". Arch Virol. 2012 Oct;157(10):2035-46. doi: 10.1007/s00705-012-1360-5.
Autographiviridae	Genus and species were demarcated from pairwise intergenomic distances calculated using the similarity function of tax_myPhage (https://github.com/amillard/tax_myPHAGE) and employing current ICTV BVS demarcation criteria where species are defined as genomes exhibiting ≤95% similarity and genera as possessing ≥70% similarity over their genome length.	Genus and species were demarcated from pairwise intergenomic distances calculated using the similarity function of tax_myPhage (https://github.com/amillard/tax_myPHAGE) and employing current ICTV BVS demarcation criteria where species are defined as genomes exhibiting ≤95% similarity and genera as possessing ≥70% similarity over their genome length .	Turner D, Kropinski AM, Adriaenssens EM. (2021) A Roadmap for Genome-Based Phage Taxonomy. Viruses. 13(3):506. doi: 10.3390/v13030506.
Virgaviridae	Sequence similarity: more than 90% whole genome nt sequence identity is considered to characterize strains of the same species. Most of the sequenced tobamoviruses of different species have considerably less than 90% sequence identity.Host range: however many of these viruses have wider and more overlapping host ranges in experimental rather than natural situations. Antigenic relationships betwee…	Genera are distinguished by the number of genomic RNAs, various features of genome organization, the type of cell-to-cell movement protein and the natural mode of transmission.	https://ictv.global/report/chapter/virgaviridae/virgaviridae
Betaflexiviridae	Throughout the family, isolates of different species should have less than about 72% nt identity (or 80% aa identity) between their respective CP or polymerase genes. Viruses from different genera usually have less than about 45% nt identity in these genes.	Genera are distinguished by various features of genome organization and the natural mode of transmission.	https://ictv.global/report_9th/RNApos/Betaflexiviridae
Flaviviridae	Nucleotide and deduced amino acid sequence relatedness. Antigenic relatedness. Host of origin.	The virion Mr, buoyant density, sedimentation coefficient and other physicochemical properties differ among the members of the genera.	https://ictv.global/report/chapter/flaviviridaeport/flaviviridaeport/flaviviridae
Mitoviridae	Viruses of the same species should be similarly affected by host chromosomal mutations. Viruses that can recombine or exchange segments with each other to give viable progeny should be considered the same species. Although these biological criteria are the prime determinants of species, sequence criteria also are used. Less than 50% sequence identity at the protein level generally reflects a spec…	Species demarcation criteria have not been precisely defined. However, amino acid sequence identities of putative RdRp proteins between the different mitovirus species so far defined are less than 40%. Amino acid sequence identities of putative RdRp proteins between strains of the same mitovirus species are greater than 90%.	Siddell SG, Walker PJ, Lefkowitz EJ, Mushegian AR, Adams MJ, Dutilh BE, Gorbalenya AE, Harrach B, Harrison RL, Junglen S, Knowles NJ, Kropinski AM, Krupovic M, Kuhn JH, Nibert M, Rubino L, Sabanadzovic S, Sanfacon H, Simmonds P, Varsani A, Zerbini FM, Davison AJ (2019) Additional changes to taxonomy ratified in a special vote by the International Committee on Taxonomy of Viruses (October 2018). A…
Leviviridae	Furthermore, the percentage of aa or nt sequence identity is dramatically lower between the two species than between strains within a species. Species can also be distinguished by serological means and by species-specific antisense DNA probes.		https://ictv.global/report_9th/RNApos/Leviviridae
Fiersviridae	We chose 80 % PAAI of the RdRP as the species demarcation criterion.	We chose 50 % pairwise amino-acid identity (PAAI) of the viral encoded RdRP as the criterion for establishing genera based on an analysis of the previous ICTV classification of known bacteria-infecting +ssRNA viruses. Exemplar viruses representing each of the 428 genera were chosen by the following criteria, in decreasing priority: A bacterial +ssRNA virus representing the genus was chosen if (i)…	Callanan, J., Stockdale, S. R., Adriaenssens, E. M., Kuhn, J. H., Rumnieks, J., Pallen, M. J., Shkoporov, A. N., Draper, L. A., Ross, R. P., & Hill, C. (2021). Leviviricetes: expanding and restructuring the taxonomy of bacteria-infecting single-stranded RNA viruses. Microbial genomics, 7(11), 000686. https://doi.org/10.1099/mgen.0.000686.
Hepeviridae	Members of the family are assigned to two subfamilies, five genera and ten species.The family includes two subfamilies whose members are phylogenetically distinct; the subfamily Orthohepevirinae includes four genera that are phylogenetically distinct and have different host ranges. Only one species has been described in the subfamily Parahepevirinae.	Members of Orthohepevirinae ‘s four genera have different host ranges and are distinct by phylogenetic analysis of complete coding region nucleotide sequence and of partial amino acid sequence from the methyltransferase, helicase and RNA polymerase domains.	Smith DB, Simmonds P, Members Of The International Committee On The Taxonomy Of Viruses Study Group, Jameel S, Emerson SU, Harrison TJ, Meng XJ, Okamoto H, Van der Poel WHM, Purdy MA. Consensus proposals for classification of the family Hepeviridae. J Gen Virol. 2014 Oct;95(Pt 10):2223-2232. doi: 10.1099/vir.0.068429-0. Smith DB, Simmonds P, Members Of The International Committee On The Taxonomy …
