# Supplementary material for: Metagenomic Investigation of Pathogenic RNA Viruses Causing Diarrhea in Sika Deer Fawns
Source: Viruses. 2025 May 31;17(6):803. doi: 10.3390/v17060803 (PMC12197501; doi:10.3390/v17060803)
Supplement: Supplementary file 1 [file viruses-17-00803-s001.zip › Supplementary Table S2.xlsx]

## Sheet: Sheet1
Class	Order	Family	Genus	Virus strain name/library	A1	A2	A3	A4	A5
Caudoviricetes		Herelleviridae	Schiekvirus	Enterococcus virus EFDG1	0	4.52	0	0	0
				Enterococcus phage EfsSzw-1	0	2.22	0	0	0
				Enterococcus phage iF6	0	29.13	0	0	1.44
				Enterococcus phage PEf771	0	4.72	0	0	0
				Enterococcus phage vB_EfaM_A2	0	3.8	0	0	0
				Enterococcus phage vB_OCPT_Ben	0	3.39	0.55	0.49	0
				Enterococcus virus EFDG1	0	10.76	0	0	0
				Enterococcus virus EFP01	2.87	212.71	342.91	4275.27	135.18
				Enterococcus virus EfV12	0	35.62	0	0	0
			Kochikohdavirus	Enterococcus phage 156	0	4.65	0	0	0
				Enterococcus phage EFGrNG	0	26.83	0.25	0.3	1.7
			Unclassified	Enterococcus phage 163	0	17.53	3.03	0	0
				Enterococcus phage vB_EfaH_149	250.93	6.27	32.93	4.28	16.77
				Lactobacillus phage 521B	72.94	1.04	0.27	10.19	0
				Lactobacillus phage LfeInf	0	18.88	0	9.3	0
		Myoviridae	Felsduovirus	Escherichia virus 500465-1	28.88	103.02	46.7	97.58	118.05
				Klebsiella virus ST13OXA48phi12-1	441.47	938.92	401.93	532.41	720.41
				Klebsiella virus 4LV2017	11.58	14.89	39.61	19.93	65.82
			Goslarvirus	Escherichia virus Goslar	20.2	7.01	3.35	6.85	9.68
			Novemvirus	Enterobacter virus phiT5282H	1.95	0.19	9.63	0	0
			Peduovirus	Escherichia virus fiAA91ss	10.84	0	5.84	0	9.22
				Escherichia virus pro147	0	0.82	0	0	6.91
				Unclassified	0	3.64	0	0	0
			Punavirus	Escherichia virus P1	18.83	51.75	91.58	27.21	35.41
				Escherichia virus RCS47	95.55	174.9	99.06	246.76	105.83
				Salmonella virus SJ46	7.68	37.84	20.58	16.88	12.18
				Unclassified	7.29	49.2	42.2	67.81	22.07
			Brunovirus	Salmonella virus SEN34	0	6.79	0	0	0
			Erskinevirus	Erwinia virus EaH2	0	0	0	0	12.43
			Goslarvirus	Escherichia virus Goslar	20.3	117.6	10.88	15.71	80.67
			Mosigvirus	Escherichia phage vB_EcoM_G2285	0	0	0	0	35.66
			Muvirus	Yersinia phage vB_YpM_23	12.69	3.75	4.26	0.9	2.22
			Peduovirus	Escherichia phage 500465-1	237.66	268.96	151.79	190.36	308.6
				Escherichia phage 500465-2	33	19.01	18.94	58.87	47.87
				Escherichia phage 503458	7.12	0	0	0	5.9
				Escherichia phage 520873	6.48	17.82	7.25	8.75	32.2
				Escherichia virus P2	38.7	51.6	20.74	44.04	64.45
				Escherichia virus P2_2H1	0	4.72	0	0	0
				Escherichia virus P2_2H4	0.15	0.27	0	0	4.07
				Escherichia virus Wphi	1.35	4.87	0.87	0	0
				Klebsiella phage ST16-OXA48phi5.4	0	0	41.43	0	113.41
			Punavirus	Escherichia virus P1	105.73	303.08	284.35	166.33	218.35
				Salmonella virus SJ46	324.25	196.63	122.35	92.69	153.2
			Tequatrovirus	Escherichia phage MLF4	10.6	8.42	8.01	3.19	7.78
				Escherichia phage vB_EcoM_G2540	149.11	406.71	171.26	103.33	213.1
			Vimunumvirus	Klebsiella virus ST147VIM1phi7-1	80.02	99.88	65.04	77.46	115.06
			Xuanwuvirus	Escherichia virus 500465-2	323.68	629.14	213.97	317.01	442.88
				Escherichia virus 503458	0	0	1.67	5.94	1.35
			Unclassified	Unclassified	21.26	70.01	30.07	91.16	36.24
				Aeromonas phage AP1	165.27	361.42	181.5	187.4	270.88
				Enterobacteria phage SfV	12.42	31.04	25.79	9.53	21.17
				Escherichia phage Rac	7.42	95.71	53.12	184.64	480.15
				Escherichia phage Rac-SA53	180.58	326.7	72.68	78.65	141.86
				Escherichia phage vB_EcoM_IME392	0	0	0	9.06	0
				Klebsiella phage vB_Kpn_Chronis	4.99	13.2	0	0.66	4.1
				Phage TP	13.32	22.53	12.9	20.5	12.22
				Providencia phage PSTRCR_127	189.4	207.84	113.53	91.24	123.5
				Shigella phage SfIV	0	0	10.7	0	8.13
				Vibrio phage 1.031.O._10N.261.46.F8	298.05	19.06	1.17	68.17	0.11
		Podoviridae	Lederbergvirus	Shigella virus Sf6	0	0	0	0	4.62
			Traversvirus	Escherichia virus F451	1.36	7.38	4.34	0	1.89
				Escherichia virus SH2026Stx1	1.5	2.77	2.96	3.98	0
			Uetakevirus	Unclassified	8.58	86.47	3.42	0.92	13.11
				Unclassified	12.2	250.1	175.65	808.49	171.16
			Gamaleyavirus	Escherichia phage PD38	0	0	0	19.45	0
				Escherichia phage PGN829.1	0	0	0	129.6	0
				Escherichia phage phi G17	0.99	0	0	237.14	0
				Escherichia phage St11Ph5	41.18	2.22	0	1359.38	6.54
				Escherichia phage vB_EcoP_SP5M	0	0	0	42.2	0
				Escherichia virus APEC7	0	0	0	175.37	4.36
				Escherichia virus Bp4	4.17	0	0	48.09	0
				Escherichia virus EC1UPM	0.97	0	0	12.44	0
				Escherichia virus ECBP1	0	0	0	20.55	0
				Escherichia virus G7C	0	0	0	12.63	0
				Escherichia virus IME11	2.78	0	0	339.35	0
				Shigella virus Sb1	1.09	0	0	18.49	0
			Lederbergvirus	Escherichia virus HK620	0	18.79	0	0	14.46
				Salmonella phage 118970_sal4	0	139.99	0	0	0
				Salmonella virus BTP1	0	1.74	1.91	6.78	9.24
				Shigella virus Sf6	5.18	7.35	0	0	10.13
			Murrayvirus	Escherichia phage sortsyn	14.75	46.82	16.53	13.27	56.2
				Escherichia virus EC2	18.38	63.39	25.69	34.27	39.21
			Oslovirus	Escherichia phage GER2	31.36	118.2	32	18.49	32.46
			Traversvirus	Enterobacteria phage VT2-Sakai	5.13	24.29	2.68	2.8	17.48
				Escherichia Stx1 converting phage	0	0	0	0	32.19
				Escherichia virus Min27	11.47	13.85	0	0	3.11
				Stx converting phage vB_EcoS_P27	0.38	3.56	0	4.97	13.21
			Unclassified	Bacteroides phage crAss002	30.03	0	0.59	0	0
				crAssphage cr106_1	13.61	0	0	0	0
				crAssphage cr107_1	570.84	38.89	0.49	0	0.72
				crAssphage cr109_1	0	0	19	11.05	495.32
				crAssphage cr113_1	0	0.33	0.67	0.14	95.37
				crAssphage cr115_1	0	0	0	0	19.9
				crAssphage cr4_1	0	3.22	0	0	37.11
				crAssphage cr53_1	0	0	0	0	52.01
				crAssphage cr56_1	0	0	0	0	41.44
				crAssphage cr6_1	0	30.67	0	0	0.31
				crAssphage cr60_1	0	0.25	0	0	58.57
				Enterococcus phage vB_EfaP_Zip	11.26	9.76	0	0	1.35
				Escherichia phage vB_EcoP_Kapi1	0	19.05	0	0	0
				Klebsiella phage 6 LV-2017	0	0	0	0	32.19
		Siphoviridae	Fattrevirus	Lactobacillus virus phiAT3	0	10.21	0	0	0
			Glaedevirus	Escherichia virus 2H10	13.96	40.35	138.77	70.24	36.88
			Lafunavirus	Lactobacillus virus LF1	0	3.18	0	0	0
			Lambdavirus	Escherichia virus 1H12	166.2	131.54	100.64	70.6	111.9
				Escherichia virus 2B8	0	8.01	0	0	0
				Escherichia virus 2G7b	0.71	20.7	1.02	0	12.44
				Escherichia virus 4A7	19.29	7.85	13.29	20.1	10.51
				Escherichia virus DE3	388.48	440.32	222.56	241.36	130.49
				Escherichia virus ev207	4.4	0	5.53	1.8	6.78
				Escherichia virus ev243	4.94	7.68	1.75	0	8.95
				Escherichia virus HK629	63.99	87.01	55.83	91.37	114.46
			Pankowvirus	Escherichia virus 1717	13.75	6.53	33.88	3.46	0.35
			Phifelvirus	Enterococcus virus FL3	11.72	0	0	0	0
			Sawaravirus	Escherichia virus WGPS2	7.99	14.7	9.94	12.84	3.74
			Seuratvirus	Unclassified	0	0	0	0	4.32
			Biseptimavirus	Staphylococcus phage P1105	15.16	20.18	9.22	16.1	0
			Dhillonvirus	Escherichia phage B2	0	4.38	2.37	0	0
				Escherichia phage vb_EcoS_bov16_1	0	9.39	2.02	0	0
				Escherichia virus YD2008s	0	2.61	0.27	0	0
			Efquatrovirus	Enterococcus phage vB_EfaS_Ef5.1	0	0	0	0	1.35
				Enterococcus phage vB_EfaS_Ef5.4	0	0	0	0	8.4
				Enterococcus phage vB_EfaS_Ef6.1	0	0	0	0	9.75
				Enterococcus virus IME196	0	0	0	1.86	19.76
			Hendrixvirus	Enterobacteria phage HK140	0	6.67	0	0	0
				Escherichia virus HK446	0	0	0	0	3.34
				Escherichia virus HK544	2.27	5.54	0.55	0	0.92
				Escherichia virus HK633	0.78	1.17	0.25	0.22	4.01
			Lambdavirus	Enterobacteria phage 27	0	4.72	0	0	0
				Enterobacteria phage H-19B	0.34	1.55	1.31	0	0
				Enterobacteria phage PA-2	34.42	22.7	38.08	25.21	2.94
				Escherichia phage DN1	24.03	45.59	23.39	22.07	25.57
				Escherichia phage Lambda_ev017	0	2.93	9.6	5.69	0
				Escherichia phage Lambda_ev087	5.24	29.91	0.81	2.18	2.2
				Escherichia phage Lambda_ev207	7.35	14.78	2.45	6.35	37.4
				Escherichia virus Lambda	19.09	95.93	25.51	34.18	21.65
				Escherichia virus Lambda_2B8	13.44	0	43.38	0	0
				Escherichia virus Lambda_2G7b	0	0	0	0	4.38
			Nonagvirus	Escherichia phage vB_EcoS_HdK1	0.47	17.18	0	0	0
				Escherichia phage vB_EcoS_HdSG1	10.54	34.07	0	0	0
				Escherichia phage vB_EcoS_SP8	0	9.91	0	0	0
				Escherichia virus 9g	8.38	3.45	0	0	0
				Escherichia virus JenK1	0.84	14.24	0	0	0
				Escherichia virus JenP1	15.9	34.15	0	10.22	0
				Escherichia virus JenP2	0.53	4.44	0	0	0
				Salmonella virus SE1Kor	0.35	15.82	0	1.55	0
			Oneupvirus	Gordonia virus BrutonGaster	0	0	0	4.13	0
			Phifelvirus	Enterococcus virus FL2	8.17	0	1.18	0	0.97
			Ravinvirus	Escherichia phage YDC107_1	0	2.22	0	0	4.89
			Seuratvirus	Aeromonas phage SD04	0	0	0	0	13.13
				Escherichia phage Greed	0	0	0	0	32.99
				Escherichia phage slur01	0	0	0	0	11.68
				Escherichia phage vB_Eco_SLUR25	0	0	0	0	159.22
				Escherichia phage vB_Eco_SLUR63	0	0	0	0	3.88
				Escherichia phage vB_Eco_SLUR76	0	0	0	0	3.44
				Escherichia virus Cajan	0	0	0	0	4.59
				Escherichia virus Seurat	0	0	0	0	19.8
			Unclassified	Unclassified	827.07	2298.82	1603.68	2331.37	575.89
				Bacteroides phage B40-8	0	0.34	0	0	17.41
				Enterobacteria phage 2851	6.8	0	21.08	0	0
				Enterobacteria phage BP-4795	0	3.39	0	0	1
				Enterobacteria phage cdtI	9.93	31.09	13.6	10.8	13.96
				Enterobacteria phage CP-1639	22.63	265.11	43.96	40.33	39.79
				Enterobacteria phage VT1-Sakai	5.39	25.45	4.21	2.76	9.34
				Enterobacteria phage YYZ-2008	6.92	18.47	8.21	0.75	17.75
				Enterococcus phage 9181	0	0	2.81	0	0
				Enterococcus phage EFC-1	0	0.84	17.53	0	0
				Enterococcus phage Entfac.YE1	0.12	12.89	3.73	46.91	67.7
				Enterococcus phage phiEf11	0	0	10.51	0	0
				Escherichia phage 1720a-02	0	0	0	16.45	11.87
				Escherichia phage Ayreon	1.1	5.55	15.69	0	6.54
				Escherichia phage Evi	6.08	0	7.54	10.84	5.17
				Escherichia phage mEp460_ev081	0	0	0	0	16.71
				Escherichia virus Lambda_2H10	0	0	10.54	0	0
				Klebsiella phage 2b LV-2017	9.26	0	0	17.99	0
				Klebsiella phage ST846-OXA48phi9.2	5.48	18.48	4.43	0	11.81
				Klebsiella phage ST974-OXA48phi18.2	3.99	5.72	6.31	7.46	10.65
				Klebsiella phage YX3973	5.59	0	0	0	0.41
				Lactobacillus phage JNU_P5	10.29	22.72	3.03	15.34	0
				Lactobacillus phage LJ	0	0	1.13	0	0
				Lactobacillus phage LR1	14.52	20.28	0.47	12.05	0.51
				Lactobacillus phage LR2	41.78	3.87	0	0.9	0.24
				Lactobacillus phage phiadh	0	4.35	0	0	0
				Lactobacillus phage phiPYB5	0	0	17.18	0	0
				Lactobacillus phage vB_Lga_AB1	0	8.77	0	0	0
				Lactobacillus prophage Lj928	46.87	0	0	0	0
				Morganella phage IME1369_01	9.97	25.95	15.15	22.96	38.76
				Peptoclostridium phage phiCDIF1296T	0	5.08	0	0	0
				Salmonella phage 64795_sal3	5.13	0	0	0	0
				Shigella phage SfX	57.2	61.8	40.62	26.36	91.4
				Siphoviridae sp.	0	0	0	15.64	0
				Staphylococcus phage SPbeta-like	3.73	95.27	23.65	77.74	20.35
				Staphylococcus phage UPMK_1	0	16.38	25.99	0	6.2
				Streptococcus phage IPP27	60.81	73.59	79.06	5.79	38.79
				Streptococcus phage Javan202	3.54	0	6.95	0	0
				Streptococcus phage phiD12	2.04	0.94	21.22	0.7	0.33
				Streptococcus phage phiJH1301-2	1065.58	1088.71	1003.87	6317.23	1403.94
				Streptococcus phage phiNJ3	6.08	13.82	0	12.54	2.07
				Streptococcus phage phiSC070807	13.71	81.19	49.08	154.01	68.23
				Streptococcus phage phi-SC181	66.23	1089.78	523.61	1605.75	477.04
				Streptococcus phage phi-SsUD.1	0.36	6.97	3.9	16.49	13.19
				Streptococcus phage phi-SsuFJNP8_rum	67.62	348.05	173.43	2133.72	1115.04
				Streptococcus phage phi-SsuFJSM5_rum	8.04	222.2	203.65	1145.93	683.25
				Streptococcus phage phi-SsuFJSM8_rum	33.49	53.45	76.17	1.9	4.93
				Streptococcus phage phi-SsuHCJ3_rum	2.88	83.6	146.94	568.63	82.92
				Streptococcus phage phi-SsuSH0918_comEC	2.17	26.12	55.48	605.99	59.06
				Streptococcus phage phi-SsuSSJ28_rum	13.87	43.85	68.8	610.8	20.97
				Streptococcus phage phi-SsuYTJ2_rum	296.73	412.62	56.27	600.34	48.08
				Streptococcus phage TP-J34	0	4.69	0	0	0
				Streptococcus virus 9874	0	16.38	10.39	0	0
				Stx2a-converting phage Stx2_499	1.91	7.65	6.09	0	0.45
				Stx2-converting phage 1717	21.59	20.43	21.9	12.6	60.15
				Stx2-converting phage Stx2a_F349	0	0	7.5	0	0
			Felixounavirus	Enterobacteria phage KhF3	0	1	0	15.35	0
				Enterobacteria phage XTG1	0	0	0	5.22	0
				Escherichia phage heid	0	0	0	5.22	0
				Escherichia phage heid	0	0	0	21.14	0
				Escherichia phage vB_EcoM-Pr103Blw	0	0	0	8.2	0
				Escherichia phage VpaE1_ev035	0	0	0	10.67	0
				Escherichia phage warpig	0	0	0	3.92	0
				Escherichia virus AYO145A	0	0	0	11.39	0
				Escherichia virus HY02	0.77	0	0	21.59	0
				Escherichia virus JH2	0	11.43	0	0	0
				Escherichia virus wV8	0	0	0	4.41	0
				Phage NBEco004	0	0	0	14.34	0
				Salmonella phage FSL SP-010	0	0	0	42.46	0
				Enterobacteria phage P4	0	2.03	44.86	3.34	1.56
			Efquatrovirus	Enterococcus phage vB_EfaS-SRH2	0	0	0	0	6.58
			Lederbergvirus	Escherichia phage HF4s	0.43	21.48	0	0	0
			Unclassified	Escherichia phage SerU-LTIIb	27.67	11.09	8.2	7.15	82.87
		Ackermannviridae	Unclassified	Dickeya phage phiDP10.3	10.49	22.05	10.95	11.8	11.03
				Dickeya phage phiDP23.1	73.46	85.79	33.1	89.68	37.13
		Autographiviridae	Teseptimavirus	Escherichia phage 13a	0	44.84	0	0	0
Faserviricetes	Tubulavirales	Inoviridae	Infulavirus	Escherichia virus If1	0.05	1.53	0	2.05	0.28
			Unclassified	Phage M13mp18	3.5	20.3	4.74	52.76	0
Leviviricetes	Levivirales	Leviviridae	Allolevivirus	Escherichia virus FI	13735	90649.1	4890.24	33086.2	2430.25
			Levivirus	Enterobacteria phage Hgal1	0	0	0	40.79	0
				Escherichia virus MS2	46.96	83.13	99.96	7437.61	0
	Norzivirales	Fiersviridae	Qubevirus	Qubevirus faecium	1003.7	24814.8	2860.6	1688.88	158.99
				Unclassified	15.86	5172.26	149.91	946.53	89.2
Resentoviricetes	Reovirales	Sedoreoviridae	Orbivirus	Unclassified	1.1	4.17	2.11	2.96	5.47
			Orthoreovirus	Unclassified	35.28	57.02	21.53	27.81	58.93
			Rotavirus	Rotavirus A	28.52	93.09	67.79	318.03	128.91
				Unclassified	643308	327618	530931	72095.6	846311
Alsuviricetes	Hepelivirales	Hepeviridae	Unclassified	Hepeviridae sp.	0	7	0	0	0
			Orthohepevirus	Unclassified	12	23	2	7	7
			Unclassified	Unclassified	0	28	0	0	0
Alsuviricetes	Martellivirales	Virgaviridae	Tobamovirus	Unclassified	38.58	42.73	4.77	596.89	2.39
	Tymovirales	Betaflexiviridae	Carlavirus	Unclassified	0	121.87	9.65	0	0
Flasuviricetes	Amarillovirales	Flaviviridae	Hepacivirus	Unclassified	0.98	13.75	15.21	0.66	22.78
			Pestivirus	Unclassified	1.66	63.2	20.48	78.8	3.56
			Unclassified	Unclassified	8.96	0	0	0	0
Pisoniviricetes	Nidovirales	Coronaviridae	Betacoronavirus	Unclassified	0	41.13	27.75	65645.8	1444.69
				Betacoronavirus 1	47.36	2.13	0	12.99	0
	Picornavirales	Caliciviridae	Nebovirus	Unclassified	0	0	2.08	0	0
			Norovirus	Norwalk virus	0	0	2.37	0	0
				Unclassified	0	0	0	38.81	0.42
		Picornaviridae	Bopivirus	Bopivirus A	0	0	0	101.39	0
			Kobuvirus	Aichivirus B	14.28	16.62	16.06	5506.38	277.43
				Aichivirus C	3701.76	6123.14	3078.27	14162.2	1399.23
				Unclassified	1987.33	962.39	8.98	2185.1	358.64
			Unclassified	Picornavirales sp.	31.01	11.6	0	2.11	0
Stelpaviricetes	Stellavirales	Astroviridae	Mamastrovirus	Unclassified	25618.3	73949.1	27924	213467	23042.6
				Bovine astrovirus	0	9.21	0	0	0
			Unclassified	Unclassified	953.89	11227.8	3680.01	39072.5	1251.32
Revtraviricetes	Ortervirales	Retroviridae	Gammaretrovirus	Unclassified	20.93	43.66	36.82	96.31	9.67
				Feline leukemia virus	0	0	0	10.84	0
			Lentivirus	Unclassified	5.42	0	0	7.65	0
Howeltoviricetes	Cryppavirales	Mitoviridae	Mitovirus	Mitovirus sp.	6.28	11.56	15.2	9.72	0
Magsaviricetes	Nodamuvirales	Nodaviridae	Unclassified	Unclassified	827.07	2298.82	1603.68	2331.37	575.89
Unclassified	Unclassified	Unclassified	Unclassified	Unclassified	0	7.63	0	0	0
				Bacteriophage sp.	91.78	86.68	2.95	30.73	16
				Cellulophaga phage Mariner	4.93	20.47	3.3	3.77	16.21
				Erwinia phage phiAT1	238.54	30.18	34.23	57.12	0
				Escherichia coli phage EH297	23.66	38.9	51.58	32.5	26.61
				Streptococcus satellite phage Javan285	0.8	16.03	3.76	2.4	0.38
				Streptococcus satellite phage Javan286	7.76	0	3.34	1.88	0.24
				Streptococcus satellite phage Javan415	3.36	49.43	6.1	16.16	1.58
				uncultured phage	208.73	271.5	150.04	138.02	109.68
				uncultured virus	0	0	7.8	13.77	0
