# Supplementary material for: Metagenomic Investigation of Pathogenic RNA Viruses Causing Diarrhea in Sika Deer Fawns
Source: Viruses. 2025 May 31;17(6):803. doi: 10.3390/v17060803 (PMC12197501; doi:10.3390/v17060803)
Supplement: Supplementary file 1 [file viruses-17-00803-s001.zip › Supplementary Table S3.xlsx]

## Sheet: Sheet1
Gene ID	Description	Tax	Database	Type	Library ID	Project accession	Sample accession	NCBI SRA accession no.	Sequence
A1_TRINITY_DN10036_c0_g1_i1	RNA polymerase [Tobacco mosaic virus]	k__Orthornavirae;p__Kitrinoviricota;c__Alsuviricetes;o__Martellivirales;f__Virgaviridae;g__Tobamovirus;s__Unclassified	genbank	annotated	A1	PRJNA1215313	SAMN46401079	SRR32111960	GTAATACGCACAATTGTTCAACGAAACAGCAACATCACAAAGAGACCTTCTGAACTCCTCCAAGTGTTCCCAATCCTTGATGTGTTTAGCACCAAGTTTCGAGATCAACTTTAGGGGATCGTAATACACAATGCATCCTCTGTCGTGATGTATTACATACCTTCCGCAAAAGTATCCATACTGTTTTTTAAACAGTTTTGCTTCAAAATTCCACATAAGATTCGCGGAGTGTTGCACATCCGGAAACTCACAACCCTTTGGGAAGTACAGCAGACTATCGTCACCACAAAAGGCTCCTTTGATTATTTTCTCCATCGGAAGCATCGAGGCCAAACATGCAGCAATGATCACAGTGTTTCCAATGAACGTCGTGACGTCCCCGCTCTTTCTTTGATACCA…
A1_TRINITY_DN10116_c0_g1_i1	hypothetical protein 1 [Picornavirales sp.]	k__Viruses;p__Pisuviricota;c__Pisoniviricetes;o__Picornavirales;f__Unclassified;g__Unclassified;s__Picornavirales sp.	nr	annotated	A1	PRJNA1215313	SAMN46401079	SRR32111960	GGACGCTTTGGTTCTATCTTTACGAGATAAACGGTTGTAATCGGATATTAACGCAACGACAAAACGTTTTTGAATTTTGGAAGTGACCGGCAGAGCATCAGTTAAAAATAGCTGATTCTCAGCACGGGCAATCCCAGAAGACAAACGTAAAGGTGCAACTTTCGTAGGAGCACCTAGTGAAGCAGTAGCGGAGTTTCTAATCTGTGTCTCCTCAGCAGCAGATAAAGTGATGCTAAGTGACGGCAGAGTCAGAAATAGCCG
A1_TRINITY_DN10214_c0_g1_i1	ATPase [Enterobacteria phage 9g] AHN84530.1 ATPase [Enterobacteria phage 9g]	k__Viruses;p__Uroviricota;c__Caudoviricetes;o__Caudovirales;f__Siphoviridae;g__Nonagvirus;s__Escherichia virus 9g	nr	annotated	A1	PRJNA1215313	SAMN46401079	SRR32111960	GGTCCTTCTATGCCTGGTGCAAAATTAGGTCCAGAACTACCATACTTTTTTGACGAAGTGTTCAAAATTAGTGTTGGTAAAGACCAAAATACTCAAGCAGATTTTCGTTATCTGCTGACCAGACCAGATCTGTCAAATGTATGTAAAGATCGTTCTGGTTCGTTAGAACAGATGGAATATCCACATCTCGGTGCAATCATTAACAAAATCAAAGGGGTACAATAATGGCCGGT
A1_TRINITY_DN11164_c0_g1_i1	DNA helicase [Bacteroides phage crAss002]	k__Viruses;p__Uroviricota;c__Caudoviricetes;o__Caudovirales;f__Podoviridae;g__Unclassified;s__Bacteroides phage crAss002	nr	annotated	A1	PRJNA1215313	SAMN46401079	SRR32111960	GTAGTTTAAACTTAAAGTAATTACCATTATACTTCTCTGCAATCTTTCGGAACTTCTTAACATTAATAGTAATAAGAACATCTTTATGACTACTAGGACTAGGTTTATATGGAGAACGTTCTACATATTCACGAGTAAGTATAAGACATTTCTTATCAGTAATTAATTGTTTATGAATGTCCTTTAGTTCAGAAGTGTTGTCAAGATAATAAGTAATGTTAGCTCTATCTTCCATTGTCTCTGTTATTATGAGAGACGTAAGTTCGGGAGTTTTAGCTACCATTTTATCAAGCACCATTGTAACGAAATTCATTACGCTTAATGGTTCTGATAGAATAACACTACCCACACCTTTGTTATCAGACCATTTATTAGCAGCTTCATTATAAAT
A1_TRINITY_DN12018_c0_g1_i1	transposase mutator family [Staphylococcus phage SPbeta-like] YP_009226829.1 transposase mutator family [Staphylococcus phage SPbeta-like] ALH46695.1 transposase mutator family [Staphylococcus phage SPbeta-like] ALH46700.1 transposase mutator family [Staphylococcus phage SPbeta-like] PPV24614.1 hypothetical protein AWN80_18565 [Clostridioides difficile]	k__Viruses;p__Uroviricota;c__Caudoviricetes;o__Caudovirales;f__Siphoviridae;g__Unclassified;s__Staphylococcus phage SPbeta-like	nr	annotated	A1	PRJNA1215313	SAMN46401079	SRR32111960	ATGAGCGCAGCTTTACGACACGTGTAGGCACGCTAGAATTAAAAGTACCCAGAACACGTGATGGCCATTTTTCACCCACAGTGTTTGAACGTTATCAACGAAACGAAAAAGCCCTCATGGCTTCAATGTTGGAAATGTATGTATCAGGCGTTTCAACTCGTAAAGTATCAAAAATTGTGGAAGAACTTTGTGGTAAATCCGTCTCTAAGTCCTTCGTTTCTA
A1_TRINITY_DN12231_c0_g1_i1	LacZ protein [Human alphaherpesvirus 1 strain RH2] BAM73410.1 LacZ protein [Human alphaherpesvirus 1 strain RH2]	k__Viruses;p__Peploviricota;c__Herviviricetes;o__Herpesvirales;f__Herpesviridae;g__Simplexvirus;s__Human alphaherpesvirus 1	nr	annotated	A1	PRJNA1215313	SAMN46401079	SRR32111960	GCCCGGATAAACGGAACTGGAAAAACTGCTGCTGGTGTTTTGCTTCCGTCAGCGCTGGATGCGGCGTGCGGTCGGCAAAGACCAGACCGTTCATACAGAACTGGCGATCGTTCGGCGTATCGCCAAAATCACCGCCGTAAGCCGACCACGGGTTGCCGTTTTCATCATATTTAATCAGCGACTGATCCACCCAGTCCCAGACGAAGCCGCCCTGTAAACGGGGATACTGACGAAACGCCTGCCAGTATTTAGCGAAACCGCCA
A1_TRINITY_DN1258_c0_g1_i1	photosystem II D1 core reaction center protein, partial [Cyanophage S-RIM50]	k__Viruses;p__Uroviricota;c__Caudoviricetes;o__Caudovirales;f__Myoviridae;g__Neptunevirus;s__Synechococcus virus SRIM50	nr	annotated	A1	PRJNA1215313	SAMN46401079	SRR32111960	TGATGATATCAGCCCAAGTATTAATAACGCGACCTTGACTATCAACTACAGATTGGTTGAAATTGAAACCATTTAGGTTGAAAGCCATAGTACTAATACCTAAAGCAGTGAACCAGATTCCTACTACAGGCCAAGCAGCCAAGAAGAAGTGTAAAGAACGAGAGTTGTTGAAACTAGCATATTGGAAGATTAATCGGCCAAAATAACCATGAGCAGCCACAATATTATAAGTCTCTTCCTCTTGACCAAATTTGTAACCCTCATTAGCAGA
A1_TRINITY_DN12925_c0_g1_i1	site-specific integrase [Lactobacillus prophage Lj965]	k__Heunggongvirae;p__Uroviricota;c__Caudoviricetes;o__Caudovirales;f__Siphoviridae;g__Unclassified;s__Unclassified	refseq	annotated	A1	PRJNA1215313	SAMN46401079	SRR32111960	TAAAAGAATATTGATATAGCAACGTTTAGAACACTAAAAATACTAGAATGGTAACATTTTGGTAACATAAAGAAAAAATGCATCCGGAAGGGTGCATTTTCTTTATATATTTAATTGTTTTAATGCATTAACTGCATCTTCTTTATTTTTATTATTTACATGCGTATAAATATCTAAAGTCATTTGGATATTTTCATGACCAAGCAGCATTTGAACAGTTTTAGGTTTTACATTAGTTTCCGCAATAAGTAGTGTTGCAAAAGTATGTCTAAAGCCATGAACTGTTATATGACGTAAATCAGGTTGTGGTTCTTTTAAGTTGTGTGTTTTTGCATACTTAACTTTTTCCTCATGATCTTTAGCATAAATTGATTTAAGCCATTGATCTGGTTTGCTCAT…
A1_TRINITY_DN1411_c0_g1_i1	hypothetical protein [crAssphage cr107_1]	k__Viruses;p__Uroviricota;c__Caudoviricetes;o__Caudovirales;f__Podoviridae;g__Unclassified;s__crAssphage cr107_1	nr	annotated	A1	PRJNA1215313	SAMN46401079	SRR32111960	TGAATCTCCTTATTATGCACAACTTAAAGCTAGTATTAATCAGACTATCAATGATGTTAATGTTAATGGTATTGGTTTTGTTCCTGTTCTCCAAACTGTTGTAGATAATACAGGTTTTAGAGCCGGTGGATATTTTAGATACGAAAAAGAAGGTAATGTTTATATTGTTACTAACTTAGGTCGTGTAACTACTAAATCTGTTAGTCTTACTCCTGACTATATGTATAGTAAGAAAGTAACTATTAATAGTGTTAGTCAATTACAATTCCCTAGACGTAATGCTATTACTCAAGTAGTTAAAGAAAACGCTAGATTAGATAAGTTTGCTAATAATAACATTATTCGTGTTCAGACAGAAGATAACTTTATTAATGAAGATGTACTTGAATCTGCATTGAT…
A1_TRINITY_DN1411_c0_g2_i1	putative RNAP catalytic subunit [Bacteroides phage crAss002]	k__Viruses;p__Uroviricota;c__Caudoviricetes;o__Caudovirales;f__Podoviridae;g__Unclassified;s__Bacteroides phage crAss002	nr	annotated	A1	PRJNA1215313	SAMN46401079	SRR32111960	GAACTTATAAGTTAGATGAAAATGGTAACAAGATAGTTCAAGAGAAATGGAGTATAACTAATAAGAAGTTATTCGACCGTATGTTAGAGGACGAAACATTACGTACTCGTTATGAAATGTTCCTAGATGATATTAATAGATTTGTAGAAGACTATTCTATTATTGAAGCTATTCAACCTTATAATATTGATGAAGCTTATACTGTAAGTGAGACAGAAGAAG
A1_TRINITY_DN14420_c0_g2_i1	tail assembly protein K [Escherichia virus Lambda] ASO92792.1 NLP/P60 protein [Escherichia coli] EIE36197.1 NLP/P60 protein [Escherichia coli J53] ENA24348.1 hypothetical protein EC2016001_1312 [Escherichia coli 201600.1] GBE69293.1 endopeptidase [Enterobacter sp. KINAN-G]	k__Viruses;p__Uroviricota;c__Caudoviricetes;o__Caudovirales;f__Siphoviridae;g__Lambdavirus;s__Escherichia virus Lambda	nr	annotated	A1	PRJNA1215313	SAMN46401079	SRR32111960	TGGCTTCAGCCCCCGTTTTCACACGAAGGTCGATGCGGCGACCAAATCGTTGTAAATCCCCGTAAAGGCAGATGCGCGCCATGCCCGGTGACGCCAGAGGGAGTGTGTGCGTCGCTGCCATTTGTCGGTGTACCTCTCTCGTTTGCTCAGTTGTTCAGGAATATGGTGCAGCAGCTCGCCGTCGCCGCAGTAAATTGCGGCGTGATTCGGCACTGATGAACCAAAACAGCACAGCAGCACATCGCCCGGCTGTGCCGCTGACAACGGCACCTGATACAGCCCCGTCGCCTCCAGATTATCCAGATAGAGATTCTGGCCG
A1_TRINITY_DN14476_c0_g1_i1	recombinase [Enterococcus phage phiFL2B]	k__Viruses;p__Uroviricota;c__Caudoviricetes;o__Caudovirales;f__Siphoviridae;g__Phifelvirus;s__Enterococcus virus FL2	nr	annotated	A1	PRJNA1215313	SAMN46401079	SRR32111960	GGAAGAATGGGCGAAAGAAAAGCGTTTAGATAAAGCGGAACCTGAAAAGCAAATGCTAAAAGTGATTGAGGAAGTCGGAGAAGTTGGCGCTGCATTGGCAAGAAACAACGAAAACGACTTAAGAGATGGTATCGGGGATATGGTTGTGACGTTAATTATTCTCGCTATGCAAAATAACATGGATTTATACGAATGCTTAAATCAAGCATATAGCGAAATTAAAAACCGCCAAGGAAAAATGGTAAACGGAGTATTCGTCAAAGAAGCCGATTTGTAAGGTTCGAGGTGGAAGAGATGCGAATTATTCTACCGATTGAGCCCAAGCCACAAAGTCGCCCGAGATTTGCAAGGCGTGGAAATTATGTTCAAACTTACGAAGATCGAGCGATGAAAGAATAC…
A1_TRINITY_DN14782_c0_g1_i1	hypothetical protein [crAssphage cr107_1]	k__Viruses;p__Uroviricota;c__Caudoviricetes;o__Caudovirales;f__Podoviridae;g__Unclassified;s__crAssphage cr107_1	nr	annotated	A1	PRJNA1215313	SAMN46401079	SRR32111960	ATTATAATCGTAATGAGTTATTTGATATAGTAATTAACTCACCGGAAGTAGTTAGTCTCAGCAAAGAGTTTGGTATAGATACTAATGAAGATTTTGAATCTAACGATGATGTTAAAGAAGATAGTGAACAGAACTCTCGTCAAGATGACCAAGAAACTATTGCTGCTCTTCGTGCTGATTGGTCTGAATTATCTGACCAACGAAAAGATATAGATAAAAATGTTAGCAAAGAAGTAAAAGAATGGTTTGCTCGTTTACCTAAGACAAATAGTAATAGTTTTATAAATGAACAACCTGATACTTCTAATAATACTTATTCAGGCATGGG
A1_TRINITY_DN14782_c0_g2_i1	hypothetical protein [crAssphage cr107_1]	k__Viruses;p__Uroviricota;c__Caudoviricetes;o__Caudovirales;f__Podoviridae;g__Unclassified;s__crAssphage cr107_1	nr	annotated	A1	PRJNA1215313	SAMN46401079	SRR32111960	ATATAATAACAGAGAGACTATCAATACTAAAGATTATGTTCAGAACGTTCGTACTTCACGGACTGGTGTATTTGGTAATGACATAGCGAAAGAAGACCACGCTATTAATATTCTTGCTACTATTTATTTAAAGAGTCAAGGAAGTATTCGTAAAGCTCTTGCTAATAAAAAACGTAAGGGTGAAAACGAAGTAATAAAGGATAAAGCCGGTAATGAGTTAAGTCCTCAAGCCGCTATAAAGCTGACTATGATTACTTATCTTAATAGACATCTGAAAGAGAATGATAAAAAACTTACTCAAGAACAAAAGGCTTATGTAGGTACTATTATTCGTAATCTTTACGATGGTGGTAATTATAATCGTAATGA
A1_TRINITY_DN15036_c0_g1_i1	DNA-binding protein [Salmonella phage Segz_1]	k__Viruses;p__Uroviricota;c__Caudoviricetes;o__Caudovirales;f__Siphoviridae;g__Unclassified;s__Salmonella phage Segz_1	nr	annotated	A1	PRJNA1215313	SAMN46401079	SRR32111960	AGTAACGCGCGAGCATGGAGATGATGCAGTTAAGGTTATCGACGAAGCAGTCGAAGAAGCGAAGGCGCAAGGCAAAGACAAGGTTACTGCGAAGGTGTTGAAGTCGAAAAAGATTAAGCCAGTAGACCGCCTGATTGAGTTATTGAAGCCAGCAGACCATGTGATTCTCCCTGCTGGTCATGTTGTGGCAGAGGATGAGGAATTTATCCAGATTCCTGTTGCTGATATTCACGAGGTTATGGCAATTCTGGAGAAGATGTGATGAGCAAGTATGAAGAGTTGGACTTAAAAAT
A1_TRINITY_DN15043_c0_g1_i1	peptidase [crAssphage cr107_1]	k__Viruses;p__Uroviricota;c__Caudoviricetes;o__Caudovirales;f__Podoviridae;g__Unclassified;s__crAssphage cr107_1	nr	annotated	A1	PRJNA1215313	SAMN46401079	SRR32111960	GCTTCTCTTAAATTACTTATTTCATTCTTACCATTCTCTGAATTAGTTAAAATACTAACAGCATTAGATAAACTCTTATTGCTAGTATTCTGACTTTCTTTATCAGTAAACGCATTATCTAGTGCTTTCTCAAGATTACCAAGCTCTTCTTCATTAGCCATATTAACAAAGTCATTAAGATTCTTCTTTGCTGACTTAACTAGATTCTTAGCTGCATCTTCTAATTCTTTCTTACGAGTATCTTCAAATTCCTTAGCTTGTTCATTAGTAGTAATAATACGAGAACGATAATTATCTCTACGAATTTCATCAAGAAGTATCTGTCCCATATTATCCATATACTCTGAATTAATATTACGAACTTGTTTAGCAAGAGTACCAAGACTAAAGTCTTTACCT…
A1_TRINITY_DN15480_c0_g1_i1	180K protein [Tobacco mosaic virus]	Unknown	genbank	annotated	A1	PRJNA1215313	SAMN46401079	SRR32111960	CGGGGCGGCACTTTTGAGGAAAAACGTCCATACGTGCTATGCCGCTTTCCACTTCTCTGAGAACCTGCTTCTTGAAGATTCATACGTCAATTTGGACGAAATCAACGCGTGTTTTTCGCGCGATGGAGACAAATTGACCTTTTCTTTTGCATCAGAGAGTACTCTTAATTACTGTCATAGTTATTCTAATATTCTTAAGTATGTGTGCAAAACTTACTTCCCGGCCTCTAATAGAGAGGTTTATATGAAG
A1_TRINITY_DN1549_c0_g1_i1	Unknown	Unknown	--	novel	A1	PRJNA1215313	SAMN46401079	SRR32111960	GTGATAATGGCATTGAAGAAACGCATTTAATCGATTTACTTGAAGTTAATAAAGAAGAATTAAGTGAAATAGCTGACGAATTGGAGAAAAAATTATCAACTGATACAAATTCAGGTATCCAAATAATTCATATTGCGCATACTTATAAATTAACGACTAGTCCTCAAACAGCAAAAGTAATTGAAAAATATTTTCAAAAAGATCTGACTAAAAATTTAAGTCAATCTGCTTTAGAAATTTTAGCTATTATTGCATATCGTCAACCAATAACTAGAGTAGAAATAGATGATATTAGAGGCGTTAATTCTTCTGGTGCGTTACAAACTTTAATTTGGCGAGGACTAATTGAAACTAATGGCACTAAAGATGCACCAGGACATCCTAAACTATATGTAACGT…
A1_TRINITY_DN15830_c0_g1_i1	hypothetical protein [Siphoviridae sp.]	Unknown	nr	novel	A1	PRJNA1215313	SAMN46401079	SRR32111960	GGTAGACGGGTCAGTGGTCTATGGCGACTGGACAACAACCGAATGGCCAGCATACAAGGTGCCAGTAGTTGATGGCTACACGCCAAGTCAAGCCACGGTCGGGGCTCAGACGGTCACGAGCGAGACGAAGGACACGCCAGTGACGGTTACGTACGCGGCCAACGCTCAGACGATGTATATCAAGTACGTTGACGCACAGGGCAACGTCGTCAAGAGCGATCCAGTCAGCGGGCACACCGATGAAACGGTGAAGACGAACAGTACGGTGCCAGCCGGCTGGAAGCTGATGAATGGTCAAAGCGTGCCAGCTACGATCAAGTTTAGTGCCAACACGCTGGATGTAACGGTTAAGGTTGAGCATGATTACGTCCAGGTCAGCCATGACGATCCACAGGCTGA…
A1_TRINITY_DN15857_c0_g1_i1	phosphatase [Bacteroides phage crAss002]	Unknown	nr	novel	A1	PRJNA1215313	SAMN46401079	SRR32111960	GTAATATGAGAAAAGGAATAAGTATAGGTCAACCTATTGTTAATAACAGCGTAGATGATAACTATAATCCTCTACCTGATATTGATGCTAAGTACGGACCTTATAGTAGTGTTAAAGAAGCTCTTGAAACTCTTACTCCTGAACTACGTAGTGTTGGACTTACTATTGGCGTTAAACAGAACAATAGTATTAATGAATATTGGTTTAATGGCGGTATTGATAACGAACACTTAGTTATTAAACAAGCCGGTGGTGGAGATAAACCTGTACAAACAATTTATATTCAAGATACTCCGCCAACTAATATTAATTCTCTTTGGGTAGATACTTCTGGTCTTGGAACAGCTCTTGAAGAGGATGAGAAATTAGCTCCGATAATTCAAGCTATTCAAGTTATAC…
A1_TRINITY_DN15857_c0_g2_i1	phosphatase [crAssphage cr107_1]	k__Viruses;p__Uroviricota;c__Caudoviricetes;o__Caudovirales;f__Podoviridae;g__Unclassified;s__crAssphage cr107_1	nr	annotated	A1	PRJNA1215313	SAMN46401079	SRR32111960	GAGGTAGTATAGATTATGATGCTTTAGATAAATTAGATACTATTGGATTTGTTGCACCGAATGGACAAATATATCGAGTTAAGGTAAATAACAATGGACAATTAATAGTATATAAGAAAGAACTAGATACAGCTCAAGCTGAACCTACTGGTGGACAAGAAGACCCTGAAACAGGTTGGATATATGTAACTACATTATATCTACAAAAGCTATATATCAATTCATTATATTGTGGTGGTATTACAAGTGATGAATATAGTTATAATCCGTGCTCTCATAACTTCGTTGAACTTAGTAATCTTACAGGTAAAGATATATCTCTAAAGGGATTATCATTACAGTATGGTACAGAAGGAGGAGACTGGGAGACACTTCCTTTATGGGGGAATATCAAAGCTG…
A1_TRINITY_DN15905_c0_g1_i1	replicase protein [Tobacco mosaic virus]	k__Orthornavirae;p__Kitrinoviricota;c__Alsuviricetes;o__Martellivirales;f__Virgaviridae;g__Tobamovirus;s__Unclassified	genbank	annotated	A1	PRJNA1215313	SAMN46401079	SRR32111960	GTGCTTAACCACATTCGAACATACCAGGCGAAAGCTCTTACATACGCGAATGTTTTGTCCTTCGTCGAATCGATTCGTTCGAGGGTAATCATTAACGGTGTGACAGCGAGGTCCGAATGGGATGTGGACAAATCTTTGTTACAATCCTTGTCCATGACGTTTTACCTGCATACTAAGCTTGCCGTTCTAAAGGATGATTTATTGATTAGCAAGTTTAGTCTCGGTTCGAAAACGGTGTGTCAGCATGTGTGGG
A1_TRINITY_DN1596_c0_g1_i1	phosphatase [crAssphage cr107_1]	k__Viruses;p__Uroviricota;c__Caudoviricetes;o__Caudovirales;f__Podoviridae;g__Unclassified;s__crAssphage cr107_1	nr	annotated	A1	PRJNA1215313	SAMN46401079	SRR32111960	GGAAAGGAAATATTCGTTGAATCATTATACTCATTCGATGTTGGTCATACTCATTTCTTATGTGTTAATAGTGAGATAAGTTCTAATACTGAACGAAGTGTTTATGGACTTTCTACTACCGGAGTAATGTATGACTTAATAAAACAATGGTGTGAAAGAGATGATGGAAAAGCTATTAATGCTAAAGCTAAGATAGCTTATTGTCATGAAATGCCTTTTACTATCATTACTCAAAATCTTATTAATTCATTCTATTGGGACGGTAAAGAAGATACCAG
A1_TRINITY_DN1596_c0_g2_i1	phosphatase [crAssphage cr107_1]	k__Viruses;p__Uroviricota;c__Caudoviricetes;o__Caudovirales;f__Podoviridae;g__Unclassified;s__crAssphage cr107_1	nr	annotated	A1	PRJNA1215313	SAMN46401079	SRR32111960	TGATTCAACGAATATTTCCTTTCCTTCAACAGTAAATACAGGAGGATTTTCTTCATCCATTTCATAACAATAGAAAAAACGAATGTTAGTAGCATTGATTTTAGAATCATCTCCACCGTCACCAAGAACATAGACATTAGCAGGAGTAAGGTCATTGTTACCAACAGTAACCATTTCTGCAATATCATATAAAGATGCTCTACCAGCTTCGTAATCTAACCATTCATTAATACGATTACCATTCTGTGTCATATCACCAGTATTAATCATAAAGTAGCACATAGATATGTTACTAGTTTCATATCTATTAAAGTCCTTCTTTATTTGGTCAGCGGCTATTCTCCACACATTATATTCATCCCAATTAAAACCTTGTTGGTCGGAAGTCTGAACAAAGTT…
A1_TRINITY_DN16258_c0_g1_i1	putative CprR [Bacteriophage sp.]	Unknown	nr	novel	A1	PRJNA1215313	SAMN46401079	SRR32111960	GTTGGGATGATGTAACTATTGTTAAAGAGAAAGATTACATTACTAATGTTAAGCCTAATGGTTATCGTTCTTATCATATGATTTTGGATGTTACTGTAATGGATGAAGATGTTGACGGTAATGTACCCGGTCATTATTTCGTTGAAGTTCAGCTTAGGACAATTGCAATGGATACGTGGGCAAGTTTGGAACATGAAATGAAATACAAGCATCAAATTAAAAATCCAGAAATGATCGGACGAGAATTAAAGCGGGTAGCTGATGAATTAGCTTCCTGTGATGTAAGTATGCAAACTATCCGTCAGCTAATTAGAGAAGAGGATTGAAAAAATAATGAAGATTTTAGTGGCAGAAGATGAACCGCAGCTACTACGTGTATTAATAGTTGCTATGCAAAAA…
A1_TRINITY_DN17152_c0_g1_i1	Unknown	Unknown	--	novel	A1	PRJNA1215313	SAMN46401079	SRR32111960	AATTGATTTCGATATTTTAGGAATTCTACCAGTACTTCTTGAGAATCGTGTTGGACTTGATAGTCAAATCCTTAAAGACGCTAGAGCAACGTTTGGTAAGGAAATGGTATTTAAGAATATCATCAAGCATATGGAGCGATTGAAGAGGTTTGGTCGAGCTGGAATTGCCGATAAGGACGCAGAATTTGGTAAAGGTGATTTCCATGATATTAAAGTGCATTACGTATATAACAAATTAAGCGATGAAATTTTAGAGCGATTGAAGAAGCTGGAGGGTTAAAGAATGGTAGAAAAGATAGAGTTTAATAAGCGTGGAAGAGATAAAAAAGGTCCTGCTCCTGTAGATGAAACTAAAAAGGCGGAACCCGAAGAAAGGTTTGATCTTAATAAGTTCAACAA…
A1_TRINITY_DN1740_c0_g1_i1	RNA polymerase sigma factor RpoD [Klebsiella phage ST13-OXA48phi12.1]	k__Heunggongvirae;p__Uroviricota;c__Caudoviricetes;o__Caudovirales;f__Myoviridae;g__Felsduovirus;s__Klebsiella virus ST13OXA48phi12-1	refseq	annotated	A1	PRJNA1215313	SAMN46401079	SRR32111960	GACAAACGAGCCTCTTCAGCCTCAACGCGATCGTACTGTTCCAGCAGATAGGTAATGGCTTCCGGGTATTCGGCAACGGAGCATTGAACCTGGTTGATCCCGTCTTCGATACGTTTAGCGATGTCGATTTCGCCTTCCCGGGTCAACAGTCCAACAGTGCCCATTTCACGCATATACATGCGTACCGGGTCAGTCGTACGACCGATTT
A1_TRINITY_DN17810_c0_g1_i1	Unknown	Unknown	--	novel	A1	PRJNA1215313	SAMN46401079	SRR32111960	GGGAGATATTCCAAAACTACATCAAGGAAGGGAAAGAGGGAGTTATGATGAAGAAGCGTTCAATGAAGTACAAACAAGGGAACCGCTCTTCTGAAATGCAGAAGTTGAAGGGCTTTGTTACTGTAGATGGTTTCATCACTGGAGCAGTTAAGTCATCAGAAGGTAAAGGATTTAAGGACTTGATTGGTGGATTTAAGATTTCTGCTTATGTAGACGGGAAAGAGCAAGAGATTGCAGCAGTATCAAACATTCCTAATTCAGTAAGAAAAGAAGCTACTGTGATGGTAGATGGAAAACCAACTCTCAATCCTGAATATTTGGATAAGTGCGTAGAGTTGATTGGTCAAGAGTTTGGTAAGAACAAAAGACTTGGCTCTGCTCGAATTAATGAATGGAGAC…
A1_TRINITY_DN17961_c0_g1_i1	HNH endonuclease [Lactobacillus phage phiAQ113] CCI88319.1 HNH endonuclease [Lactobacillus phage phiAQ113]	k__Viruses;p__Uroviricota;c__Caudoviricetes;o__Caudovirales;f__Myoviridae;g__Unclassified;s__Lactobacillus phage phiAQ113	nr	annotated	A1	PRJNA1215313	SAMN46401079	SRR32111960	GTTTAGACATTTTAGCACCATTTATTCGACCATATTTTTTGCCAATTTTTCCAGTATGTTCTTTTATTTTTTTATACCATTCTGGATTTCGACCTCTGGTTTGAATTGCTCTGTCCATACACGTACCATAATTAGTGTTGTACTTATATGAACACCATTCTAAATTTGATACCGCGTTATTCTGTTTGTTTTCATCAATATGATTAATACATGGTAGTTTTTTGGGATTTGGTAAAAACGCCTGTGCAACTAGACGATGAATATGAGGTGGTTTACGATTCGTTCCTTTATATAAAAGAACCTCAAAGTATCCATGATTATCAATAATCGGCTTTAATAATTTGCCTTTATATAGGCGTTTTCTTCCAA
A1_TRINITY_DN18141_c0_g1_i1	hypothetical protein 2207_scaffold2979_00005 [Bacteriophage sp.]	k__Viruses;p__Unclassified;c__Unclassified;o__Unclassified;f__Unclassified;g__Unclassified;s__Bacteriophage sp.	nr	annotated	A1	PRJNA1215313	SAMN46401079	SRR32111960	ATATTGTCCTACTGGATGGAAACAAGGAGAAACTCCACGGAACCCTCGTGTTTATCAACCACTACTTGAATAATGAACGTGCTTTGAGTATAAAGCCGAATTATCAGGTCTTCCCGGTAGAGAGCAGGGGTGTCAATTACGTGGGATACGTGACGTTCCATGATTATTGCCTCGCCCGCAAGCAGAACAAGAAAAACCTCTGCCGGGAGGTGGCCAAACTACGAAAACGTGGAATGAGCGATGAGGAGATCCGGATAAAGGCATCCAGCCGGTTGGGGTTCATGCAGCATTGCAATAGTATTTATTTATTAAAAACTCTCAATATGAAAACATTCAGTGAAGTAACGAACAGCAGTGGTAATCTCACGGGAGATAAGTACCACATTGATGACATTTTGA…
A1_TRINITY_DN18449_c0_g1_i1	phage XkdN-like protein [Lactobacillus phage phiAQ113] CCI88333.1 phage XkdN-like protein [Lactobacillus phage phiAQ113]	k__Viruses;p__Uroviricota;c__Caudoviricetes;o__Caudovirales;f__Myoviridae;g__Unclassified;s__Lactobacillus phage phiAQ113	nr	annotated	A1	PRJNA1215313	SAMN46401079	SRR32111960	GGATCGCCATAGGTACCATAGTGCTTTTGAAGTTCTTCATTCTTCAAATTAGGAACCACGACACTAGCTGCCATTAAATTATTTTCAAACTTATCTTGGTTTAAAACCTTTTGAGATGTTCTAGTGGATTTATTAAATTGAACTTCTTTTGAATCATTTCTCAATTCACTTACTTCTTTTGCAGTTAAAGAGCGAATTTTAAAAGGCACCTTAAAGCGCTTGATCTTTACTTCTTCTTCCTTTACAGGACTTTCTACATTAATAAAATCTTCTACATTAAAATTTTCAGCCATTTATTTTTCTCCTTACTGAATA
A1_TRINITY_DN18583_c0_g1_i1	capsid protein [Picobirnavirus wolf/PRT/189/2015] ANS53889.1 capsid protein [Picobirnavirus wolf/PRT/189/2015]	Unknown	nr	novel	A1	PRJNA1215313	SAMN46401079	SRR32111960	GAAAGGAGGAAGCTGACTGAAATGCAGAATTTACATTCATCAGTCAAAATTAAAACATCCACTTTTATGAATCCACAACTGTTTCAGTTGGTCATGGATTATTAATTGTGGTAATGACAAATTATATTAACAAGGAGGTGAGAAGCACATGACAAGTCAATCAATTGCGGCTTTCAATGCCGTAGAACAGGCCAGACACAATGTAGTAGTAGAACGACATGAACACAGACGCTTAGATCAGGATCTCAAACGTATTAATGAAGAGATTCGGCATAACCAGGCGTACGAAGCTATTACTAAACAGGGTCAACAATTGCAGTACAATGCGTCTATCTATGCTTCTAAGATGCATTATGCAGGATCAGTCTATTCTGCTAATAAGAATTATCAAGCTGCTGT…
A1_TRINITY_DN19144_c0_g1_i1	hypothetical protein HOV27_gp075 [Escherichia phage vB_EcoM_Goslar] QBO63868.1 hypothetical protein Goslar_00075 [Escherichia phage vB_EcoM_Goslar]	k__Viruses;p__Uroviricota;c__Caudoviricetes;o__Caudovirales;f__Myoviridae;g__Goslarvirus;s__Escherichia virus Goslar	nr	annotated	A1	PRJNA1215313	SAMN46401079	SRR32111960	GACACACACAGGAAAATTAATTCAGTGACGCATATAACGCGTAACGACTGTAGATTTCAACCGCCGGTCCGTTATGGGTTAACAGACCATCCTGGTTGTAATACTGGAAAAATGAATAACGTTTGTCGAAGTGATAAACAAAAGCAATGTCTTTGCTGCCAAGACCTGTGATGCGTGGTCTGTTTTTATCTAGCAGAGCTTTGACTTTTAACAGTGTTGCCGCACGTGCTTTAACGTTAGGGATTAATCCAT
A1_TRINITY_DN19144_c0_g2_i1	hypothetical protein HOV27_gp075 [Escherichia phage vB_EcoM_Goslar] QBO63868.1 hypothetical protein Goslar_00075 [Escherichia phage vB_EcoM_Goslar]	k__Viruses;p__Uroviricota;c__Caudoviricetes;o__Caudovirales;f__Myoviridae;g__Goslarvirus;s__Escherichia virus Goslar	nr	annotated	A1	PRJNA1215313	SAMN46401079	SRR32111960	AAAAGGATGTCGAGATGTTACAAGCTATAACCGGACATATTACCGCTAACTATATTACCGTTGTAGAATTTCTACGTAAACGAAAATACCAAAAACAAAACCCAATTCTTGAAGATAGTACGTACGAAACAAAAATCTTCCGCGTCAATCGCAATACAACCGTCGCAACATCTGAAACAGGTTACACGGTTTATATCGATTGTGATGGATTAATCCCTAACGTTAAAG
A1_TRINITY_DN19702_c0_g1_i1	response regulator inhibitor TorI [Shigella virus Sf6]	k__Heunggongvirae;p__Uroviricota;c__Caudoviricetes;o__Caudovirales;f__Podoviridae;g__Lederbergvirus;s__Shigella virus Sf6	refseq	annotated	A1	PRJNA1215313	SAMN46401079	SRR32111960	GGATAACTTTGGCTTTTGGCAAGTCGCCGGACTTAATCCGGTCATAGATGAAGGTTTTACCAAAGCCAGTATCAGCCATGATGAATTTCAAATCAACCAGTGAATCAGGCTGTAGTTCGTGTTGCATGAGTGCTATCTCCGAATAGGGAATCGAACCTGCAAATCAGGCAATAAAAATACGCTCTATGACGGCGATGGTAGATCAGGATATTTTAAGAAACTGACAGGCCTCATCGAGTGTGAGGCTGTATGGCTCCATTATTTCA
A1_TRINITY_DN19755_c0_g1_i1	hypothetical protein BOX16_gp19 [Salmonella phage 64795_sal3] ANH50853.1 hypothetical protein [Salmonella phage 64795_sal3] EBJ1244417.1 hypothetical protein [Salmonella enterica] EBS5669775.1 hypothetical protein [Salmonella enterica subsp. enterica serovar Stanley] ECY4744538.1 hypothetical protein [Salmonella enterica subsp. enterica serovar Typhimurium]	k__Viruses;p__Uroviricota;c__Caudoviricetes;o__Caudovirales;f__Siphoviridae;g__Unclassified;s__Salmonella phage 64795_sal3	nr	annotated	A1	PRJNA1215313	SAMN46401079	SRR32111960	CTGAGAATGGCAACAGTTGGTAAATTTTGAGGAACATCCAATGACAACTGACGAACTGTACGAGCAATCGCTAATCCAGCGACTGAATGAAGTTGAGCGTACTCGCGAATGGCTGGAATGCGAACTGCGGGAAGTGCGTAACCGCCTGCAACGCAAGCGCAGTCAACAGAAAGATGTTATCGACTGGTCTGGCGATGCACCTAAATTTAACAATCTTGGGGAATGGTTAAAATGAG
A1_TRINITY_DN20306_c0_g1_i1	resolvase [Salmonella phage SJ46] AKF40483.1 resolvase [Escherichia coli] ARQ20500.1 Transposase [Klebsiella pneumoniae] KEM76679.1 resolvase, N terminal domain protein [Escherichia coli 6-537-08_S3_C3] AMR59979.1 resolvase [Salmonella phage SJ46] AVR60116.1 TnpR [Escherichia coli]	k__Viruses;p__Uroviricota;c__Caudoviricetes;o__Caudovirales;f__Myoviridae;g__Punavirus;s__Salmonella virus SJ46	nr	annotated	A1	PRJNA1215313	SAMN46401079	SRR32111960	GCTCCGTGGCCGAGAGGATCAAGCGACGCGGCATGTGTCAGTCGTCCGTGCGGAGGTACTGGTAGAGGGTTTCCCGGCTGATGTTGAACTCGCGGGCAAGCTGCGCCTTGGGCTCGCCGGCCGTCGCTCGCTGCCGCAGGGTAGCAGCCTGCTCATCGGACAGGGCTTTCTTGCGGCCCCGGTACGCGCCACGCTGCTTGGCCAAGGCGATGCCCTCACGCTGCCGCTCGCGGATCAGGGCGCGCTCGAACTCAGCGAAGGCCCCCATCACCGACAGCATCAGGTTGGCCATCGGCGAGTCCTCGCCAGTGAACACCAGGCCCTCCTTCAGGAACTCGATGCGCACGCCGCGCTGAGTCAGCTTCTGTACCAAGCGACGCAGGTCATCGAGGTTGCGGG…
A1_TRINITY_DN20689_c0_g1_i1	Terminase small subunit [Escherichia virus Lambda_2B8] EFK1984073.1 DNA-packaging protein [Escherichia coli] VUD36401.1 Terminase small subunit [Escherichia virus Lambda_2B8] HAW1559072.1 DNA-packaging protein [Escherichia coli] HAW7543344.1 DNA-packaging protein [Escherichia coli] HAW7547909.1 DNA-packaging protein [Escherichia coli]	k__Viruses;p__Uroviricota;c__Caudoviricetes;o__Caudovirales;f__Siphoviridae;g__Lambdavirus;s__Escherichia virus Lambda_2B8	nr	annotated	A1	PRJNA1215313	SAMN46401079	SRR32111960	GCAGCTGGCTGACATTTTCGGTGCGAGTATCCGTACCATTCAGAACTGGCAGGAACAGGGAATGCCCGTTCTGCGAGGCGGTGGCAAGGGTAATGAGGTGCTTTATGACTCTGCCGCCGTTATAAGATGGTATGCCGAAAGGGATGCTGAAATTGAGAACGAAAAGCTGCGCCGGGAAGTTGAAGAACTGCGGCAGGCCAGCGAGACAGATCTCCAGCCAGGGACTATTGAGTACGAACGCCATCGACTTACGCGTGCGCAGGCCGACGCACAGGA
A1_TRINITY_DN20689_c0_g1_i2	Terminase small subunit [Escherichia virus Lambda_2B8] EFK1984073.1 DNA-packaging protein [Escherichia coli] VUD36401.1 Terminase small subunit [Escherichia virus Lambda_2B8] HAW1559072.1 DNA-packaging protein [Escherichia coli] HAW7543344.1 DNA-packaging protein [Escherichia coli] HAW7547909.1 DNA-packaging protein [Escherichia coli]	k__Viruses;p__Uroviricota;c__Caudoviricetes;o__Caudovirales;f__Siphoviridae;g__Lambdavirus;s__Escherichia virus Lambda_2B8	nr	annotated	A1	PRJNA1215313	SAMN46401079	SRR32111960	GCAGCTGGCTGACATTTTCGGTGCGAGTATCCGTACCATTCAGAACTGGCAGGAACAGGGAATGCCCGTTCTGCGAGGCGGTGGCAAGGGTAATGAGGTGCTTTATGACTCTGCCGCCGTCATAAAATGGTATGCCGAAAGGGATGCTGAAATTGAGAACGAAAAGCTGCGCCGGGAGGTTGAAGAACTGCGGCAGGCCAGCGAGGCAGATCTCCAGCCAGGAACTATTGAGTACGAACGCCA
A1_TRINITY_DN20924_c0_g1_i1	hypothetical protein [Streptococcus phage phi-SsuFJSM5_rum] QGJ85761.1 hypothetical protein [Streptococcus phage phi-SsuFJSM7_rum]	k__Viruses;p__Uroviricota;c__Caudoviricetes;o__Caudovirales;f__Siphoviridae;g__Unclassified;s__Streptococcus phage phi-SsuFJSM5_rum	nr	annotated	A1	PRJNA1215313	SAMN46401079	SRR32111960	GTTGACTTGATTTTACGTGATATAAAACGGGTAGAACAAATAATCAAAGATACGGAGCAAGGAATTGTTACTGCCAATTATCAGACCGGGCATCCCCATGGTTATATAAGTGCAATGTATCGTGGAGAATTAGCGATTAGTAAAATACTATATGCTAAGAACGAAAGCTTATGCGAATTAAAAAAGCAGGCAGAAATTTACCCTACTGCTTTAAAGAAAAG
A1_TRINITY_DN21121_c0_g1_i1	hypothetical protein H3T63_gp12 [Enterococcus phage vB_EfaP_Zip] QAX97316.1 hypothetical protein Zip_12 [Enterococcus phage vB_EfaP_Zip]	k__Viruses;p__Uroviricota;c__Caudoviricetes;o__Caudovirales;f__Podoviridae;g__Unclassified;s__Enterococcus phage vB_EfaP_Zip	nr	annotated	A1	PRJNA1215313	SAMN46401079	SRR32111960	ACGCGCAATGGACAGTTAATACCTCTAATTCAACAGCATATAATCCAGCTTGGGTTGATGCAGGTAATCCTGTGAACTGTGTGCCTACAGGAGTCATTCAATCAGGTAATGCTGACTTTCAAAACACTCCTGTTGGTACTATCAAACGTGCTTACGTACCAATGACAGCAGCAACTACTTGGGCTTACTATTATCCTCAAGCTTTAAAAGCTAGTGTTAACGGAGTTCAAAATTATGGTAACCCAATCCAGCAATGTACTGATTATTTGAATCAAATGG
A1_TRINITY_DN2120_c0_g1_i1	hypothetical protein H1N90_gp02 [Escherichia phage Henu8] QEA10051.1 hypothetical protein [Escherichia phage Henu8]	k__Viruses;p__Uroviricota;c__Caudoviricetes;o__Caudovirales;f__Drexlerviridae;g__Hanrivervirus;s__Escherichia phage Henu8	nr	annotated	A1	PRJNA1215313	SAMN46401079	SRR32111960	GCCAAATTCAAGATCCCGCACTGGCTTTGAGCGCCACGCTTCAATAAATCCGCGTTCGTCACGCGTGATATAGCGGTATATGTTCGGGAGGGGCAATTGTATCCCCTCAAAATCCACGGTATCGGTATAGCTGTAAAATTTAGAACTCATAATCAACAACTCCAAACTCGTTGACGATTTGCGCCTTATAGAAGCCGCCATTTTTCGCAAGGTTGTAGCAGGCCGCTACAGTTTCAAATTCGCG
A1_TRINITY_DN22409_c0_g1_i1	hypothetical protein, partial [Enterobacteria phage VT1-Sakai]	k__Viruses;p__Uroviricota;c__Caudoviricetes;o__Caudovirales;f__Siphoviridae;g__Unclassified;s__Enterobacteria phage VT1-Sakai	nr	annotated	A1	PRJNA1215313	SAMN46401079	SRR32111960	GGGACCTCGCGAGCAAGGGTGAGACGATGGCGCTTTACACAATTGGTGAAGTGGCGTTGCTTTGTGATATTAACCCTGTCACGTTACGCGCGTGGCAGAGGCGTTACGGATTGCTGAAACCGCAACGGACAGACGGCGGTCATCGGCTGTTCAACGATGCCGATATTGACCGGATCCGCGAGATCAAACGCTGGATCGACAACGGCGTGCAGGTCAGCAAAGTTAAAATGCTGCTCAGTAATGAAAATGTTGATGTGCAGAACGGCTGGCGCGATCAGCAAGAAACATTACTGACCTACCTGCAAAGCGGCAATCTGCATAGCCTGCGAACGTGGATCAAAGAGCGCGGTCAGGATTACCCCGCCCAGACACTCACCACACATCTGTTTATTCCTCTGC…
A1_TRINITY_DN2253_c0_g1_i1	anaerobic ribonucleoside-triphosphate reductase [Vibrio phage 1.031.O._10N.261.46.F8]	Unknown	nr	novel	A1	PRJNA1215313	SAMN46401079	SRR32111960	GTTCATCTTCTCCATAACCTTCAGAGAGAACTCTCTTCCCTCACTGGTGGTGTTGGACTTTCCAGTCATTCTCCAGCACATCTCGCAGATTCCTGCATATCCCAGTGAAAGGGTTGAATATCCGTTATAGAGCAGCTTGTCAATAGGCTCACCCTTCTTCAGTCTGGCAATAGCTCCGTGCTGCCAGAGAATAGGTGCAACGTCTGAAGGAGTTCCCAGAAGACGTTCGTGTCTCAGTCTCAAAGCTCTGTGGCACAGTTCCAGTCTTTCGTCCAGAATCTTCCAGAACTTGTCCATGTTGCCCTCTGAAGAACAAGCAACATCTACCAGGTTGATGGTTACAACGCCCTGGTTAAACCTTCCGTAATATCTGTGAACACCAGGCTTATAGTTTCCTGC…
A1_TRINITY_DN22654_c0_g1_i1	exonuclease [Stx2-converting phage 86] BAF34083.1 exonuclease [Stx2-converting phage 86]	k__Viruses;p__Uroviricota;c__Caudoviricetes;o__Caudovirales;f__Podoviridae;g__Traversvirus;s__Stx2-converting phage 86	nr	annotated	A1	PRJNA1215313	SAMN46401079	SRR32111960	GATAACAGAAAGGCCGGGAAATACCCAGCCTCGCTTTGTAACGGAGTAGACGAAAGTGATTGCGCCTACCCGGATATTATCGTGAGGATGCGTCATCGCCATTGCTCCCCAAATACAAAACCAATTTCAGCCAGTGCCTCGTCCTTTTTTTCGATGAACTCCGGCACCATCTCGTCAAAACTCGCCATGTACTTTTCATCCCGC
A1_TRINITY_DN22701_c0_g1_i1	129K protein [Cucumber green mottle mosaic virus]	Unknown	genbank	annotated	A1	PRJNA1215313	SAMN46401079	SRR32111960	TAAGCGTGTGGATACTTTTTTCTTTAGGTTGGTCAGAGCAGATACACACATGCTTCATAAATCTGTGGGGCACTATTCGAAATCGAAGTCTGAGTACTTCGCGCTGAATACCCCTCCGATCTTCCAAGATAAAGCCACGTTTTCTGTGTGGTTTCCTGAAGCGAAGCGCAAGGTGTTGATACCCAAGTTTGAACTTTCGAGATTCCTTTCTGGGAATGTGAAAATCTCTAGGATGCTTGTCGATGCTGATTTCGTCCATACCATTATTAATCACATTAGCACGTATGATAACAA
A1_TRINITY_DN22701_c0_g2_i1	186K protein readthrough product [Cucumber green mottle mosaic virus]	k__Orthornavirae;p__Kitrinoviricota;c__Alsuviricetes;o__Martellivirales;f__Virgaviridae;g__Tobamovirus;s__Unclassified	genbank	annotated	A1	PRJNA1215313	SAMN46401079	SRR32111960	GAGGCATTGCTTTTAGGTTCGCCTGTAGGTAATTTAAATAGTATTGGGGCTCAGTTTAGGGTCGATGGTGATGATGTGCATTTTCTTTTTAGTGAAGAGTCTACTTTGCATTATACTCATAGTTTAGAAAATATCAAGTTAATCGTGATGCGTACTTACTTTCCTGCTGATGATAGGTTTGTATATATTAAGGAGTTCATGGTTAAGCGTGT
A1_TRINITY_DN22701_c0_g3_i1	RNA replicase [Cucumber green mottle mosaic virus]	k__Orthornavirae;p__Kitrinoviricota;c__Alsuviricetes;o__Martellivirales;f__Virgaviridae;g__Tobamovirus;s__Unclassified	genbank	annotated	A1	PRJNA1215313	SAMN46401079	SRR32111960	CAAACTCGCACATTCTTCCTATGAAGAGCAGGTCCGATCGAAGAATAAGGGATATCGTAGATTGAATGCAACGAGACTGCATGATTATCCCTACCACTCCCAAAATCATAGGAACACTCTTGGAAAACGTCTGAACAGGTGACCGCACAGGGAGAACTATCGTACCTCCTGAATGCATCTATCTGGAAAGTTGGAAGAGGTCTACACCCGCCAGATCCCTTGTGCCTCTGTACATGTTGCGTGATCATATCGTTGTACATCACATTCCTCGCAACATCTTTAAGATCTAGGCACGGATTGCAGCAATGCACATATGATCTACCTTTGAACAAGTGCTGCGTATAGTTACCGCCGATGTCATAACAAGGTGAGCCGTAGG
A1_TRINITY_DN22893_c0_g1_i1	Unknown	Unknown	--	novel	A1	PRJNA1215313	SAMN46401079	SRR32111960	GGAATAATCCTGAAATGTTGAATTGATCATTTGATCCGTGTGATTTATTAACGGGTCGCAACTACGTTGCTCCTTATCAACGATTATTATATTAACACAGGCAACTTCTGTTGTCCATAAAATTTAGACATTTTCTTATTTATTTTTTATTGTTGCCTGCGTTAAATCAAATAAAAGTTACTTTACCTTTTTGATCGCTATTAGAGAGGTAATATACAACAATATCTTCCATAGTCCATTGTGCTTTAGGATCACCCTTTATTAAAAGTTCATAACGCTCTTTAGGGTATTCAAACGTATCCTTTGAATGTTTTTTATAGTAGTCAAGTACGAAGTTACGAAAACCATCTACACCATTCTCTTTGTTAAACATTTCTTTTTCAAACAATTTAATTAATG…
A1_TRINITY_DN2296_c0_g1_i1	hypothetical protein [crAssphage cr107_1]	k__Viruses;p__Uroviricota;c__Caudoviricetes;o__Caudovirales;f__Podoviridae;g__Unclassified;s__crAssphage cr107_1	nr	annotated	A1	PRJNA1215313	SAMN46401079	SRR32111960	TAAAGCTAATGAAGAATATGATAAATTCTTAACTGACCAAGTTAGAGATTTAATAGCTGAAACAGATGAAACATGGGCTGAGCTTCCAAGAGAAATAAAAGATAATCTTACTATTACTTTTAAATCAAAAGAATTAAAGTTTGGTGAAAGAGTAGACGCTATTGTAAGTAAGATGGACTTTTATGAAAGTGAATATGCTAATGATGAATATGTTGCTAAGTTTGCACAACAGTATCGTAATATTCAATCTGTTATTAATGAACAAAGAGAATTTTATCAAAATGTAAAAGATAACGCTGAACAACTAGCTATTGATTATGCTGATGAAACTCGTAGAGCTAGATTAGAACAAACTATTCAAGCAAGAGCTGAAATAGTAGGAGCTATGTCTCTTGAAGA…
A1_TRINITY_DN23053_c0_g1_i1	hypothetical protein NIOZUU157_00189 [Virus NIOZ-UU157]	Unknown	nr	novel	A1	PRJNA1215313	SAMN46401079	SRR32111960	GGATTATTAAGGAGGTTATTTCCAGTATGAGCCAGAATGTTATTACTGACGAGAAGAACCCAATGTTTGAGCTGTTAGACGAAATCGATGAGAGTACTCGTCTTCCTAAGCCAGGTGAGATCATCGAGGGTACCGTAATCGAGGTACGTGACGATGAAGTAATCGTAAACATGGGATGCAAGAAGGACGGAATCCTGCGCAAGAACGAGGTTACCCTTGAAGAGGGTCAGACCTTAGCTGATGTTTTCAAAGAGGGAGATCAGATTGAGGCCAAGGTAATGAAGTCCGATGAGGGAGAAGGCGGAATTTCCCTCTCAAAGAAGAAGCTCGAGATGAACGAGAATTACAAGGAGCTGAAGGAGTTCCTGGACAGCAAGGAGACAATCCGTGTAAAGTTCA…
A1_TRINITY_DN23197_c0_g1_i1	histidine decarboxylase, pyruvoyl type [uncultured Mediterranean phage]	Unknown	nr	novel	A1	PRJNA1215313	SAMN46401079	SRR32111960	GCAAATGCGTTTCTACAAAGTCATGATCGACTTTTGCTCCACATCCACCTACCTTATAAAGGCCCTAATATTTTTGGAAGGGAATTAAAAACTGTAATTAATTTATATTAGTACTTAATAGCGCCGTTAGCAGTTAACGACTTATATCCCATCTTATCGAGCCACTTAGGCATTGTTAAGTTTTCCATAATATCCATGTCAGTATCTGGTGTTAAGATTGAACCGCCTGGGATAGAATCAACCGGCATTGAAACGTAAGGTGCTACGGTAATTGCATTACCAATTTGACCTGGTTCCATCATTGCATGAGCAAAGCCGATCCATGAACCCTTGAATGAGGTATTAGCATCTTGACCACACTCAGCAATTGACTTAGCAATTGCCTTACGACGACCCTTA…
A1_TRINITY_DN23227_c0_g1_i1	hypothetical protein [crAssphage cr107_1]	k__Viruses;p__Uroviricota;c__Caudoviricetes;o__Caudovirales;f__Podoviridae;g__Unclassified;s__crAssphage cr107_1	nr	annotated	A1	PRJNA1215313	SAMN46401079	SRR32111960	GGGTATTTATTAAGTAACTGGTTTGTATTGTAGTACTCTTGATACATCTCTTTAACGTATTCACGTTCTACATTATCTATTAAGAACTTCTCTAACTCATCTTTAGCTTTCTTATATATTAAACCGTCTCGACCATTCGGGTCTTCGATTTGTGCCAGCTTTACAGCCTCTTTTAGTGACCTTAATTTTTCAGTGAACGTTTCATTATACGGCAGCAAAAGATTGCCATTTTCGTCCAAAATATCGTTCAGAGACACGTCTATACCGTTGTTTTTTGCGTCCTCAATGATAGCCGATATTGCCGAAGTAAACGCTATCTTTTTGTCTCTAGCTTCTATTTCACTAGCTCTTAACTGATTCATCATTTGTTTAAGAACTATTTGAACTATTGGTATATGT…
A1_TRINITY_DN23227_c0_g2_i1	putative RNAP catalytic subunit [Bacteroides phage crAss002]	Unknown	nr	novel	A1	PRJNA1215313	SAMN46401079	SRR32111960	CGAATAGGAAGAAGTTTAATCTCTGATAAACTATGTAACATAGGAGCATTACTAAATCTTTTATATAGATTAAGCTCTATATCAGACTTATTAGGAGTATCATACCAACCATGACTACGTTTAAAGTCTTGCCAATAATCAGTAAAACCTTGATGAGGTTGTTCAACAGCTTGATTAGGTAAATAACCACGATTAATATAGGCACGACTACGTTTATCTTTAACAAGACTATTAAGTAGATTATCTACTTCATTATATAGTTGTTGCTGATAGTTATTCATTCTGTAATACTTATCATTACGATATTTATTAGTAGAAGGTTGTAACTTAACTTCATCATAGTTAGGATTCTTGTACTTGTCTTTAACTTTAGTTTCTAACCATTTATATTTAGGACTA…
A1_TRINITY_DN23434_c0_g1_i1	putative endonuclease [Bacillus phage PBC6] AXU41288.1 hypothetical protein BC01_191 [Bacillus phage BC01]	Unknown	nr	novel	A1	PRJNA1215313	SAMN46401079	SRR32111960	GAGGAATCAGATGGCTAGAATAAATCTAAATTCGCCGGACATCATGGACGCAAAAGAAGCGTCAAAAATTTGGGGACATGCTGAAAATTATGTTCGTTTGTTTTATAAGCAAAACCCACATAAATTCCCAGATGGTTCTATTCGTAAGTTTGGTAAACAATGGGTAGTTACTACTGAGGGAATGGAGGCAATTGCTGGGACTAAAGATCCTAGAAAAGACAAATGACAGAAGAGCATTGGAAACCAGTTAAGGGCTATGAAGGTCAGTATGAGGTTAGCGATAAGGGACGTGTAAGAAGCATTGATAGATATATTCCTTATCAAAAGAATCCAAGCAAGAAGGCACATATCAAGGGAAAGATGAAAAAGCCATTTGTAGCTCATGATGGATATTTGCGA…
A1_TRINITY_DN23455_c0_g2_i1	mobile element protein [Escherichia virus P1]	k__Viruses;p__Uroviricota;c__Caudoviricetes;o__Caudovirales;f__Myoviridae;g__Punavirus;s__Escherichia virus P1	nr	annotated	A1	PRJNA1215313	SAMN46401079	SRR32111960	CTTGAGCAGGCGGTTCTGGTGGATGTGCCGGCCCAGGCCTTCGGGCAAGTCCACCAACTGAAATGTCTTCAGCCGCTCGATGTGTTCCAGCATGTGCCGAGAGTTGGGTTTCAGCGGTGCCTGGCGCAGCCAGGTCAACCAGGTGATGCTGCTGCCGGCCTTGAGCTTCAACAGCTCGTCCAGCTTGGCCCGATGCGAGTCCGTGAGTGGTTCGACCAGGGCGCGGTAGACCCGCCGATTGGCTCGCGCAATGGCTTCCGAGCAGGCCCGGTCAATCACGCTCAGCGCCGGCAGGATGCGTCGTTTCTGCCGTAGGCTCTCCAGGGCCTGACCGGCCAGCAGCAAGCCTTTGTCGGTCTGCTGGGCCAGCTCGGTTAGCTCGCGCACCAGGGCGCGGAA…
A1_TRINITY_DN23538_c0_g1_i1	N-acetylmuramoyl-L-alanine amidase [Enterococcus phage EFDG1] YP_009814812.1 n-acetylmuramoyl-L-alanine amidase [Enterococcus phage EfV12-phi1] QDB71555.1 lysin [Enterococcus phage vB_OCPT_Ben] QEP29469.1 negative regulator of beta-lactamase expression [Enterococcus phage PEf771] QNL31173.1 N-acetylmuramoyl-L-alanine amidase [Enterococcus phage vB_EfaM_A2] QOV05848.1 N-acetylmuramoyl-L-alanine am…	Unknown	nr	novel	A1	PRJNA1215313	SAMN46401079	SRR32111960	ATCTTGTCGAGATTTTTCTTCAGATTTTAAAAAATCTTTAGGATCACAAAAATGAATAACTCCATTTTTGGTTAAGTCCAGATACTGATTTTCTGTAAATTTTAGAAATCCAATAACATTATCAGAAATACTAATGTCATTTATATTTTTATTAGCATTCTTTAATCTAAAATCAACCTGTAGGACGTGTTCATTATCATGATTGGATTTTAAATCATATTTGATTTTTTTATATTAATTTTCATAATATTCATCTCGTTTTCTTTAAGATATTAAAATAAGCATTCATTACTCAAGATAGTACTATACTTTACACAATCTAGTATAGATTGTGTGGTAATTTAATAGTATCAAACCAGAAATCAGTACGATTACCCTCACCATTGTTTGCATCACTAT…
A1_TRINITY_DN23582_c0_g1_i1	Cold shock protein CspB [Escherichia phage 2H10]	k__Heunggongvirae;p__Uroviricota;c__Caudoviricetes;o__Caudovirales;f__Siphoviridae;g__Glaedevirus;s__Escherichia virus 2H10	refseq	annotated	A1	PRJNA1215313	SAMN46401079	SRR32111960	CAATTAAGTACGAAGTCGTTTCTGTTATGCAAACCATTTATGCCGAAAGGCTCAAGTTAAGGAATGTAGAATGTCAAATAAAATGACTGGTTTAGTAAAATGGTTTAACGCTGATAAAGGTTTCGGCTTTATTTCTCCTGTTGATGGTAGTAAAGATGTGTTTGTGCATTTTTCTGCGATTCAGAATGATAATTATCGAACCTTATTTGAAGGTCAAAAGGTTACCTTCTCTATAGAGAGTGGTGCTAAAGGTCCTGCAGCAGCAAATGTCATCATTACTGATTAAAATTCTTCGCTCGTCTGTATACGATAACGAAGAAGGCTGATG
A1_TRINITY_DN23601_c0_g1_i1	site-specific integrase [Lactobacillus phage JNU_P1]	Unknown	nr	novel	A1	PRJNA1215313	SAMN46401079	SRR32111960	GCGTTACTTGTTGGAATAGTTTCTAACACGTTTTGGAAGACCATAATACTATTATTAGCTTTTAAGTCTGCTAAATGATTGAGCAATGAGCGGTTAACCTTGATGGTTCGGTTGCTTGATTCCGTTTTAGTTGGCTTAAAGGCTTTTTCTTTTTCATCCCACGACTTATTAATAGTGATCGTTGAATGTAAGAAGTCTATATTCTTCCAAGTAAGTGCCTGTATTTCGCTTTTACGCATTCCTGTATAAATTGCAGTAAGTATCATGTAACGACTGGTGTTGTAGTGGTTTAGCCCCTCAACAACAGCCGTTTTTAATTTTACTAATTCATCATGAGTTAAATAATCCACCTTAACCCTTTTATTACGGTTATAGGTGACTTCTACATTATGAGTAAAA…
A1_TRINITY_DN23701_c0_g1_i1	FIG00640097: hypothetical protein [Escherichia phage 2H10]	k__Heunggongvirae;p__Uroviricota;c__Caudoviricetes;o__Caudovirales;f__Siphoviridae;g__Glaedevirus;s__Escherichia virus 2H10	refseq	annotated	A1	PRJNA1215313	SAMN46401079	SRR32111960	GGCTTTAACTCGGTTTGTTTTTCGAGTTCCGGGCGGACTCAAGGAAGAAGAATAGTGTTGCGTGTTATTTTAACCAGATTTCAAGTTGTTTGGTCGTGGAAAAGTGGAGCAAAATGTTGTTAAAGTGGAAAAATGATAAAAAAGTAAGTTTATTATATTACATTTTACCATTTAAATTTTGGTTGTCTTTAAGAACTGATATCGCTGTTTGTAATAATTCTTTGTTATCCAGCCATGATTTTTTCTTTATGTTTCCTTCAATGTAATCAAGCAATGTTCTGGTATTGATAGGTCTTCCCTGTTTTGCTACTTCCACTACAGCATCCCCTAGGATAATTCTTACTTCAGGAAGCTGCGCAGGGAACCACTTTAGGGTGTCTTTTGATTTCATGAAGATAT…
A1_TRINITY_DN23723_c0_g1_i1	RNA-dependent RNA polymerase, partial [Mitovirus sp.]	k__Viruses;p__Lenarviricota;c__Howeltoviricetes;o__Cryppavirales;f__Mitoviridae;g__Mitovirus;s__Mitovirus sp.	nr	annotated	A1	PRJNA1215313	SAMN46401079	SRR32111960	AGCTCGTCGCGCAGCTCGTCGGCGTCCTCCTCGCGAGCTTCCTTGTCAACCGACGTGATGATGGAGGAGGCGAAGTACAGAACCTTCTCCAGCTCCTTCGGCGGGATGTCCAGCAGGTAGCCCAGACGGCTCGGGCTGCCCTTGAAGTACCAGATATGGCTCACGGGCGCGGCCAGCTCGATGTGGCCCATGCGCTCGCGGCGAACCTTGCTGCGCGTGACTTCCACGCCGCAGCGCTCGCAGACGATGCCCTTGAAGCGGACGCGCTTGTACTTGCCGCACGCGCACTCCCAGTCCTTCGTGGGGCCGAAGATCTTCTCGCAGAACAGGCCGTCTTTCTCCGGCTTGAGCGTGCGGTAGTTGATCGTCTCGGGCTTCTTGACCTCGCCGCGCGACCAG…
A1_TRINITY_DN24301_c0_g1_i1	putative 2-component sensor protein YehU [Enterobacteria phage YYZ-2008] ACI32410.1 putative 2-component sensor protein YehU [Enterobacteria phage YYZ-2008]	k__Viruses;p__Uroviricota;c__Caudoviricetes;o__Caudovirales;f__Siphoviridae;g__Unclassified;s__Enterobacteria phage YYZ-2008	nr	annotated	A1	PRJNA1215313	SAMN46401079	SRR32111960	GGCTCACAGGCGACGCTTATTCCATAGTCATCGCCAAACCGTTCACGTAAACGCTTATCCACCAGATTCATCCCCAGCCCACTGGCATTGGTTACCGGTTGATACAAACCGGCATTGTCTTCGATCTCCAGCATCAAATGTTGCCCCTCACGTCGGGCGCTGATTGCCACTCGCCCTGTATCCAGCAGTTGTGATGTCCCA
A1_TRINITY_DN24318_c1_g1_i1	putative virulence protein [Morganella phage IME1369_01]	k__Viruses;p__Uroviricota;c__Caudoviricetes;o__Caudovirales;f__Siphoviridae;g__Unclassified;s__Morganella phage IME1369_01	nr	annotated	A1	PRJNA1215313	SAMN46401079	SRR32111960	GCAGGCGCATGTCGTTTCGTTTTCAATCGTGCTCTGGCACGTCAGAATGAGAATCATGAGGCCGGTAATAAATACATCCCTTACGGGAAAATGGCTTCCTGGCTGGTTGAGTGGAAAAATGCCACTGAAACGCAATGGCTTAAAGATTCTCCCTCACAGCCATTGCAACAGTCACTGAAAGACCTTGAGCGGGCTTACAAAAACTTCTTCCAGAATCGGGCTGCTTTTCCCCGATTCAAAAAGCGGGGACAGAATGATGCATTCCGCTACCCGCAGGGCGTTAAGCTCGATCAGGAAAACAGCCGTATTTTTCTGCCGAAACTGGGCTGGATGCGCTACCGGAACAGCCGTCAGGTCACGGGTGTTGTGAAAAATGTCACTGTCAGCCAGTCCTGCGGT…
A1_TRINITY_DN24384_c0_g1_i1	hypothetical protein [crAssphage cr107_1]	Unknown	nr	novel	A1	PRJNA1215313	SAMN46401079	SRR32111960	AGTAACATTTCCTAAGTAAAACCACATAGGCTCGATAATTTCTCTAGTATCTATATTTAAGTCAAATTCTTCAATTGATACTACTTTAAAATCGTTACTAAAATCTCTTTGAATATTAGGAGCACTATAAGGAGTGCTAGTAAACAAATCATTAGTACGTCCATATCTTACGTAAGGATGACTTACGAATCCTAAACTTACTATACTAGAATATTTATCAGGATATATCTCATCATAGTAAGTACTTCCGTATCTACTAAATTCTAGTATATACCAATCTTTATCATCAGGTTTAACAACTACGGCAGTAGCAGCTTCATATAGATTATCTGTATTTTGATAAGAAACGTAGAATGGAGTAGAATGACTATCATAATTACTATTTTTATAGAAAGCTCT…
A1_TRINITY_DN24384_c0_g2_i1	hypothetical protein [crAssphage cr107_1]	Unknown	nr	novel	A1	PRJNA1215313	SAMN46401079	SRR32111960	GGTTTTACTTAGGAAATGTTACTATTGGAGAAGAAACATATAAATTAAAATACGACCGTTATAATCCTATTGACTTTTATTATAAAATATATGATATGTCTACTGGAAATCCTGTTGATAAAGGAATGAAATTTAGACGTTCTTTTCAAACAGCTTATGTGGACTATGGAGGAGTATTAGATATTATTAAAGCTAAGTTTCCTAATTCAACTATATATACTATTGATGAATATGAAACAATTAATCCTACGGGAGCAATAAATGATGTTAAGACACAAGCTGAAGGAGGATTAACCGAAGGAGATAAACTTAGAATTGCATATGATGTATCTAAGAATAAGTTTATGTTTGCTACTAAATATAGTAGATTAGACGATAGTTATTGGCATCGTAGAGAAG…
A1_TRINITY_DN24419_c0_g1_i1	putative transcriptional regulator [Streptococcus phage phiSC070807] ANJ64738.1 putative transcriptional regulator [Streptococcus suis] QGJ86329.1 DeoR family transcriptional regulator [Streptococcus phage phi-SsuSC05017_rum]	k__Viruses;p__Uroviricota;c__Caudoviricetes;o__Caudovirales;f__Siphoviridae;g__Unclassified;s__Streptococcus phage phiSC070807	nr	annotated	A1	PRJNA1215313	SAMN46401079	SRR32111960	GATCTGAGGCCGGAAAAGGATATTTTCTTGTAGAGGGCTTCCTACTTCCGCCGGTAATGTTTACAGCGGCGGAAGTGGGTGCATTGATTACAGCAGGGAAATTTTTAAATTGCCATGGAGATGAATCATTTATAAAGGATTTTGATTCAGCTATGTATAAAATCAAATCTATTTTGAAGCATGGTGAAAAAAACTATGCACAGGAGTTGGAGAACAGTATTAACGTGTACAGCACATCTGGACAGAAAAATACATTGGCGGATAACGTTATTGCAGCAATTCAGACTGCAATCTGCAATAAAAGGGTAATATCAATTCAATATCCTGCATCAGGAGGGCAAGAACCGGAAAGCAGAATGATAGAGCCTATATCACTGGGGTTTTATGAACAGAACTGGT…
A1_TRINITY_DN24427_c0_g1_i1	hypothetical protein AP1_0427 [Aeromonas phage AP1]	k__Viruses;p__Uroviricota;c__Caudoviricetes;o__Caudovirales;f__Myoviridae;g__Unclassified;s__Aeromonas phage AP1	nr	annotated	A1	PRJNA1215313	SAMN46401079	SRR32111960	GCACTGCATCGCCAGGTCGTCAGCGGTCTGAATGAAGCGCAGCTGATGCGCGATTTCGTCGCCGATGGCGGCTCGCTGATTGGGCTGGTGAAAAAGCATTGTGAGATCTGGGCCGGTGACTAAGCCGGGAATTGCCTTACAGAAGAATATCCCTGACAATGGTGTTTTAACTTACATTTAACAATGTTATGAAACACCCTTTAGAAACCTTGACCACCGCAGCAGGCATTTTGCTGATGGCTTTCCTCTCTTGCCTGCTGCTGCCCGCCCCCGCACTGGGGCTGACGCTGGCACAAAAACTGGTGACCATGTTCCATCTGATGGATCTTAGCCAGCTTTACACTTTATTGTTTTGTCTGTGGTTTTTAGTGCTGGGCGCTATTGAGTATTTTGTTCTGC…
A1_TRINITY_DN24438_c0_g1_i1	RNA replicase [Cucumber green mottle mosaic virus]	k__Orthornavirae;p__Kitrinoviricota;c__Alsuviricetes;o__Martellivirales;f__Virgaviridae;g__Tobamovirus;s__Unclassified	genbank	annotated	A1	PRJNA1215313	SAMN46401079	SRR32111960	GGGGAAAGGGGGGATTCGAACCCCTTGCAGAATTACTGCCCATAGAAACTTCGACGTCACACGTGAGAGGTTTCCGCAAACCAATGAGCAAACCGTTCGATTTAAGTGAACGGGAAAGCACTATGCACTTTGGTGTGCACCACCATCAGAAGACCCTCGAAACTAAGCTTTCGAGGTGGTAGCCTCTGACCAGACTACCGAAAACGCGGCTTCAAATGAAGCCCTATCGTAAACATCAAAACCCTTAGAAATAGACTCTATTAAATTATCTATCTCAGCCCTAGCGGCTGTAGACGCGTCATCAGTACGCTTTACAGCGTTAAGCGACTCAGCAGTCGTGGGATTGCTAGGATCTACAACCTCAATGACCCTATTACGCGTATCCGTGGAGCTAAGAAG…
A1_TRINITY_DN24857_c0_g1_i1	site-specific integrase [Escherichia phage Lambda_ev243]	k__Heunggongvirae;p__Uroviricota;c__Caudoviricetes;o__Caudovirales;f__Siphoviridae;g__Lambdavirus;s__Escherichia virus ev243	refseq	annotated	A1	PRJNA1215313	SAMN46401079	SRR32111960	CAGCCACTTCCAGTCGCGTTCTGCAGCACGGAGAATGGCCTTTATCATGGCAAGATGCTTTGCCTTTGTCTGAGTTGATACTGGCTTTGGTTCATAAACAGGCGGTTCTTTACCTTTCCTGATGGCGGCCTGAACTTTCTGTTTCCATATTTCTTTCGTCTTTCTGTTATGCATTCTGCTTACAGCAGAGTAAATCTTTGCCTCCGAGATATCTTTAAGCCTTATACCCTCAAAATGTTCAAGCCAGAACTCAATCCGGCTTTTATCTGAATCGAGAGATTTTTTATCAGCTTTTTCCTCAAGCCATCTTAGGCAGGCCTCTTCAAAAGTGACATCAGGTAAATCCCCTAGCTTTTCTACTCGCCAGAGTTCTGCTTTTCGCTTGTCGTGCAACTCCTG…
A1_TRINITY_DN24870_c0_g1_i1	internalin-like protein [crAssphage cr107_1]	k__Viruses;p__Uroviricota;c__Caudoviricetes;o__Caudovirales;f__Podoviridae;g__Unclassified;s__crAssphage cr107_1	nr	annotated	A1	PRJNA1215313	SAMN46401079	SRR32111960	GGAGTATTATTGATAGTAACTTGTGTATTGAAAGAACTAATAGGAGATAATCTAATTTCAGTAGGTTTGCCTTCTTCTAAGAAATATCTAGTATCAGTAGTATTACCAATGTTAACTACAAATATAGCCGGACAATTGGAAGTAACAACCAGCTTAGGATTAGTTGCTTCTGCACCGCCTGCCGAAAACGTTCCTTTATTATTATAAGGTTGAATATTAGAAGCATTACTATATTTAAACACTCCGTCAAAGAACCAAACACGTTTCTTTAACCAGTCACGAACATATTCAACACGAGTACCATGTAAAAATTCTATATTAGCATAAGACGCTTCACCACCAGCTTCACCAATATAAGCTGTAAGATACTTAACATTATAGTCATAATTAAATAGTAAC…
A1_TRINITY_DN25036_c0_g2_i1	capsid and scaffold protein [Enterococcus phage vB_EfaP_IME199] ALO81011.1 capsid and scaffold protein [Enterococcus phage vB_EfaP_IME199]	k__Viruses;p__Uroviricota;c__Caudoviricetes;o__Caudovirales;f__Podoviridae;g__Unclassified;s__Enterococcus phage vB_EfaP_IME199	nr	annotated	A1	PRJNA1215313	SAMN46401079	SRR32111960	TCCCTAAAGGTTCTGTTGTAACATTTGATGTTAATGAATTTTTACCAGCAGAAGACGCTGCTAAGTTTGAAGAAATCAAGCCATCATCTGATTTGTGGGCTTACATTTTTGACTTAGATGCCATCAAATACAACCGTTACACTAAAGGAATGTTGAAAGAGCCTTTCTACAACCCAGAGTTTGATGAAGTAACTCACTGGATTCATTACTACTCAATGAAAGCTATCTCACCTTTCTACAACAAGATTTTAATCACAGGAGCACCAACAGTATAAAACTAAATAGGAGGTTACTACATGTTTGAACCCATGAATATGGGTATAGAACAAGAACTCTCTGAGAAAATAGACGTG
A1_TRINITY_DN25036_c0_g3_i1	major capsid protein [Enterococcus phage vB_EfaP_Zip] QAX97321.1 major capsid protein [Enterococcus phage vB_EfaP_Zip]	k__Viruses;p__Uroviricota;c__Caudoviricetes;o__Caudovirales;f__Podoviridae;g__Unclassified;s__Enterococcus phage vB_EfaP_Zip	nr	annotated	A1	PRJNA1215313	SAMN46401079	SRR32111960	AATCAGCATTAGGTAACTCATTTGAATGGTTAGCTAAAGAGGTTGACTTTGTAGGACAATACTCAGAAGAGTACGTAATCCGTGATACAATTCCAACAACAATGGACTTAAGTAAAGATGAAGCTTTAATGCTTAAACGTAACTATCCACAAATGATTACTAAATTGTACGGACCCGGCATCATGCGTAAGATGAAATTCACTCTTAACAACAATGACCAACGTATGAACTTCGCTAAATTATCTGACGGAGTTAAATATG
A1_TRINITY_DN25073_c0_g1_i1	180K protein [Tobacco mosaic virus]	Unknown	genbank	annotated	A1	PRJNA1215313	SAMN46401079	SRR32111960	TCCAGCCGATGTCACACATTATCTGAACAGGAGATATGAGGGCTTTGTCATGAGTACTTCTTCGGTTAAAAAGTCTGTTTCGCAGGAGATGGTTGGCGGAGCCGCCGTGATCAATCCGATCTCAAAACCCCTGCATGGCAAGATCCTGACGTTTACCCAATCGGATAAAGAAGCTCTGCTTTCAAGAGGGTATTCAGATGTTCACACTGTGCATGAAGTGCAAGGCGAGACATACTCTGATGTTTCACTAGTTAGGTTAACCCCTACACCAGTCTCCATCATTGCAGGAGACAGCCCACATGTTTTGGTTGCATTGTCGAGGCACACCTGTTCGCTCAAGTACTACACTGTTGTTATGGATCCTTTAGTTAGTATTATTAGAGATCTAGAGAAACTTAG…
A1_TRINITY_DN25073_c0_g2_i1	180K protein [Tobacco mosaic virus]	k__Orthornavirae;p__Kitrinoviricota;c__Alsuviricetes;o__Martellivirales;f__Virgaviridae;g__Tobamovirus;s__Unclassified	genbank	annotated	A1	PRJNA1215313	SAMN46401079	SRR32111960	TTTACTATGATAAGTGTCTCCCAGGTAACAGCACCATGATGAATAATTTTGATGCTGTTACCATGAGGTTGACTGACATTTCATTGAATGTCAAAGATTGCATATTGGATATGTCCAAGTCTGTTGCTGCGCCTAAGGATCAGATCAAACCACTAATACCTATGGTACGAACGGCGGCAGAAATGCCACGCCAGACTGGACTATTGGAAAATTTAGTGGCG
A1_TRINITY_DN25220_c0_g1_i1	hypothetical protein EC_CP1639_01, partial [Enterobacteria phage CP-1639]	k__Viruses;p__Uroviricota;c__Caudoviricetes;o__Caudovirales;f__Siphoviridae;g__Unclassified;s__Enterobacteria phage CP-1639	nr	annotated	A1	PRJNA1215313	SAMN46401079	SRR32111960	CAGTTGTCATAGCGAATGCCGTTTTGATCGCAAAAGGCTTTAGTGGCGCGGTTTCCCGCCAGGCAAAACTGTGCCTTCAGGCTACCGGGCGTGTAATAAACCCCGGCATGGATCACGCCGCTGTTGTGGCCCGTCTGGTGACAGGCCGGGCCGGACTCTTTTTCCAGCAACGCAATGCGGGCATCCGGATAGACATCAATCAGTTGCATGGCGGTCGACATGCCGATGATGCCGCCGCCAATAATCACAAAATCATACATCCGCTCAATTCCTTTGCGCTTACTGATGCGTCTGG
A1_TRINITY_DN25220_c0_g1_i2	hypothetical protein EC_CP1639_01, partial [Enterobacteria phage CP-1639]	k__Viruses;p__Uroviricota;c__Caudoviricetes;o__Caudovirales;f__Siphoviridae;g__Unclassified;s__Enterobacteria phage CP-1639	nr	annotated	A1	PRJNA1215313	SAMN46401079	SRR32111960	AGCGAATGTCGTTTTGATCGCAAAAGGCTTTGGTGGCGCGGTTTCCCGCCAGGCAAAACTGCGCCTTCAGTCTGCCGGGCGTGTAATAGACCCCGGCATGGATCACGCCGCTGTTGTGGCCCGTCTGGTGACAGGCCGGGCCGGACTCTTTTTCCAGCAACGCAATGCGGGCATCCGGATAGACATCAATCAGTTGCATGGCGGTCGACATGCCGATGATGCCGCCGCCAATAATCACAAAATCATACATCCGCTCAATTCCTTTGCGCTTACTGATGCGTCTGG
A1_TRINITY_DN25268_c0_g1_i1	Cas4 family putative nuclease [Lactobacillus phage LR2] BAG25590.1 hypothetical phage protein [Lactobacillus reuteri JCM 1112]	k__Viruses;p__Uroviricota;c__Caudoviricetes;o__Caudovirales;f__Siphoviridae;g__Unclassified;s__Lactobacillus phage LR2	nr	annotated	A1	PRJNA1215313	SAMN46401079	SRR32111960	AGGTCATATTCTCGGTCTTGAATAAATGGCACATATCTATGTTCATAAGTGTTCCAGTGACCTTTATGAATATCATCAACAGTCTTGAGATCACAGAAGTAACCTTTATCAAGCACAAGGCTGTCAATCTTGCCTTTCCACTTATAGCCGTCAATCTCACCGGTTACGATTACTTCCTTGTCGCCTGGAGCGTAGAAATAATTAAACATATCATCAGCTTGTAATGTTTGGATCATGCTGTTAGCGCCT
A1_TRINITY_DN25298_c0_g1_i1	hypothetical protein HYP18_gp32 [Escherichia virus P88-4B11]	k__Heunggongvirae;p__Uroviricota;c__Caudoviricetes;o__Caudovirales;f__Myoviridae;g__Xuanwuvirus;s__Escherichia virus P88-4B11	refseq	annotated	A1	PRJNA1215313	SAMN46401079	SRR32111960	GAACCGTGCAGCATCCAGATGATGAGGATTGCCGTCACGCAGAACGTGATGGCCGTAAGCGATTTTTGCGACATAGCACTTGCTCCTTTTCCGGAGAGGCGCTAACCTTTCACTTGTCAAGGTAATGCGGTTAGGGCCTCGGTTAAACAGAGATGTTTTCCGGGGCCTTTCCACATCTGGCCTTCGGGTATTCCCTCCGAC
A1_TRINITY_DN25381_c0_g1_i1	Manganese ABC transporter, periplasmic-binding protein SitA [Escherichia virus Lambda_1H12]	k__Heunggongvirae;p__Uroviricota;c__Caudoviricetes;o__Caudovirales;f__Siphoviridae;g__Lambdavirus;s__Escherichia virus 1H12	refseq	annotated	A1	PRJNA1215313	SAMN46401079	SRR32111960	GTAGGGATCACCGAAGGGCCCTATGAGGGCAAACCTAACCCCCATGCCTGGATGTCGCCAGATAATGCTCTGATTTACGTCGATAATATTCGTGATGCGTTTATAAAATACGATCCGGCAAATGCACAAACCTACCAACGTAATGCCGATACTTATAAAGCCAAGATTACCCAAACCCTTGCCCCCCTGCGTAAGCAGATTGCGGAACTCCCTGAGAATCAGCGATGGATGGTCACCAGTGAAGGGGCTTTTTCT
A1_TRINITY_DN25381_c0_g2_i1	Manganese ABC transporter, periplasmic-binding protein SitA [Escherichia virus Lambda_1H12]	k__Heunggongvirae;p__Uroviricota;c__Caudoviricetes;o__Caudovirales;f__Siphoviridae;g__Lambdavirus;s__Escherichia virus 1H12	refseq	annotated	A1	PRJNA1215313	SAMN46401079	SRR32111960	GAAAAATTCAAGGTCATTACAACTTTTACCATCATCGCAGATATGGCCAAAAACGTGGCTGGAGATGCTGCAGAAGTCTCATCCATAACCAAGCCTGGTGCAGAAATTCATGAGTATCAGCCTACCCCTGGCGATATTAAACGTGCGCAGGGGGCACAACTGATTCTCGCCAATGGTATGAATCTGGAATTGTGGTTCCAACGCTTTTACCAGCATCTCAA
A1_TRINITY_DN25572_c0_g1_i1	hypothetical protein 1013_scaffold1563_00074 [Bacteriophage sp.]	k__Viruses;p__Unclassified;c__Unclassified;o__Unclassified;f__Unclassified;g__Unclassified;s__Bacteriophage sp.	nr	annotated	A1	PRJNA1215313	SAMN46401079	SRR32111960	GTTTGTATGTTAGCTAATGTTAATATTTTGCATCTATACTGAAAATAACGTTCTGTTTATTGCAAAATAAACAAATCGTTATTATATTTGCATTGTGTTACAACACAGAGATGTTTGATAAGGTTGAAGGTCTAAATGACCGTGAGGAAATGCTTGATCATTTAAGATTCCTCATCCGATATGAAAAAGAAATTCTATCTGACGGAACGATTTTTTCAGAATCGGAATTCTACGATGAATTATTCAGTGTAATCGTTATGATTGCCGAAGAACTCAAAGAAGAATGAAAGTTTGGGAGCCTCGTTGGAGGTTCCCTTTTATCAACCTTATCAACATTTCTTTGTTTTATTATAAAAGAAGGATATGGATAAACAGATAGAAGATAAAATCAGGGGTTTG…
A1_TRINITY_DN25583_c0_g1_i1	Amidase [Only Syngen Nebraska virus 5] APC25648.1 Amidase [Only Syngen Nebraska virus 5]	Unknown	nr	novel	A1	PRJNA1215313	SAMN46401079	SRR32111960	CTAAACTATCCACATTTCTGCTGGCAAGCATCGGCATCGTGTCACAAGTGCCAGCCGGTGCCTGCACGGGCGTCACCCTCAAAAGCAAGGACGGAGCCATTGTCGCGGCACGTACCATCGAATGGGCAGAAAGTGCTATGAACAACATGTATGTAGTGGTTCCCCGGAACCAGGAACTCCAGTCGCTCACTCCTTCAGGGATGGACGGAATCAAGTTCAGGAGCAAACACGGGTATGTGGGACTGGCGGTAGAGCAGAAAGAATTTATGGTGGAAGGAATCAACGAGAAAGGTCTTTCTGCCGGACTCTTCTACTTTCCCGGATATGGTAAATACCAGCCCTACGACGCTTCCCTGAAATACAAGTGCTTGGCCGACTTTCAGGTGGTATCCTATGTCC…
A1_TRINITY_DN25653_c0_g1_i1	hypothetical protein pMIN27_11 [Escherichia phage Min27] ABY49864.1 hypothetical protein [Escherichia phage Min27]	k__Viruses;p__Uroviricota;c__Caudoviricetes;o__Caudovirales;f__Podoviridae;g__Traversvirus;s__Escherichia virus Min27	nr	annotated	A1	PRJNA1215313	SAMN46401079	SRR32111960	TGCATGACAACCACGGAATGCATTTTTCTGGCAGCGGGCTTCATATTCTGTGTGCTTATGCTTGCCGACATGGGACTTGTTCAATGACACCTCAGCAGGAAAACGCCCTTCGCAGCATAGCCCGTCAGGCTAATTCTGAAATCAAAAAAGCCAGACAGCAGTTTCCGGATAAAAACGTCGATGACATTTGCCGTAGCGTACTGAAGAAGCACCGCGAAACGGTAACGCTGATGGGATTCACACCGACTCATTTAAGCCTGGCGATCGGCATGTTAAACGGCGTCTTTAAGGAGCGATGAACATGAAAAGCAAAATCATCAGGGAGCTACAGGCTCCTTTTTTATTATTCGCATTCACCCTCAAGCGTATTAACCAACAATTCAGGGATTAATGGAAGAT…
A1_TRINITY_DN25689_c0_g1_i1	p125 protein [Bovine viral diarrhea virus 1]	Unknown	genbank	annotated	A1	PRJNA1215313	SAMN46401079	SRR32111960	CCCTGTCTGACTACAACATCCAGAAAGAGTCCACTCTGCACCTGGTCCTCCGCCTCAGAGGTGGGATGCAGATCTTCGTGAAGACCCTGACCGGTAAGACCATCACCCTGGAGGTGGAGCCCAGTGACACCATCGAGAATGTCAAGGCCAAGATCCAAGACAAAGAGGGCATCCCCCCGGACCAGCAGAGGTTGATCTTTGCCGGGAAACAGCTGGAAGATGGGCGCACCCTGTCTGACTACAACATCCAGAAAGAGTCCACTCTGCACCTGGTCCTCCGCCTCAGAGGTGGGATGCAGATCTTCGTGAAGACCCTGACCGGTAAGACCATCACCCTGGAGGTGGAGCCCAGTGACACCATCGAGAATGTCAAGGCCAAGATCCAAGACAAAGAGGGCA…
A1_TRINITY_DN25923_c0_g2_i1	130K protein [Tobacco mosaic virus]	Unknown	genbank	annotated	A1	PRJNA1215313	SAMN46401079	SRR32111960	GTATCATGTGGCGCTTTTGGAATATGATGAGCAGGGTGTGGTAACATGCGATGATTGGAGAAGAGTAGCTGTCAGCTCTGAGTCTGTTGTTTATTCCGACATGGCGAAACTCAGAACTCTGCGCAGACTGCTTCGAAACGGTGAACCGCATGTCAGTAGCGCAAAGGTTGTTCTTGTGGACGGAGTTCCGGGCTGTGGAAAAACCAAAGAAATTCTTTCCAGGGTTAATTTTGATGAAGATCTAATTCTAGTACCTGGGAAGCAAGCCGCGGAAATGATCAGAAGACGTGCAAATTCCTCAGGGATTATTGTGGCCACGAAGGACAACGTTAAAAC
A1_TRINITY_DN25991_c0_g1_i1	hypothetical protein HOV27_gp149 [Escherichia phage vB_EcoM_Goslar] QBO63942.1 hypothetical protein Goslar_00149 [Escherichia phage vB_EcoM_Goslar]	k__Viruses;p__Uroviricota;c__Caudoviricetes;o__Caudovirales;f__Myoviridae;g__Goslarvirus;s__Escherichia virus Goslar	nr	annotated	A1	PRJNA1215313	SAMN46401079	SRR32111960	AACCCTGATACGCAATCTGGATTCTGACGCTTGGCGTGAGAACCTCATCACGTATTTGTTGATCGTCAAACGTCGTCAGAAACCGGCGAAGAGTTTACTCATTATTGATGACAAAGACCCGAACGTTGATTTGGTTGAGATCACACGAGCAATAAGCGCGTTGACCGGTGAATCAATCAATCCTAAACTTGAACCATTGGCCGCAATCCGTCAAATGGTCAGCAGGCTGTCTGATAATACGGCGTTTGTCAATATTTGCAGTGATTACGATAAGGAAAAGGAGAGTATTCGATGATAGACAGTATCGAACTTAATGAAGAGCAACCATTATCGGTCGTACAACAACTTTTAGCACAACGCGA
A1_TRINITY_DN25991_c0_g2_i1	hypothetical protein HOV27_gp148 [Escherichia phage vB_EcoM_Goslar] QBO63941.1 hypothetical protein Goslar_00148 [Escherichia phage vB_EcoM_Goslar]	k__Viruses;p__Uroviricota;c__Caudoviricetes;o__Caudovirales;f__Myoviridae;g__Goslarvirus;s__Escherichia virus Goslar	nr	annotated	A1	PRJNA1215313	SAMN46401079	SRR32111960	GAAAAGGAGGGTATGCGATGATAGACAGTATCGAACTTAATGAAGAGCAACCATTATCGGTTGTACAACAACTTTTAGCGCAGCATGAGCTTGTTTGGTCGGAAGAGCGCGCACCATGTGAAAACTGTCGCTATAACCATGTTGTCGCTGAGACCGTTTTTGGTTCTTTAACTATCGAATGGAAAGGTTGGAAGGATTATACCAGCTATGACTGCGATTTACCTTTCCCAGTCAGCGAGGAGTTTCCGC
A1_TRINITY_DN26210_c0_g1_i1	terminase, ATPase subunit [Klebsiella phage 4LV2017] ARB15684.1 terminase, ATPase subunit [Klebsiella phage 4LV2017]	k__Viruses;p__Uroviricota;c__Caudoviricetes;o__Caudovirales;f__Myoviridae;g__Felsduovirus;s__Klebsiella virus 4LV2017	nr	annotated	A1	PRJNA1215313	SAMN46401079	SRR32111960	GACGCCGGACACACCGACATAGCGCAGTCATTTATGGCAATCCGTCGCGCCACCACCGCCAGCGGCAACCGCCCAACCTATGAAGCCAGCCGCAGCGAAGAAGCCAGCCATGCCGATCTGGCCTGGGCAACAATGCACGCACTGTTTAACGAACCGCTGCAGGGCGAGTCCGCCAATACCAGCAATATTGTGGAGATTTTTTGATGGGAAAGAGTAAGAAAAACCG
A1_TRINITY_DN26458_c0_g1_i1	DNA polymerase [Bacteroides phage crAss002]	k__Viruses;p__Uroviricota;c__Caudoviricetes;o__Caudovirales;f__Podoviridae;g__Unclassified;s__Bacteroides phage crAss002	nr	annotated	A1	PRJNA1215313	SAMN46401079	SRR32111960	GTAAACTTATTACATTTCTATATGAAACATCACAGAGAGTTATTCGTAATTCTAATAATGATACTCTTTGGACTGATAACTTCACTTCTCTTATACTGCGTAATAACGTGGCATTTCGAGACTTGGATTTATTCCAAATATTTAGGCTAGACCATTATCATAAAAGTCTTAAACAGACTTCTATTAATATTAAATGGTATAATCTAAAAGAGTATACTATGCCACCTATTGGTGACTTAGATAGACATTATTATCACGAGAGACTTCCCGAAGCTAAAGGCATGACAGATAGAGAACTTAATATCCATTATCGTAATGTGTTTGAAAGATTTATACCTAAAGAATATCTTCAAGAAATGGCTGATTA
A1_TRINITY_DN26458_c0_g2_i1	DNA polymerase [Bacteroides phage crAss002]	k__Viruses;p__Uroviricota;c__Caudoviricetes;o__Caudovirales;f__Podoviridae;g__Unclassified;s__Bacteroides phage crAss002	nr	annotated	A1	PRJNA1215313	SAMN46401079	SRR32111960	TATCGCAACAGGAGGTTTACACTCAAACGAGATTCCGAACATTTATCGTAGTTCTGCTGATTATTCAGGTGCTACTGATATTACTATTGGTAATCCTTATGATAGTAATGGCAATATTGGAGTTAGTACTTCTGATATATATATTTGTGATTTTGATATTAATTCAATGTATCCTAATATTATTAGAAGTCTTAAAGTATGTCAGAAACATCTACTTCCTAAGGCATGGTTTCGTATAGCTGATACTATTGTCGATGAACG
A1_TRINITY_DN26458_c0_g3_i1	DNA polymerase [Bacteroides phage crAss002]	k__Viruses;p__Uroviricota;c__Caudoviricetes;o__Caudovirales;f__Podoviridae;g__Unclassified;s__Bacteroides phage crAss002	nr	annotated	A1	PRJNA1215313	SAMN46401079	SRR32111960	GAGTGTAAACCTCCTGTTGCGATAGTGTATGACGTGCCCATGAAGGTAAATTCCCTGTCAAATTCGCCCTTTTCCCCACGTAGGGTTAGCGAACGTATGTCTGACAAAATATCGTTCAATTCAGGCGTGGAAAATGCGATTTTATCTGACAAAATTTCGGAAACTACGATTTTCCTACGTATTGTCTTAGTATCAATGAAGGCTTTAGGATGCAGACCAGTAAACTTACTATATAGCTTAACAATAACTTTATCAGCTATCGTACTTCTACTTGCAGAGAATACATCTACCTTATATTCTTCACTAATACGATACCTTAGAAGAACTTCTTCTTGATTCATTC
A1_TRINITY_DN26773_c0_g1_i1	DNA pilot protein [Tortoise microvirus 13] QCS37022.1 DNA pilot protein [Tortoise microvirus 13]	Unknown	nr	novel	A1	PRJNA1215313	SAMN46401079	SRR32111960	AATAGCTTCCGCTTCTTGATTATTTAGTTTTATTTGACTATTTCCTACTAGTATGCTATTCATTAAGGCTTTTACAGAAACTTCCGCTTCTTGTACTTTTGATTCCATAGTTCTTCGTTTTAACTCGTTGTCCGCTTGGATTCCTTGCATTTCAAGTTCCATTTTGTCGATGCTTTTCATTATGCTTTGTATTTCGTATCCAATTTTAGCCGTCTCTCCGCTTGCAAGTTTTGCGCTGGCTTCTTGCATATCTGCTGCTGCTTCTTTAAATCTTTTATCCGCCCAAATCAATACATTTCTATCTTTTTCGTTTTTTGTTTGACTAATCAGGTTTTCAATGCTTGTTTTTGCCAGTTCTGTGTCCACTCCTGCGGTTTTATTGGCTTCGGCGTTGTTTTT…
A1_TRINITY_DN26823_c0_g1_i1	hypothetical protein [crAssphage cr107_1]	k__Viruses;p__Uroviricota;c__Caudoviricetes;o__Caudovirales;f__Podoviridae;g__Unclassified;s__crAssphage cr107_1	nr	annotated	A1	PRJNA1215313	SAMN46401079	SRR32111960	ATAAGATATTCTTAATTTATTAATCTAAACCTTATTTATTATGCAAGTAATTGAAAAAGTTAAAGTCGTTCCCGAAGGTTATAATGGTGCAGGGATGGACGGTTATGGTCGCCGTGATGTTAACGGTAAAGCTAATGCAGGTCTTACGCTTGGTATTATCGGTACTGCTCTTGGAGCTTGGGCTTTATTTGGTAATCGTCGTTCTGCTAGTGTTCTCGGAACTGGTGCAGGTCTTATGGGAGACGGTTCTACAAACATTAATGTAGTTGGTGCTGGAATGGGAAGTGCTAGTGCTCCTACTGCTTTCCAAGCATGGAGTAAATCTTGTGAGGATACTCTTGCTTTGCAGGGTGGTTTATATCAGTGGGCTTTAACTCAACAGAACCAACGCTTCCAAGA…
A1_TRINITY_DN27064_c0_g1_i1	DNA ligase [crAssphage cr107_1]	k__Viruses;p__Uroviricota;c__Caudoviricetes;o__Caudovirales;f__Podoviridae;g__Unclassified;s__crAssphage cr107_1	nr	annotated	A1	PRJNA1215313	SAMN46401079	SRR32111960	TTTACAGGGGAACAACAAAAGCCCTACCACTAATCTTTCGACTAATGATAGGGCAAGAATCAAACCACGACTTACTTTAACAACTTATATACTACAAGGTTATCATCCTCTTCTTCCTTTACTAACTTAACATTAGTATCTGACTTAACATCGAGAATTTGTATAATATCAGATGCAGAAACAGAATAATAACCATAATCAGAAACAGATACATTTCGGCATTGACCTAGAACACTATCTGTAACAAAACCTAGATACATACCGTCTTGTCCTTCTATTGGGTCGAACTTAGACATTATAAGCATCCTTAGTTTATTATTCAAATGTATATCTTTTATTATCAGTTTCTTTTTCTTATAGTCTATATAAGATTGATTATAATTAACTTTCTTCTTCGTT…
A1_TRINITY_DN27064_c0_g2_i1	DNA ligase [crAssphage cr107_1]	k__Viruses;p__Uroviricota;c__Caudoviricetes;o__Caudovirales;f__Podoviridae;g__Unclassified;s__crAssphage cr107_1	nr	annotated	A1	PRJNA1215313	SAMN46401079	SRR32111960	AATACAATACTAATAATGAAGGATTTGTTCTTCCTATGTTAGCTAAGATATATGAATATAATAACGAACAAAACCTGTTAGCTCAAATTAAGATTAACGGTGTTCGTTGTAATATATCAGCGGTTATGCGTGGTGAAGGATTCTTTAAAACTAAAGGTCTTGTATTTCATAGTCGTAAAGGACTTGAATATAAATGTCCTGTATTGGAGAATATATTGCTTGATGATGTTATTACAGACAAGCTATTCAATCGTATGTTAGAAGATAATCTAGTATTAGACGGAGAATTATATATTCCAGGTCTTGAACTAAATGATATTCTAAGTGCTGCCGAGAATCTTAAAAGT
A1_TRINITY_DN27350_c0_g1_i1	putative tail protein [crAssphage cr106_1]	k__Viruses;p__Uroviricota;c__Caudoviricetes;o__Caudovirales;f__Podoviridae;g__Unclassified;s__crAssphage cr106_1	nr	annotated	A1	PRJNA1215313	SAMN46401079	SRR32111960	CAGGATAAGCTTATCCAGTGCGAGATTGACAAGGCCTTTACTGCTGGTATCAACTATACTGACAGAAAGACTTGCAACGTAATCTACGGACAGGTTTGCCTTCCTAATGAACCTACTATCACTGGATATGTAGGAGCTAACCAATGCGGTTGCCCAAGGGTTATTGCCCCGGCTACTGCTCCAGCAGCCTAATCATTTAGGTAATAAAATCAATTTCTATGGTTCCGGTGAATAACGTATTTTTAGGAAGCCCTGACCCCCTCCTGAGTCCTATGGTGGACCCAGTGAATGGCCTTGATGAAAGAATGGCTATGATTGAAGCCTACCAGAAAAAACTGGCCGAGCTGAAACAAGCCAGAGCTCAGATGGCTCAAGCTCAAGTTCAACCCCAAGTGACTG…
A1_TRINITY_DN27383_c0_g2_i1	hypothetical protein [Siphoviridae sp.]	Unknown	nr	novel	A1	PRJNA1215313	SAMN46401079	SRR32111960	ATTTACATGAGCAACATTTTCTATGTAATCTATTACAATAGTTTGATTTTTAGTATCAACAGAAACATTTTCTTTAACAATTTCTGGTTTATCCGGAGTATAACCTTTAATTGTTGAAGGAATAAATGCATCCCACTTAGTATCCGAGTCAGATTTCCATGCACCATAACTTAATTTACCATCTACTAAATCTTTATCTACAATTCTATTAAATGTTACAGTTTGAACAATTTCAGATTTATCTAATCCTGGCAAGTTAGTAACGATGGTTCGTGTAACTGATTTAGATTCGTTATTTTGTACATGCTTATGCAGAACATGAACTTCAATTGGGATTTGATTCACAGCATTAAAAGTATAATTTCCTGATATCTTACTACCAGCAGCTAATTCATAATT…
A1_TRINITY_DN27508_c0_g1_i2	RNA capping protein VP3 [Rotavirus A] AKD32161.1 VP3 [Rotavirus A] AKD32165.1 VP3 [Rotavirus A]	k__Viruses;p__Duplornaviricota;c__Resentoviricetes;o__Reovirales;f__Reoviridae;g__Rotavirus;s__Rotavirus A	nr	annotated	A1	PRJNA1215313	SAMN46401079	SRR32111960	GGCAATATGGCGAGCGCTATGGCTGATGGCTGGATCGCCGCCGGCGTGGCTGCGGGCGACATGTGCGCCTGCGCGGGCCGCTACGACGCTCTGGTCGAGCGCTGCGAGGTGCGCGGCATGGTCGCCTGCCGCGATGCAGCGGAGGTTGTTGCCGCGTCCGATATCGTGGTCGCTGCGGTCAAGCCGTACATGATCGAGAAGGTATTCGCCCCGCTCAAGGATGCTCTTGCCAAAAAGGTCGTTCTCTCGGTCGCCTGGACCTGGGATAGCGCCAAGTGGGAACAGGTCCTGCCAGGTGTCGCGCATATCTCGACGGTGCCCAACACGCCGGTTTCGGTGGGCGAGGGTGTTATCGCCTGCGAGAAGGCTTCCACGCTTAGCGATGAGCAGCGTGCCACG…
A1_TRINITY_DN27516_c0_g1_i1	prolyl-tRNA synthetase class IIa archaeal-type [Fadolivirus 1]	Unknown	nr	novel	A1	PRJNA1215313	SAMN46401079	SRR32111960	TCGGCTAATGAGCGCTTTGCCGGTGCACTTGACACGTATACCATCGAGGCAATGATGCAGGATGGTAAGGCATTGCAGAGTGGTACTTCACACTTCTTGGGACAGAATTTCGCAAAAGCATTCGATGTTCAGTTTGTAAATAAAGAGAACAAGCTTGAATATGTATGGGCTACCTCTTGGGGTGTTTCTACCCGTCTGATGGGGGCACTGATCATGACTCACTCGGATGATAACGGTCTGGTACTTCCTCCGCATCTGGCTCCGATCCAAGTAGTGATCGTTCCTATCTATAAGAATGACGAGCAGTTGAAGCTGATTGATGCTAAGGTAGAAGGTATTGTGGCAAGATTGAAGCAATTGGGCATTTCAGTGAAATATGATAATGCTGACAATAAACGT…
A1_TRINITY_DN27712_c0_g1_i1	movement protein [Tobacco mosaic virus]	k__Orthornavirae;p__Kitrinoviricota;c__Alsuviricetes;o__Martellivirales;f__Virgaviridae;g__Tobamovirus;s__Unclassified	genbank	annotated	A1	PRJNA1215313	SAMN46401079	SRR32111960	CAGCGGGTTTCTGTCCGCTTTCTCTGGAGTTTGTGTCGGTGTGTATCGTTTATAGAAATAATATAAAATTAGGTTTGAGAGAGAAGATTACAAACGTGAGAGACGGTGGGCCCATGGAACTTACTGAAGAAGTTGTTGATGAGTTCATGGAAGATGTCCCTATGTCAATCAGGCTTGCAAAGTTTCGATCTCGAACCGGAAAAAAGAGTGATGTCCGTAAAGGGAAAGTTAGTAGTAGTGATCGGTCAGTGCCGAATAAGAACTATAGAAATGTTAAGGATTTTGGAGGAATGAGTTTTAAAAAGAATAATTTAATCGATGATGATTCGGAGACTACTGTCGCCGAATCGGATTCGTTTTAAATATGTCTTACAATATCACTACTCCATCTCAGTTCGT…
A1_TRINITY_DN27896_c0_g1_i1	DNA repair protein RecN [Escherichia phage 500465-1]	k__Heunggongvirae;p__Uroviricota;c__Caudoviricetes;o__Caudovirales;f__Myoviridae;g__Felsduovirus;s__Escherichia virus 500465-1	refseq	annotated	A1	PRJNA1215313	SAMN46401079	SRR32111960	GGAAAACGACTATGTTGGCACAACTGACCATCAGCAACTTTGCTATCGTTCGTGAGCTTGAGATTGATTTTCATAGCGGCATGACCGTAATAACTGGCGAGACCGGCGCGGGTAAATCTATTGCAATAGATGCCCTCGGTCTTTGTCTCGGTGGTCGCGCTGAAGCCGACATGGTGCGTACCGGCGCTGCTCGCGCTGACCTGTGCGCCCGTTTTTCTCTGAAAGATACGCCAGCGGCTCTGCGCTGGCTGGAAGAAAACCAGCTTGAAGACGGGCATGAATGTTTGCTTCGTCGCGTGATCAGCAGCGATGGTCGCTCCCGTGGTTTCATCAACGGTACAGCTGTTCCTCTGTCACAACTGCGCGAACTGGGTCAGTTGCTGATTCAGATCCATGGTC…
A1_TRINITY_DN27896_c0_g2_i1	RecN protein, partial [Enterobacteria phage CP-1639]	k__Viruses;p__Uroviricota;c__Caudoviricetes;o__Caudovirales;f__Siphoviridae;g__Unclassified;s__Enterobacteria phage CP-1639	nr	annotated	A1	PRJNA1215313	SAMN46401079	SRR32111960	GAACTGCTGCAATACCAATTAAAAGAACTTAACGAATTTAATCCGCAGCCCGGAGAGTTTGAGCAAATCGACGAAGAGTACAAACGTCTGGCGAACAGCGGTCAATTGCTGACCACCAGCCAGAATGCATTGGCATTAATGGCCGACGGTGAAGACGCAAACCTGCAAAGTCAGCTTTACACGGCTAAACAACTGGTGAGCGAATTGATTGGCATGGACAGCAAACTGTCCGGCGTACTTGATATGCTGGAAGAAGCTACCATCCAGATTGCTGAAGCCAGCGATGAACTGCGCCACTACTGCGATCGTCTGGATCTCGATCCCAACCGACTATTTGAACTTGAACAGCGCATCTCAAAACAGATTTCGCTG
A1_TRINITY_DN27898_c0_g1_i1	putative CAD protein isoform X1 [Homavirus sp.]	Unknown	nr	novel	A1	PRJNA1215313	SAMN46401079	SRR32111960	GTCACTTGACGAGATTATGAAGCTCACATCCATTGACAAATGGTTTCTGTATAAGATGCGTGACATTTTAAACATGGAAAAGACACTGAAAGGACTCAACAGTGAGTCCATTACAGAAGAAACCCTGAAAAAGGCAAAGGAAATTGGGTTCTCAGACAAGCAGATTTCAAAATGCCTTGGGCTGACTGAGGCCCAGACAAGAGAGCTGAGGTTAAAGAAAAACATTCATCCTTGGGTTAAACAGATTGATACACTGGCTGCAGAATACCCATCAGTAACAAACTACCTCTATGTTACCTACAATGGTCAGGAGCATGATATCAATTTTGATGATCATGGAATGATGGTGCTGGGCTGTGGTCCATATCACATTGGTAGCAGCGTGGAATTTGATTGGTG…
A1_TRINITY_DN27965_c0_g1_i1	hypothetical protein 1013_scaffold3125_00072 [Bacteriophage sp.]	Unknown	nr	novel	A1	PRJNA1215313	SAMN46401079	SRR32111960	GCTCTTTCTTACTTTGAAAGGAGTTAGAAAGATGTCAGCATTAAAAAGACGAGATAACAAAAACAGAGTATTACAAAGGGGTGAAAGTCAAAGACAAGACGGCAGATATTGTTACAAGTATGTCAATGCACTAGGAAAAACGGAATATGTTTACGCATGGAAACTGTTACCTACGGATAGAACACCAAAAGGCAAACGAGAAGATTTGTCATTGCGAGAAAAGGAACGAAACATACAGAAAGATTTGTATGATGGTATCGACACAAAAGGCAGTAAGATGACTTTATGTCAGCTATACGCTAAAAAGAACGCTCAAAGACCGAATGTAAAGAAGAATACGCTCAATGGTCGCAAATATCTTATGCAAGCCTTAGAAGATGATTTACTAGGTTCAATGAG…
A1_TRINITY_DN28019_c0_g1_i1	GPW/gp25 family protein [Escherichia phage 500465-1]	k__Heunggongvirae;p__Uroviricota;c__Caudoviricetes;o__Caudovirales;f__Myoviridae;g__Felsduovirus;s__Escherichia virus 500465-1	refseq	annotated	A1	PRJNA1215313	SAMN46401079	SRR32111960	GGAAAGGGAAACAGGCACACCGTTATTACGCCGCCCGGTCAGTCCCACCACCATTGAACCGTCAAAATTGCTGTTAATGGTGATGGAATCCAGCGTCAGCCGTGGCTCCCAGCGACTCAGCGCCACATACACTGCCGACATGACCTGCAGGCGTAACGCCGGATTTTGTGGCTGGTCTATCAGTGCCGACAGCAGGGAACCATATTCACGGCGAGCAATGCGGCTACCCTGCGGCGTCAGCAGAATGTCCCGC
A1_TRINITY_DN28019_c0_g2_i1	baseplate assembly protein V [Escherichia phage 500465-1]	k__Heunggongvirae;p__Uroviricota;c__Caudoviricetes;o__Caudovirales;f__Myoviridae;g__Felsduovirus;s__Escherichia virus 500465-1	refseq	annotated	A1	PRJNA1215313	SAMN46401079	SRR32111960	GAAAACCAGTGAGTTTGTACTGGAGGCTGACCGCACGCGCATTAACAGCGAAGTGGTGATCAATGGTGGCGTTACCCAGGGCGGCGGAGCGATGAGTTCTAACGGGATCGTGGTTGATGCGCATCAGCATACTGGCGTCCTGAAAGGCGGCGATACAACCGGAGGCCCGGTATGACGCTTTATAGCGGGATGAACAATACCAGCGGCAAAGTCATTACTGATATTGACCAT
A1_TRINITY_DN28113_c0_g1_i1	hypothetical protein [crAssphage cr107_1]	k__Viruses;p__Uroviricota;c__Caudoviricetes;o__Caudovirales;f__Podoviridae;g__Unclassified;s__crAssphage cr107_1	nr	annotated	A1	PRJNA1215313	SAMN46401079	SRR32111960	GTAATCCTGATACTAATCCTGATACTAATGCTAATAACGGTAATGGTAATACTGGAAATCAAGGTCAGCAAGGTCAAGTGGATAATCAGCAACAAGAATCCTCTATGGGGGAAGTTAAGTTATCAGAAGGTGATACTATTAATGTAGACGGTGTAGATTATACTATTGATGCTGAAGGTAATGCTATTGCTGCTGACGGAACTGTATTCCGTACTGCTACTGAACTTGCTGAACTTATCGCTCAAAATGGTTCTGAACCAAGTGTTCTTAACCAATTACAAACTCGTTTCGGTTCCGACTTTAAAGATGAAAACGGTAATCCTATCGTATTTGATGATAATGAAGAAGGCATTGCTGCTTATGTTGAAACAGTAGTTCAGAGTAGAGTTAAAGAAGCTC…
A1_TRINITY_DN28113_c0_g3_i1	major capsid protein [Bacteroides phage crAss002]	k__Viruses;p__Uroviricota;c__Caudoviricetes;o__Caudovirales;f__Podoviridae;g__Unclassified;s__Bacteroides phage crAss002	nr	annotated	A1	PRJNA1215313	SAMN46401079	SRR32111960	GCACAAGCAGATTGAAACATATTCCAACAATTAATGACTTGACGATTGATACCTTTACAAGTAGAAGTACAATCTTTAATCATATCTACTCCTAAGTCGCTTAACTTAATAAGTAATCTCTTATAAACACAATTATACTTACTAGGAACATCCAAGTAAGTATACATTCCATTTTCGTTCTTTCTCATTGCATTACTATTAATTCGTTATACATTGCAATTAGATTTTGTTGTTGTTTCTCACTAAGTTTAGATTCTACATTTTGCATGTGACTAAGAATAGTCATAGCATTATATCTACATATATCTTCATTAGTAAGAATGAATCCAATGGTAGAGAGGTGTACAACTTGTACACCTCTATCAACCAATTTGCTATTTACATTATCGAAGTTTATGT…
A1_TRINITY_DN28162_c0_g1_i1	aminotransferase class I and II protein [Mimiviridae sp. ChoanoV1]	Unknown	nr	novel	A1	PRJNA1215313	SAMN46401079	SRR32111960	TCGAATTCCCCTCAAAATGATAAAGGTATTACAGGAGGTAAACCAATGATTGCAAACAGCATGAAGCCTTTCCTCGCAGGAAGCTCAGTAATCAGAGCTATGTTCGAGGAAGGAAAGAAGATGGCAAAGGTCTACGGCGAAGAGAATGTCTATGACTTCTCTGTAGGTAACCCTGGACTTCATCCGCCAAAGGAAGTTCACGATGCCATCGAGTATATTAACAATGAGATGGATCCACATGTAGTTCACGGATATATGGCTAATGCCGGATTCGAGTCTACAAGAAAGGCTGTTGCAGAGAATCTTAACAGAAGATTCGGCAAGGGCAAGGAGATTTATTCCTGGGAGCACATCATTATGACCGTAGGTGCTGGCTCCGCAATCAACGACATCATGAAG…
A1_TRINITY_DN28165_c0_g1_i1	recombination protein [crAssphage cr107_1]	k__Viruses;p__Uroviricota;c__Caudoviricetes;o__Caudovirales;f__Podoviridae;g__Unclassified;s__crAssphage cr107_1	nr	annotated	A1	PRJNA1215313	SAMN46401079	SRR32111960	ATGAAATAGTTAAAGATAGTGAAATTGATTTCATAATAGGAGAATAATCGATGCTAGTCTTTGGAGTTAACAGAGAAATTAGTATCTTTGTAGAGTAATCAATAAGCGACCTTTGAAATAATGGAAGAAGTAAAGACAGAGAATGAGAGAACTCTAGCTAAGACAGAACCAAAAGCAAAACCGAATAATAATAGTATGGTTATGGCTTCTGCTCTTAATACCCTAGACATTTACAATCCCGATGATAGGAGTAAGTTAGAGTTGTATCTGAAATCAGTAATGTCTAGTGATAAATGCGGTATTAAGACTATTCAAGACGGTCTTGCAATATATAGCCGTGCTAAAGAGTTAGGTTTACCGTTTACTAGTTGTATTGAACATCTAGGAGTTATTAATGGT…
A1_TRINITY_DN28165_c0_g2_i1	putative DNA repair protein [crAssphage cr107_1]	k__Viruses;p__Uroviricota;c__Caudoviricetes;o__Caudovirales;f__Podoviridae;g__Unclassified;s__crAssphage cr107_1	nr	annotated	A1	PRJNA1215313	SAMN46401079	SRR32111960	TAAAAGCTCAAGCCCAAAGAACGCGAAATTTGGAACTGTTTAATGACGACTATATGAAAGTATTGTCGGCAAATAATTCTATTGATACGAGCTTTAAAGGAGTTGTAGACGTTGTAATTTTCACGTCACCTCTTTGTAGCTCCATACGAGACTTAAAATATCGAATACCTAATCTATCTTTTAGTTCTGTACCTAACATTATATATAAGATATATTGTCGAGGTACGAACGAAGAGAAGAAGTTAATAGAGACG
A1_TRINITY_DN28165_c0_g3_i1	putative DNA repair protein [crAssphage cr107_1]	k__Viruses;p__Uroviricota;c__Caudoviricetes;o__Caudovirales;f__Podoviridae;g__Unclassified;s__crAssphage cr107_1	nr	annotated	A1	PRJNA1215313	SAMN46401079	SRR32111960	ACTTTAGCTCCTGATTTATATACTTTAGGTTTTCCGTTTTTGTCATAAGCCTGTATTCCTTCCATATCGTTATGATAGTTTCCGCAATAATCATACTGTAATATACTTATTCCAGTTTGGAATATCTCACCATTAGTCATAATAGATTTACCCTCATACTTTATATTAGCATTTAGATATTCTGTTACTTTACTGGCAAATACACCATTCTTTGAAATAATTAGTATTCTCTTGCCTATATTTTCCTTAACTATATCAAGTATAGCATCTAACTTA
A1_TRINITY_DN28170_c0_g1_i1	HlyC/CorC family transporter [Escherichia phage 500465-1] ADT76253.1 predicted inner membrane protein [Escherichia coli W] ADX49762.1 protein of unknown function DUF21 [Escherichia coli KO11FL] ANM85514.1 magnesium/cobalt efflux protein [Escherichia coli] AQW76284.1 magnesium/cobalt efflux protein [Escherichia coli M8] ATO79278.1 magnesium/cobalt efflux protein [Escherichia coli O91 str. RM7190] …	k__Viruses;p__Uroviricota;c__Caudoviricetes;o__Caudovirales;f__Myoviridae;g__Peduovirus;s__Escherichia phage 500465-1	nr	annotated	A1	PRJNA1215313	SAMN46401079	SRR32111960	CGTTACTCCGCCACACTCTCGCGCAGCGGTTTCACAGGAAAAACTTTTACCTGCTTAATCATATTGTCCTGTACGTCGAGAATATCTATATCGTACTCGCCAATACGCACGCGGGTGCCTGCGACAGGGATCTCTTCCAGTGCCTCAAGAATGACGCCATTAACCGTGCGGGCATCATCTTCCGGTAGATGCCAGTTAAAGGCTTTGTTGATTTCCCGCACGTTGGCGGTGCCATCGATAATCACCGAACCGTCGTTTTGCGGCGTGACCTCTTCGGCAAGTGTTGGCGACATCGACGTAGTGAAATCGCCGACAATCTCTTCCAGAATATCTTCAACCGTCACCAGCCCCTGAATGTCGCCATACTCGTTGACGACCAGGCCGACTTTCTTTTTGTTG…
A1_TRINITY_DN28218_c0_g1_i1	DNA endonuclease [crAssphage cr107_1]	k__Viruses;p__Uroviricota;c__Caudoviricetes;o__Caudovirales;f__Podoviridae;g__Unclassified;s__crAssphage cr107_1	nr	annotated	A1	PRJNA1215313	SAMN46401079	SRR32111960	TCGACAATTATCTTAACGGTAAGATTGAAAGGACTGCTGGTGTTTATGCTCCTCTTGATTTGTTTAATCATATTATTAAGCATAGGAAAGTTTATTCCTACGAAGAAGCTAAACGTCGTGCACGTTATTTAAATAAAAAGTATGGAAGAAGTTAAAAACACAGTTAGATTCGTTACTATTCCTAATTTTCCTAATTATCGTATAGGAGAAGACGGAAGAGTTTGGTCTAATAATCGTAAACGTTATCTTAAATGGTATCGTGGTAAAGGTTGCGAACGACCTCATGTCACATTGTTTCACAATGGTAATAGTGCTAAGCTATTTATAGCTACTCTCGTTGCTCAAGCATTTGTTACTAATCCTAAGCCTAATGTATATAAATATGTTAGGTATAAAGAC…
A1_TRINITY_DN28218_c0_g2_i1	hypothetical protein [crAssphage cr107_1]	k__Viruses;p__Uroviricota;c__Caudoviricetes;o__Caudovirales;f__Podoviridae;g__Unclassified;s__crAssphage cr107_1	nr	annotated	A1	PRJNA1215313	SAMN46401079	SRR32111960	GCTCGTGGAATTGCTTGGAGAGGAAAAATTGGAGTAGATGTTAGTGATTGTAAAACAACAGAAGAAGCTATTGTAAAAGCTAAACTTGATTATACAGTTGCTAAATGTCAATTGTCTGCAAAAATGCCAGCACACGATAATGGTGCTAGTCGTGACGGTTCTATTTTTCCTAATGTAGTTAACGGATTTGAATTTGTTGATGTTCCTGGTGAGTTTGCAACTTATCGTACTGATGCTAATATTCCTCTTGGGAAAGTAAAGTCTCGATACGAAGTGGTACAAAATCAAATGGCTTTTGGCTTCTTTGATGATGCTCTTGGTGGTAGAGTAAAACTCGACCGTGCAGGATATTTTGGTTATGGACAAAAGATATTTATGTCAGCAACGTTTGATAAAGAT…
A1_TRINITY_DN28228_c0_g1_i1	peptidase [crAssphage cr107_1]	k__Viruses;p__Uroviricota;c__Caudoviricetes;o__Caudovirales;f__Podoviridae;g__Unclassified;s__crAssphage cr107_1	nr	annotated	A1	PRJNA1215313	SAMN46401079	SRR32111960	GTCAAGAACTTCATTAATAGCCGGTATGCTATTCTCTAATTGAGATTGAATAGTATTAAGTCTTTCTACTCGTTTATTTAATAAGTCTGCTTCTTGTGCATTAACTATATTCTCTGATATAGCAACATCTAGTAAAGCATCATCAATATTAGCACTTCGTAATGCAGTAGAATAATTAACGTATCTATCAAGAACAGTACGCATAGTTTTCTTTAATTCTTGCGTATCTCTATCGTATTCAGCATCATCTACAAGACCTGAATCAACTAGTTTCTTCTTTAGTCTAGGGTCTTCAATATAATCTTCAAGTAGTTCATAATTACCTGAACGAATAGCATTTAAAGTAAGAGTAGTAGTAAACTTCTCTTTAGCAGCAGCACGTAAATCTTCTTGTTCTTC…
A1_TRINITY_DN28263_c0_g1_i1	invertase [Escherichia phage 2H10]	k__Heunggongvirae;p__Uroviricota;c__Caudoviricetes;o__Caudovirales;f__Siphoviridae;g__Glaedevirus;s__Escherichia virus 2H10	refseq	annotated	A1	PRJNA1215313	SAMN46401079	SRR32111960	GGTGGGCTGTATATGCAACGGAGGAAGAAACCTCGTTGCTGGAAGCATGGAAAAAGTATCGGGTATTGCTGAACCGTGTTGATACGTCAACTGCACAGGATATTGAATGGCCAGCACTGCCGTAGGGTAAAACATATAAATTCTATAATTAGATGTATCTTTCCATTTACGGCAAGGAAGGGGGCTTGGAAGACGTAAAGCATCTCACACCGAGATTATTTTTTATATGTCAGGTGTCTGAAGTTTTGCTTTGGCTCTTAAAATGGTTTGCCGCGAGGTTTTGAATTCCCGGGCAATGGCACTTATACTTACACCTGACTTAATTCGTTCGAATACCACCTGTTTCTGTTCTTCATTTAACACAGGTGGTCGACCAAAACGTTTCCCTGCGCCGCGGGC…
A1_TRINITY_DN28284_c0_g1_i1	hypothetical protein UFOVP975_58 [uncultured Caudovirales phage] CAB4186293.1 hypothetical protein UFOVP1138_62 [uncultured Caudovirales phage] CAB4204439.1 hypothetical protein UFOVP1394_59 [uncultured Caudovirales phage]	Unknown	nr	novel	A1	PRJNA1215313	SAMN46401079	SRR32111960	CCGGGGAAGTCGATCATGTTTTCAATACGCTTCCGTTCTTCTTCCGTGTACAAGGGAAGTTTGAGTTCACATCCGGGAACAGAAGGATTGCAAATCTCAGGACGACGTGGTACGATCATGTTGTAATCCTCCTAGTCCAAGTCCCACGGAGGGAGGTTGTCATTGAGAAGTGTATCCAAGGCTTCTTGTTTGCAAGAGGGGCAAACATATACGTTTACCTTTCTCGTCTTGCCTATGGTTTCACAAGAGCAGGAGATGTGAGGCTCATGGCAGACAGCACACTGGTGAAGCTTACTGCTCTTCAACAGCTCTTCACTTGACAGAAGGTGTTCACCCTTAAGATCTGTCACCAGTACCATTTGCTTGCCATTCACAGTCTTCACAAAGATCTTCTTGTCT…
A1_TRINITY_DN28296_c0_g2_i1	prolyl-tRNA synthetase [Tupanvirus soda lake]	Unknown	nr	novel	A1	PRJNA1215313	SAMN46401079	SRR32111960	AACGTAGCGAGAATTACTCGCAATGGTATAACGATTTGGTGGTAAAAGCTGATTTGGCAGAACAATCTGCCGTACGCGGATGTATGGTGATTAAGCCTTACGGATACGCTATTTGGGAGAAAATGCAACGTCAACTGGACGATATGTTTAAAGAAACAGGTCACGTAAACGCATATTTCCCATTATTAATTCCGAAATCATTCCTGAGCCGTGAAGCTGAACACGTGGAAGGTTTCGCAAAAGAATGTGCCGTAGTGACACATTATCGTCTGAAAAATGCAGAAGACGGTTCGGGGGTAGTAGTAGACCCAGCCGCAAAATTGGAAGAAGAATTGATTATTCGTCCGACATCAGAAACAATTATCTGGAATACTTATAAAAACTGGATTCAATCTTATC…
A1_TRINITY_DN28419_c1_g1_i1	gp252 [Bacillus virus G] AEO93511.1 gp252 [Bacillus virus G]	Unknown	nr	novel	A1	PRJNA1215313	SAMN46401079	SRR32111960	AGTCGACAAATTTCACTATATTTGCTCTGTTATTAAAGTTAGAAAGGCAATTATGAGCGAAGAACAAATCACTCCCAATAACGGGTCTTATTCTGCGGATAGTATCCAAGTATTGGAAGGTCTTGAAGCAGTGAGAAAACGCCCTGCGATGTACATCGGTGACATCAGTATAAAGGGACTTCACCATTTGGTATACGAAATCGTTGACAACTCTATCGACGAAGCTTTGGCCGGCTATTGCGACCATATCGAAGTAACGATCAACGAAGACAATTCAATCACAGTACAGGACAACGGACGCGGCATTCCGGTCGACTATCATGAAAAAGAAAAGAAGTCGGCACTGGAAGTAGCGATGACCGTTCTGCACGCCGGAGGTAAGTTCGACAAAGGGTCGTA…
A1_TRINITY_DN28462_c0_g1_i1	hypothetical protein [crAssphage cr107_1]	k__Viruses;p__Uroviricota;c__Caudoviricetes;o__Caudovirales;f__Podoviridae;g__Unclassified;s__crAssphage cr107_1	nr	annotated	A1	PRJNA1215313	SAMN46401079	SRR32111960	TTAAGAGAAATCCTAATGATAAACTTATGGATAATAGATTACTTAGTAGAATTACTGGTAAACAAGAAATACGTACAACTAAGAGCGATGATTCTAATATAGTTAAGCACTTTGAGAATCAAGTTCGTAAGTTAGTATTTAATGAATTTGAAATGGACGAAGGTACTCGTTCTAAAGTATCTCGTGTTATGCGTAATATGGTATCTAGTAAGTTTATGATGTTAAACGTTACTGGTGGTATTGCCAACGTATTATATGGTAAGACACAGATACAAATGGAAATGGCTGCCGGACAATTCTTTAAATACAAAGACTTCCGTAAAGGTGAGAACGAATGGATGCAGAATATAG
A1_TRINITY_DN28462_c0_g2_i1	putative RNAP catalytic subunit [Bacteroides phage crAss002]	k__Viruses;p__Uroviricota;c__Caudoviricetes;o__Caudovirales;f__Podoviridae;g__Unclassified;s__Bacteroides phage crAss002	nr	annotated	A1	PRJNA1215313	SAMN46401079	SRR32111960	CGAATGGATGCAGAATATAGGTAGTTATTTAGCTGATGCTTACAATGAAACTACTAATAACGAAACTAATGCTATTATTAGATTATTCAATGTTATTGAATCTGATATGGTAACAGAACGTTATGGTAAAGGTAACAATCCTATGGGTAAATTAGAAAATCTGCTGTTTATCCAACAAACCGCAGGTGAACATTATATGCAGAACGCTACATTGTTAGCTATGCTTCATTCTCATAGAGTTGTTGCTGTTAATGGTAAGAATAAAGTAATGTCATTTGAACAGTTTGCTATGGGACTTAGAGAAGAAGCATTGCTTAAAGTTCTTCGTAAGAATAATCCTGAATTAGTTACTAAATATGAAACATTCAGAGATAAAGTGCTTGAATCATATATTGAGAA…
A1_TRINITY_DN28712_c0_g3_i1	aminopeptidase C [Phaeocystis globosa virus] AET73098.1 aminopeptidase [Phaeocystis globosa virus 12T] AET73920.1 aminopeptidase C [Phaeocystis globosa virus 14T] AGM15560.1 aminopeptidase C [Phaeocystis globosa virus]	Unknown	nr	novel	A1	PRJNA1215313	SAMN46401079	SRR32111960	TATGAATACCGTGACGAAAACAATGAATACCACACCACTGGTCAAATTACTCCATTAGAGTTCTTCAAGAAGTTCGTAGACATTGACTTAGATGACTATGTTGAGTTAATGAACTTACCAGGTGAAAAGTATCCATACAACACCCCATTCGGAGTTGAAATTTCTGGCAATATGGTTGGTGGACAACCAAGTCGTTACTTCAACGTTTCAATGAAGGATATGGAAAAGACTGCTATTGAACAATTGAAAGATGATGAACCTGTATGGTTTGGTTGTGACGTTCTTCAAGAATGGGCACCACAAGCTGGTCTTTTAACTGAAAAAGTCTTTGACTGGGATCGTTCATTTGGTATTAAGTTAGGTACTGACAAGACTAAGAGATTTGAATACCGTGAAAGT…
A1_TRINITY_DN28747_c0_g1_i1	recombinase family protein [Enterobacteria phage P7]	k__Heunggongvirae;p__Uroviricota;c__Caudoviricetes;o__Caudovirales;f__Myoviridae;g__Punavirus;s__Unclassified	refseq	annotated	A1	PRJNA1215313	SAMN46401079	SRR32111960	GAATTTGACGCTCAGGGCGTGGCAGTCCGGTTCATTGATGACGGGATCAGTACCGACGGTGATATGGGGCAAATGGTGGTCACCATCCTGTCGGCTGTGGCACAGGCTGAACGCCGGAGGATCCTAGAACGCACGAATGAGGGCCGACAGGAAGCAAAGCTGAAAGGAATCAAATTTGGCCGCAGGCGTACCGTGGACAGGAACGTCGTGCTGACGCTTCATCAGA
A1_TRINITY_DN28774_c0_g1_i1	peptidase [Escherichia phage 500465-2]	k__Viruses;p__Uroviricota;c__Caudoviricetes;o__Caudovirales;f__Myoviridae;g__Peduovirus;s__Escherichia phage 500465-2	nr	annotated	A1	PRJNA1215313	SAMN46401079	SRR32111960	GCGAGAGCAGATTACCCCGCCTTAACCGCTTTACCCTTCAACAATTTCCGCACCCATAACCGATTCGGGTTTAACGCTGCCAGCGTACTGGCATCCATCGGAATCGGTTCGTCGCTCATCTGCGCCGCCAGAATCTCGGCACACAGCGGGGCAGAACACAAACCGCGAGAACCTAAAGCCGCAAACATAAAGAGATCGTCAAAAACCGGCGCGCTTACCGCCTCATCTTTCTGCTCCGCCAACGACGCATATTCCACGAGTGTTGCCTCATAATCGGGAACATTGCCTACCATTGGCAGATGATCGCGGGTGGCACAACGCACACCGCAGCGCGCCTCTTTATCACTGACATCAACCTCTTTTGCCCACTGTGCCTGCGGGAAACAATCAATCAACCGC…
A1_TRINITY_DN28780_c0_g1_i1	hypothetical protein [Streptococcus phage phi-SsuFJSM5_rum] QGJ85761.1 hypothetical protein [Streptococcus phage phi-SsuFJSM7_rum]	k__Viruses;p__Uroviricota;c__Caudoviricetes;o__Caudovirales;f__Siphoviridae;g__Unclassified;s__Streptococcus phage phi-SsuFJSM5_rum	nr	annotated	A1	PRJNA1215313	SAMN46401079	SRR32111960	AGATATGAACATAATCCCCTCGTTTAAAGATTCAGGTTATATTCCTGATACGAAGGCTATGCTTATTTACGATGAAACAGGGCAATTAGAAAATTATTTATCAGAGATAAGTGGTGCAAGACCAAATAGACTTACTGAAGAAAATGCTAATTTTTTGTTGTGTAATTTCTCTAATCTATGGTTGATGGGAATCAACGTTCTAAAAAGAGGAGAATATGCTCGTTCATTAGAACTCTTATCACAACTTCAAAAAAATACACTACAACTTATACGTATGGCAGAAAAAAATGCTGATAATTGGCTAAACATGAGTAAAAACCTTGAAAAAGAAATTAGCCTTGAAAATTATAAAAAATTTGCAAAGACCACTGCTCGATTAGATAAGGTAGAATTATTTGA…
A1_TRINITY_DN28791_c0_g1_i1	hypothetical protein, partial [Cellulophaga phage Mariner]	k__Viruses;p__Unclassified;c__Unclassified;o__Unclassified;f__Unclassified;g__Unclassified;s__Cellulophaga phage Mariner	nr	annotated	A1	PRJNA1215313	SAMN46401079	SRR32111960	AGAAAATGACAGACAACACTCGTTTACGCATAGCTATGCAGAAATCCGGCCGTTTAAGTGATGACTCACGCGAATTACTGGCGCGCTTTGGCATTAAAATCAATCTTCACACCCAGCGCCTGATCGCGATGGCAGAAAACATGCCGATTGATATTCTGCGCGTACGTGACGACGACATTCCCGGTCTGGTAATGGACGGTGTGGTAG
A1_TRINITY_DN29108_c0_g1_i1	hypothetical protein KNV28_gp26 [crAssphage cr107_1]	k__Heunggongvirae;p__Uroviricota;c__Caudoviricetes;o__Caudovirales;f__Podoviridae;g__Unclassified;s__Unclassified	refseq	annotated	A1	PRJNA1215313	SAMN46401079	SRR32111960	GCTTAGAGTTAGCAATAAAAATCATGTCACTCCTTTATGGGGGAACCGTCTGTTACTTCATCTTCTTTAGGATTCCATTCAGGACTTGACAATAAAGTACTAAGTGCTTCACCGAAATAAGTTTCATAAGGATATTCGATATTGATAACTTCCAATCCTTCTTCATCAGTAGTAACTATTCTAGTTACTTTTTCAGGAAACACCTTTTCATAATGTTGACACTTCATTAACACTTTATCTTTACTAACATTACTACGAGGAACTAAATTAAGTTCGTCAATCTTTGCTGACTTCTCTTCATCTATGTCAGCAACAGGAAATACAATGTAATCAATCATAATCTTTAAATATTAAATATTAAACTTAGTGTATATGTTAATACTAAAAATATACCAATTA…
A1_TRINITY_DN29108_c0_g1_i2	hypothetical protein DAC16_162 [Bacteroides phage DAC16]	Unknown	nr	novel	A1	PRJNA1215313	SAMN46401079	SRR32111960	GCTTAGAGTTAGCAATAAAAATCATGTCACTCCTTTATGGGGGAACCGTCTGTTACTTCATCTTCTTTAGGATTCCATTCAGGACTTGACAATAAAGTACTAAGTGCTTCACCGAAATAAGTTTCATAAGGATATTCGATATTGATAACTTCCAATCCTTCTTCATCAGTAGTAACTATTCTAGTTACTTTTTCAGGAAACACCTTTTCATAATGTTGACACTTCATTAACACTTTATCTTTACTAACATTACTACGAGGAACTAAATTAAGTTCGTCAATCTTTGCTGACTTCTCTTCATCTATGTCAGCAACAGGAAATACAATGTAATCAATCATAATCTTTAAATATTAAATATTAAACTTAGTGTATATGTTAATACTAAAAATATACCAATTA…
A1_TRINITY_DN29113_c0_g1_i1	ISEhe3 orfA [Shigella phage SfIV] AGY37075.1 ISEhe3 orfA [Shigella phage SfIV] EJL17763.1 transposase family protein [Shigella flexneri 6603-63] KXR48833.1 transposase [Escherichia coli]	k__Viruses;p__Uroviricota;c__Caudoviricetes;o__Caudovirales;f__Myoviridae;g__Unclassified;s__Shigella phage SfIV	nr	annotated	A1	PRJNA1215313	SAMN46401079	SRR32111960	ATCCGCGAAATTTTAATCAGCGAGTCTGCTTGGGAAGAAATGACCTGCTTATTCGCACCTTCCTAAGCGTTATCCCGAAGAGTTTAAAATTGAAGCAGTCAAACAGGTTGTTGATCGCGGTTATTCTGTTGCCAGCGTTGCAACACGTCTCGATATCACCACCCACAGCCTTTATGCCTGGATAAAGAAGTACGGTCCGGATTCTTCCACTAATAAAGAACAG
A1_TRINITY_DN29113_c0_g2_i1	unknown [Escherichia virus Lambda] ODI98693.1 hypothetical protein BFR85_04505 [Acinetobacter pittii] VVY77071.1 Uncharacterised protein [Escherichia coli] prf||0806223A insertion seq IS5 [Escherichia virus Lambda]	k__Viruses;p__Uroviricota;c__Caudoviricetes;o__Caudovirales;f__Siphoviridae;g__Lambdavirus;s__Escherichia virus Lambda	nr	annotated	A1	PRJNA1215313	SAMN46401079	SRR32111960	TGTTCAAGACCATCAATCGCTGGCTGGCCGAAGCAGGCGTCATGATGACCCAAGGCACTTTGGTGGATGCCACCATCATTGAGGCACCCAGCTCTACCAAGAACAAAGAGCAGCAACGCGATCCGGAGATGCATCAGACCAAGAAAGGCAATCAGTGGCACTTTGGCATGAAGGCCCACATTGGTGTCGATGCCAAGAGTGGCCTGACCCACAGCCTGGTCACCACCGCGGCCAACGAGCATGACCTCAATCAGCTGGGTAATCTGCTTCATGGAGAGGAGCAATTTGTCTCAGCCGATGCCGGCTACCAAGGAGCGCCACAGCGCGAGGAGCTGGCCGAGGTGGATGTGGACTGGCTGATCGCCGAGCGTCCCGGCAAGGTAAAAACCTTGAAGCAGC…
A1_TRINITY_DN29113_c0_g2_i2	unknown [Escherichia virus Lambda] ODI98693.1 hypothetical protein BFR85_04505 [Acinetobacter pittii] VVY77071.1 Uncharacterised protein [Escherichia coli] prf||0806223A insertion seq IS5 [Escherichia virus Lambda]	k__Viruses;p__Uroviricota;c__Caudoviricetes;o__Caudovirales;f__Siphoviridae;g__Lambdavirus;s__Escherichia virus Lambda	nr	annotated	A1	PRJNA1215313	SAMN46401079	SRR32111960	TGTTCAAGACCATCAATCGCTGGCTGGCCGAAGCAGGCGTCATGATGACCCAAGGCACTTTGGTGGATGCCACCATCATTGAGGCACCCAGCTCTACCAAGAACAAAGAGCAGCAACGCGATCCGGAGATGCATCAGACCAAGAAAGGCAATCAGTGGCACTTTGGCATGAAGGCCCACATTGGTGTCGATGCCAAGAGTGGCCTGACCCACAGCCTGGTCACCACCGCGGCCAACGAGCATGACCTCAATCAGCTGGGTAATCTGCTTCATGGAGAGGAGCAATTTGTCTCAGCCGATGCCGGCTACCAAGGAGCGCCACAGCGCGAGGAGCAATTTGTCTCAGCCGATGCCGGCTACCAAGGAGCGCCACAGCGCGAGGAGC
A1_TRINITY_DN29116_c0_g2_i1	isoleucyl-tRNA synthetase [Edafosvirus sp.]	Unknown	nr	novel	A1	PRJNA1215313	SAMN46401079	SRR32111960	AGGTTTTGTACCCGGCGAATATACTGAAGAAAATTATGATAAGATTGACCTCCACCGTCCTTATGTAGATGATATTATATTAGTATCGAAAGACGGTCAGCCAATGAAACGTGAATCCGACTTGATCGACGTATGGTTCGACTCGGGTGCTATGCCTTATGCGCAGATTCATTACCCGTTCGAAAATAAAGAACTGTTGGATAGCCGTCAGGTATATCCGGCTGATTTTATCGCTGAAGGAGTAGACCAGACACGTGGTTGGTTCTTTACATTGCACGCTATTGCTACTATGGTATTTGATAGTGTATCCTATAAAGCGGTTATTTCTAATGGGCTGGTACTCGATAAGAATGGTAATAAAATGTCCAAACGCCTTAATAATGCTGTCGATCCATTCAC…
A1_TRINITY_DN29306_c0_g1_i2	hypothetical protein 1013_scaffold1563_00026 [Bacteriophage sp.]	k__Viruses;p__Unclassified;c__Unclassified;o__Unclassified;f__Unclassified;g__Unclassified;s__Bacteriophage sp.	nr	annotated	A1	PRJNA1215313	SAMN46401079	SRR32111960	GTCGGCTGCTTCCGTAACGGTATCTATACGTTTTTGTTTACTGGCGATCTCCAGGGCGTTTACATCATCCAGGTAAGTACGGTTTATCTCCAAGAGTTCCGCGGCGTGTTCCGCTTCAACTTCCAACATATAGGCGTCGGCCGCTTCCTGCGTGACACTCTGGCTTAATACCGCTTTTTCCATGGTGTCCTTCTGGACATTGTAATAGGCGGTTTCAATCTTTAACCGTTCGTCCCGTTTCTCCTGTGCCAGTTTTATACGGGCGTCCTCCTGCTTGCCGGTTTCCGTAAAAATGGCCGTCTGTGCTTCTGTTTCGAGCTTGTGGATTTCATCGAGTAACTTCTTCTTCTGGGCCGGCGTTTTTGCTTCCAGCTTCTGGAGTGCGTCGATACGTTCCCG…
A1_TRINITY_DN29306_c0_g2_i1	hypothetical protein 1013_scaffold1563_00026 [Bacteriophage sp.]	k__Viruses;p__Unclassified;c__Unclassified;o__Unclassified;f__Unclassified;g__Unclassified;s__Bacteriophage sp.	nr	annotated	A1	PRJNA1215313	SAMN46401079	SRR32111960	TGTTGGTTTGGAGAAACAGAAGCAGCAGGAAATTAGCCAGCTTGAATTTGAATACCAGAATAGTTTATATCAGATTCAATCCCAGATCGGTGTATCATGGGCGCAGGAATACCAGAATGAACTGGCCCTGTTAAAGAATCTGCACGATCAGGAATTAATAGACGAAAAGACATACCAGCGTAAAAAACTGCAAATGCAGATGAATAACGCTAAAAAATACTTTGACTATTATTCCGGTCTTTCCTCTTCCATGGTGGACGCTATTCAACAGGCCGAAATCGACCAGGTGGAAGCGAAATACGATGTTCTCATACAGGAAGCCGAGAACAACGGGGAAGATACTGCCGCCTTGGAAGAAGAGAAGGAAAATAAGAAACTGGAGATTCAAAAGAAGTATGC…
A1_TRINITY_DN29306_c0_g3_i1	hypothetical protein 1013_scaffold1563_00026 [Bacteriophage sp.]	k__Viruses;p__Unclassified;c__Unclassified;o__Unclassified;f__Unclassified;g__Unclassified;s__Bacteriophage sp.	nr	annotated	A1	PRJNA1215313	SAMN46401079	SRR32111960	GCCATATTCCCTCACTGGTAATGTCATAGCGTTCAACTTCTTCGCTTTCCAGGCGCTGTAGGCTTCCGAATTGTCAAAGCCTATGTTAAGGGTAATACCTTCTCTTTTACCGGCGGAAACAATATTTATCTTTCCGGTACGTTTATATACCCCGTCCAATACCGTACATGCCTGATCTTCATTCATCGGTTTAACACCCATATCGAGTCGGTGGGCAAAGCCGGTTATTTTAGCATTGTTGGCAGTGACGGGAACCGTGACCGGTACGGTTTGCGATCCCCGGTCGTTCATGACGGGGGATTTCTCGTCAATCTGTACGGTAAAGTCACCCCCTAAATCCAGATAACCTTTGTTCGTCTTAATCTTTAGCATAATGATTACTTATTTTCCGCGTGTAAA…
A1_TRINITY_DN29312_c0_g1_i1	stress-induced protein, partial [Escherichia phage Rac-SA53] MBD4428976.1 universal stress protein [Xanthomonas citri pv. citri]	k__Viruses;p__Uroviricota;c__Caudoviricetes;o__Caudovirales;f__Myoviridae;g__Unclassified;s__Escherichia phage Rac-SA53	nr	annotated	A1	PRJNA1215313	SAMN46401079	SRR32111960	GTGGCGTGTATGGTACGGATTAGAGGGGAAAATGTCAGCACATTTGCGAAATGAATCAAAAAGCCCGCAGCAATGTGCGGGCGTTAGTGTCAGCGCACAACCAGCACGGAGCACTCTGCGTGACGCACTACAGCTGCGGCGTTGGAACCGAGCAGATAAGTGGTGATATCCGGTCGATGGGAAGCAATGATGATCATATGAGCGGGGATCTTCTTCGCCAATTCCAGAATGCGGTCTTTGGGCGAGCCTTCCTCAACATGGACATGCACTCTGTCGGTTGGCAGTTTAAATTTTTTAATGATCTCTTCCAGTTGCGATTTGGCTTCCGCTTTCAGGTCATCCATTGCCGGTAATTCTGCGGAATACGCTAAACCCAGAGAGGCATAGTAGGGCAGTGAA…
A1_TRINITY_DN29332_c0_g4_i1	phage transcriptional regulator, ArpU family [Lactobacillus phage phiAQ113] CCI88372.1 phage transcriptional regulator, ArpU family [Lactobacillus phage phiAQ113]	k__Viruses;p__Uroviricota;c__Caudoviricetes;o__Caudovirales;f__Myoviridae;g__Unclassified;s__Lactobacillus phage phiAQ113	nr	annotated	A1	PRJNA1215313	SAMN46401079	SRR32111960	CCACAAAAAAGTAAAAATTAAGTAAGAGGTAGAAATACCTTCTACTAGGCTAGCACAATCATTACTAGCCTAAAAGCAAGGTTGGACTTACACCAGAACCACCGCTACTAATAAGTCGGACGTGTCTTTTTACTCATAAGAGTTTTTACGCTTTACCCTGTTATTAAAAATTTCAAGGGCAACTTATTTACTGACGCTTGCTAACGCCATTAAGGATGATGCAGGATTTCCACCTGCCCTGTGTACACATCAGTTGTAGTCAATTGATAAAATTTTACTTATAAATTTCACGTACAAATATCATCCTTGAAAAAAAATAAAATGTTATTTATCGAAATCTTTGGGGAGGTATTTCCTTAATTTTTCGACAATACTATAATAGCGTGATTTCACTCCATA…
A1_TRINITY_DN2945_c0_g1_i1	hypothetical protein [Lactobacillus phage JNU_P5]	k__Viruses;p__Uroviricota;c__Caudoviricetes;o__Caudovirales;f__Siphoviridae;g__Unclassified;s__Lactobacillus phage JNU_P5	nr	annotated	A1	PRJNA1215313	SAMN46401079	SRR32111960	GCTAATTCGGAACATTTAATTCACCTCCTCTCGTTAGGAGATGAATTAAGTATACAGCTGAAAAAAAGGAGCATAGGGTATGAGAACCGTTGAAGAATTTGAGAAGGCAACAGACAAGTGCCAAAAACCAATGTGCGAGTATGCACGGATCATTGTTGAGACAGACGAAAAAAGCCCCAAGACCTTGGCGGTGATCACAGATGACGACTGCGAAACCGTAGAAGGCCTCAGGGTGCGGTTTATGCCGGTTTATAAGGATTAGTCCTTATCTTTAGGAGGCATTGGGTCATTACCATACGAGTTCTTTAAGTTAATCTGACCGTTTCGCTTCTGACTAACCAACTCAGCATGATTATTAATAGCTTGTTGACGACCTGCTTTAATAGCTTCTGATTTGGT…
A1_TRINITY_DN29459_c0_g1_i1	IS6-like element IS26 family transposase [Escherichia phage RCS47]	k__Heunggongvirae;p__Uroviricota;c__Caudoviricetes;o__Caudovirales;f__Myoviridae;g__Punavirus;s__Escherichia virus RCS47	refseq	annotated	A1	PRJNA1215313	SAMN46401079	SRR32111960	AACCGCGCCGGCGATCAGGGAGGAAAACCGCGCGGCCTGATGTGCAGCTCGGCCACTTTAGCCGGATTTTTCGACTTATCCGATGCGAGCGGCCCGCCGTGGGCGCTGCTCGATCTGCTGTTGCTTTTTCTCGACGTGCTTCTGCTCCTGGTGCTGCTGCTCGTCGCGCGGCACTGTTGCAAAGTTAGCGATGAGGCAGCCTTTTGTCTTATTCAAAGGCCTTACATTTCAAAAACTCTGCTTACCAGGCGCATTTCGCCCAGGGGATCACCATAATAAAATGCTGAGGCCTGGCCTTTGCGTAGTGCACGCATCACCTCAATACCTTTGATGGTGGCGTAAGCCGTCTTCATGGATTTAAATCCCAGCGTGGCGCCG
A1_TRINITY_DN29462_c0_g1_i1	aspartyl/asparaginyl-tRNA synthetase [Marseillevirus LCMAC101]	Unknown	nr	novel	A1	PRJNA1215313	SAMN46401079	SRR32111960	TTGGATAACTGTGCGGATGATGTGAAGTTCCTGAACGATATGTTCGATAAGGGCTTGATTGAACGTCTGCAAGGTGTATTGAAGGATGATTTCGTTCGTTTGCCTTATACGGATGGTATCAAGATTCTGGAAGATGCCGTTGCGAAAGGTCACAAGTTCGAATTCCCTGTTTACTGGGGGGTAGACTTGGCTTCCGAGCACGAACGTTATCTGGTGGAAGAACACTTCAAACGTCCGGTGATTCTGACTGATTATCCGAAGGAAATCAAAGCCTTCTATATGAAGCAGAACGAGGATGGGAAGACAGTACGTGCAATGGACGTTCTTTTCCCGAAGATCGGTGAGATCATTGGTGGTTCTGAACGTGAAGCGGATTATAACAAGTTGATGACTCGTATT…
A1_TRINITY_DN29474_c0_g1_i1	hypothetical protein [crAssphage cr107_1]	k__Viruses;p__Uroviricota;c__Caudoviricetes;o__Caudovirales;f__Podoviridae;g__Unclassified;s__crAssphage cr107_1	nr	annotated	A1	PRJNA1215313	SAMN46401079	SRR32111960	TATTTCTATTGTTGTTATCAATAGCAGTAGCTATGACTACTGCTACTTATCTATCTGCTATTAGAAGACAGAAGCGGGATTGGAGAAAGTATGGTCGTGCAGGTGAAACCTACGACAAGTTTTGTTCACGTTATTACACTAGATACGTATGAATATTAGTGATAAACTAAAAGTGGTACACTTAGCATTAAGTATGCTAGGTGTACCAGTATTCATACATCTAAGTTACATTAAGTTGTATGATAACTATGTGAATAGCTTTCTAATACTATTAGTAGTGTTAGTATTGATATTAGATGCTAACGATGTTGTTAAAGAACTATTGGCTTAATCAAACCAAATGACTATAAACATATTGCAGTTACTATCAAACCAAATGACTATAAACATATTGCCATT…
A1_TRINITY_DN29474_c0_g1_i2	hypothetical protein [crAssphage cr107_1]	k__Viruses;p__Uroviricota;c__Caudoviricetes;o__Caudovirales;f__Podoviridae;g__Unclassified;s__crAssphage cr107_1	nr	annotated	A1	PRJNA1215313	SAMN46401079	SRR32111960	GCGTGGGCGGGCGCACGTGTACCTATTATACGCGCGCGTACACGCACGTATATAATAAGGTACGCGCGCAAGTGTTGCCCAACTTTTATATATATATATATATATATATATATAAGCCCAGTTTGTTATTTAGAATCCGTCTAAGAGAAACGTCGTCGAAAGGCGATTTTAGCTTGTTAACTAGTCAAGCTTGGATAATATGTCTGATAGTCTTTTAATATCGGCTTTTAGCTTAGATATGTATTCGGTTATATCATTAGGATGAATCATTTGAGTTGTATGATTATTATATGTGATTTCAAGAGTATCAACAGCTATAACATCTATGTTTATTATAGTTTTATTTTTATCTATCTTCATAATACTTTTGTTATTTAAATTGATTATTATTTTAGTTTA…
A1_TRINITY_DN29513_c0_g1_i1	IS66-like element ISEc8 family transposase [Stx2-converting phage 1717]	k__Heunggongvirae;p__Uroviricota;c__Caudoviricetes;o__Caudovirales;f__Siphoviridae;g__Pankowvirus;s__Escherichia virus 1717	refseq	annotated	A1	PRJNA1215313	SAMN46401079	SRR32111960	ATGTCATGACTGACGGCAAACTCCATGCCGATGATACCCCGGTCCAGGTACTGCTGCCGGGTAATAAGAAGACGAAGACCGGGCGGTTGTGGGCGTATGTTCGTGATGACCGCAATGCCGGGTCAGCGTTGGCACCTGCAGTGTGGTTCGCTTACAGCCCGGACAGAAAAGGCATCCATCCGCAGACTCATCTTGCTTGCTTCAGCGGTGTGCTGCAAGCGGATGCGTACGCCGGGTTCAACGAGCTGTATCGCAATGGTGGGATAACGGAAGCTGCCTGCTGGGCTCATGCCCGCCGAAAGATCCACGATGTGCACGTCCGCATCCCGTCAGCACTGACGGAAGAAGCCCTGGAGCAGATCGGTCAGTTGTACGCCATAGAGGCGGATATAAGGGGAA…
A1_TRINITY_DN29513_c0_g1_i2	IS66-like element ISEc8 family transposase [Stx2-converting phage 1717]	k__Heunggongvirae;p__Uroviricota;c__Caudoviricetes;o__Caudovirales;f__Siphoviridae;g__Pankowvirus;s__Escherichia virus 1717	refseq	annotated	A1	PRJNA1215313	SAMN46401079	SRR32111960	ATGTCATGACTGACGGCAAACTCCATGCCGATGATACCCCGGTCCAGGTACTGCTGCCGGGTAATAAGAAGACGAAGACCGGGCGGTTGTGGGCGTATGTTCGTGATGACCGCAATGCCGGGTCAGCGTTGGCACCTGCAGTGTGGTTCGCTTACAGCCCGGACAGAAAAGGCATCCATCCGCAGACTCATCTTGCTTGCTTCAGCGGTGTGCTGCAAGCGGATGCGTACGCCGGGTTCAACGAGCTGTATCGCAATGGTGGGATAACGGAAGCTGCCTGCTGGGCTCATGCCCGCCGAAAGATCCACGATGTGCACGTCCGCATCCCGTCAGCACTGACGGAAGAAGCCCTGGAGCAGATCGGTCAGTTGTACGCCATAGAGGCGGATATAAGGGGAA…
A1_TRINITY_DN29513_c0_g2_i1	IS66-like element ISEc8 family transposase [Stx2-converting phage 1717]	k__Heunggongvirae;p__Uroviricota;c__Caudoviricetes;o__Caudovirales;f__Siphoviridae;g__Pankowvirus;s__Escherichia virus 1717	refseq	annotated	A1	PRJNA1215313	SAMN46401079	SRR32111960	GTAAGCGTACAGCGAGGGCCGTATTGACGGGGATGTGTTATTCAGCTGGCAGTGCTATGCGCCACGGAAGCAGTTCGCTGACCCGGTTGACCGGCCAGTCTGCTATGACGCCAGGCACATGGCGAAGGTAGCTTTCTGGATCCACGTCATTCAGTTTGCACGTCCCGATCAGGCTGTACAGTAGCGCTCCCCGCTCACCACCATGGCCAGAGCCGAAGAACA
A1_TRINITY_DN29513_c0_g3_i1	IS66-like element ISEc8 family transposase [Stx2-converting phage 1717]	k__Heunggongvirae;p__Uroviricota;c__Caudoviricetes;o__Caudovirales;f__Siphoviridae;g__Pankowvirus;s__Escherichia virus 1717	refseq	annotated	A1	PRJNA1215313	SAMN46401079	SRR32111960	GTGCTGCCCGAACTGCGGCGGTTCACTGAGCTATCTGGGCGAGGATACCGCCGAACAGCTGGAGTTGATGCGTAGCGCCTTCCGGGTTATCCGGACGGTACGGGAAAAACATGCCTGTACTCAGTGCGATGCCATCGTGCAGGCACCTGCACCTTCGCGGCCCATCGAGCGGGGTATCGCCGGGCCGGGGCTGCTGGCCCGCGTGCTGACCTCGAAGTATGCAGAGCACACCCCGCTGTATTGCCAGTCAG
A1_TRINITY_DN29547_c0_g1_i1	Bor protein precursor [Escherichia phage Lambda_ev207] EFI90713.1 Bor protein [Escherichia coli MS 196-1] EFJ66762.1 Bor protein [Escherichia coli MS 175-1] EFK15387.1 Bor protein [Escherichia coli MS 116-1] EGW76167.1 lipoprotein bor [Escherichia coli O91:H21 str. B2F1] EIE54658.1 putative lipoprotein of DLP12 prophage [Escherichia coli AI27] ESA71459.1 lipoprotein bor [Escherichia coli 110957] …	k__Viruses;p__Uroviricota;c__Caudoviricetes;o__Caudovirales;f__Siphoviridae;g__Lambdavirus;s__Escherichia phage Lambda_ev207	nr	annotated	A1	PRJNA1215313	SAMN46401079	SRR32111960	GGCAACTATTGTGAGCAATATACCCGGGCTTCCAGCGGAGTATAGATGCCAAAAGTGATAAAACCGAGCAATCCATTTACGAATGTTTGCTGGGTTTCTGTTTTAACAACATTTTCTGCGCCGCCACAAATTTTGGCTGCATCAACAGTTTTCTCCTGTCCAATTCCCGAAACGAAGAAATGATGGGTGATGGTTTCCTTTGGTGTTACTGCTGTCGGTTTGTTTCCAACAGTAAACGTTTGTTGAGCACATCCTGTAATAAGCATTGCCAGAGCGGCAGAAAACAACATTTTTTTCATCTTATTATCCTGCATTGTTAAAAACGGCAGAATCCTATGTGACAACAATTAAACGATAGTTAAATGGATTGATGAAAATTAAAACTATATAGGTGGATGC…
A1_TRINITY_DN29679_c0_g1_i1	UPF0149 family protein YecA, partial [Escherichia phage 520873]	k__Viruses;p__Uroviricota;c__Caudoviricetes;o__Caudovirales;f__Myoviridae;g__Peduovirus;s__Escherichia phage 520873	nr	annotated	A1	PRJNA1215313	SAMN46401079	SRR32111960	TTTATTTCAGCGTTCAAATACCGTTGGTGGACGGTTGCAAACTGGTGCAATTACCTTTCTGCCGCCGTTGGCGTTTGCACTGTTTTATCCACGAGGATTTGTGATGGCGCTGGGTTACGCCGGTGTGGCGCTGGCGGTACTGGCATTGATTATCCCTTCGCTGTTGACCTGGCAAAGCAGAAAGCACAATCCTCAGGCGGGTTACCGGGTCAAAGGTGGTCGTCCGGCGCTGGTGGTGGTGTTTCTCTGTGGTATTGCTGTGATTGGCGTGCAATTTTTGATTGCGGCAGGGTTGTTACCAGAAGTGGGGTGATCAGATAGCCTCAAATTCCTTATTGGGTGCCAGAATTAACGCTGACACCCAATTTGACTTCTTAATGCAGGCAGCACTGCTTAAAT…
A1_TRINITY_DN29826_c0_g1_i1	RecName: Full=Outer membrane porin protein LC; Flags: Precursor [Enterobacteria phage PA-2] AAA32301.1 outer membrane porin protein [Enterobacteria phage PA-2]	k__Viruses;p__Uroviricota;c__Caudoviricetes;o__Caudovirales;f__Siphoviridae;g__Lambdavirus;s__Enterobacteria phage PA-2	nr	annotated	A1	PRJNA1215313	SAMN46401079	SRR32111960	GAGTTTTAAAATAAATAAAATGGTAATAAATAACATGAAGTTAAATTAAGAAGAGGCAATTTAATTGCCTCTTCAAAGGTAGCATGAGGGTGCTACCTATATGCGGGCAGTGACATCACTCCCTTCCCACATATTCTCACCTACCAAAATTAGAATTGGTAGGTCATACCAACAGCAACGATGTCATCAGTGCTTACACCGAGTGTTTTAGTGAAGTCATTTTTGTCAAGCAGGTTGATTTTGTAATCAACAAAAGTAGACATATTTTTGTTGAAGTAATAGGTTGCACCTACATCAACATATTTGACTAAGTCCTGATCGCCCCATACTCCAAGATCCTTACCTTTAGATTGCAGGTAAGCAACGGACGGGCGCAGACCGAAATCGAACTGATATTGT…
A1_TRINITY_DN29830_c0_g1_i1	uncharacterized protein LCMiAC02_02820, partial [Mimivirus LCMiAC02]	Unknown	nr	novel	A1	PRJNA1215313	SAMN46401079	SRR32111960	GTCTGTTTGTCAGATCTGTTCGACCGGGTTTCCCGATTAAACAAGACCCTGCCACATCATAGCCTTAGCGACTCTCTCGAATCCGGCAATGTTAGCACCAGCTACGAAGTTCTCGCCCAGGTTGTACTGGTCGCAAGCGTCCTCAATCTGCTTGAAGATGTTAACCATGATGCCTTCCAGCTTAGCGTATACGTCCTCAGCGGAGAATACGATGTGCTGAGCGTTCTGGCTCATCTCCAGGCAAGAGCATGCAACACCACCAGCGTTAGCAGCCTTTGAAGGTCCAACAACTACGTTGTGAGCCTGCAGGTACTGAATAGCCTCGTTTGTAGTAGGCATGTTAGCTCCCTCGATGAGGTATCTAGCACCGTTCTCAACCAGCTGCTTAGCGTGCTCAAG…
A1_TRINITY_DN29902_c0_g1_i2	hypothetical protein OSG_eHP11_00005, partial [environmental Halophage eHP-11]	k__Viruses;p__Unclassified;c__Unclassified;o__Unclassified;f__Unclassified;g__Unclassified;s__environmental Halophage eHP-11	nr	annotated	A1	PRJNA1215313	SAMN46401079	SRR32111960	GCGGCGTTTGATATCATCAATACCCCTGAAGTGCTGGAAGGCATTCAGGCGAAACGCCAGCGTTTTGTTGACCATTTGCAGAAGATCGATCAGCAGTACGATGTGTTTAGCGATATTCGCGGTATGGGGCTGTTAATTGGCGCGGAGCTGAAACCACAGTACAAAGGTCAGGCGCGTGATTTCCTGTATGCGGGCGCAGAGGCTGGCGTAATGGTGCTGAATGCCGGACCGGATGTGATGCGTTTTGCACCGTCGCTGGTGGTGGAAGATGCGGATATCGATGAAGGGATGCAACGTTTCGCCCACGCGGTGGCTAAGGTGATTGGGGCGTAAATACGAAGCATCAGGCAAAAGATGTCGGATGCGGCGTGAATGCCTTATCCGATGGTTTAGCCTGCA…
A1_TRINITY_DN30072_c1_g1_i3	DNA-binding protein [Proteus phage 3H10_20]	Unknown	nr	novel	A1	PRJNA1215313	SAMN46401079	SRR32111960	CTCTCTATTTCACGTGAGACGAAAGTGGCTCCCCTCTTTGAGGGGAGCCACGGAATACTGCTTTTACTTATGCCAGGTGAGAGCGCATGAACCACTGGAACTTTTCGAGTTCCTGCACGTGATCCTGAATAACGTTGGAGCTGATGACGTCCAGCTCATCCAGCTCAGCGATGGCCTTGCGGTCGTCGGCGATGAAGGCGTCGTAGTACTCGATCAGCGCCTTGAGGTACTCCTCGGTGCCTACGCGGCCCTCGGCGTCGAACGACTTCCACGTGCGGTTGCGCACGATGGCGTCCGCGCGGCCGTCCGGGGTGCCGCCCAGCGTAGCGATGCGCTCGGCGGTTTCGTCAGCCTGGGCCAGCAAGGCCTCGACCTCGGGGTCAAGCATCTCGTGAACGG…
A1_TRINITY_DN30088_c0_g2_i1	ImmA/IrrE family metallo-endopeptidase [Lactobacillus prophage Lj965]	k__Heunggongvirae;p__Uroviricota;c__Caudoviricetes;o__Caudovirales;f__Siphoviridae;g__Unclassified;s__Unclassified	refseq	annotated	A1	PRJNA1215313	SAMN46401079	SRR32111960	AGAAATCAAGTAATTAGGTGGTTAATGAATTACGCTCTGGATCATCAGTACGGTGTTACTTTCTCTTACGCCGCAAAAAACGATGATCCTTCCGAAGCTTTCCCCGAGTATCGCACTGCCGTAATTAACGCTAATTGGAAAAATATAGATGAAATTCCTTTTATTATTGGTCATGAGTTGGGACATCTATTTCTAGGACACGAAAAAAGCGAATACCACTCTAGTTCGGTAAACAGTATTCGCTTAGAACGAGAAGCAAATGAGTTCAGCTTGTATCTTTTAACTGAATATTGCAACTTACACGATATTTACTTCTATAATATGTACACCTTTGCCGAAGCCTTCGGCATCCCTAGAGATTGCTACTACTTACTTGAGGAACAAGCTTGAGTATTCAAA…
A1_TRINITY_DN30109_c0_g2_i1	pyruvate phosphate dikinase protein [Rhizobium phage RHph_TM16]	Unknown	nr	novel	A1	PRJNA1215313	SAMN46401079	SRR32111960	CGTGTCTGAAGCATATACAGTTTACCATGCTCTACAGTAAACTCCATATCCTGCATATCTCTGTAGTGTTTCTCAAGAGTGTTGCATACATTCTTGAACTCTACGAATGCTTCCGGGAATTTCTCTTCCATCTCGGAGATGTGCATTGGTGTACGAACACCGGCAACAACGTCCTCGCCCTGAGCGTTTGTAAGGAACTCACCGAAAAGACCATTCTCGCCTGTAGCAGGGTCACGTGTGAAAGCAACACCTGTACCACAGTCATCACCCATGTTACCGAATGCCATCATCTGTACGTTTACAGCAGTACCCCAGGAATATGGGATATCGTTGTCACGACGATATACGTTTGCTCTCGGGTTGTCCCAGGAACGGAATACAGCCTTGATAGCACCCATT…
A1_TRINITY_DN30195_c0_g1_i1	enterotoxin [Human rotavirus A]	k__Orthornavirae;p__Duplornaviricota;c__Resentoviricetes;o__Reovirales;f__Reoviridae;g__Rotavirus;s__Unclassified	genbank	annotated	A1	PRJNA1215313	SAMN46401079	SRR32111960	GTTCCGAGAGAGCGCGTGCGGAAAGATGGAAAAGCTTACCGACCTCAACTACACATTGAGTGTAATCACTTTGATGAATAGTACATTACACACAATACTAGAGGATCCAGGGATGGCATATTTTCCTTATATTGCATCTGTCCTGACAGTACTGTTCACATTGCACAAAGCGTCAATTCCAACGATGAAAATAGCATTAAAGACATCAAAATGTTCGTATAAAGTAGTAAAGTATTGTATTGTAACGATTTTTAATACGTTGTTGAAATTGGCGGGTTATAAAGAACAAATTACTACCAAAGATGAAATAGAAAAACAAATGGACAGAGTTGTTAAAGAAATGAGACGCCAGTTGGAAATGATTGATAAACTGACTACACGTGAGATTGAACAAGTTGA…
A1_TRINITY_DN30195_c0_g1_i2	enterotoxin [Human rotavirus A]	k__Orthornavirae;p__Duplornaviricota;c__Resentoviricetes;o__Reovirales;f__Reoviridae;g__Rotavirus;s__Unclassified	genbank	annotated	A1	PRJNA1215313	SAMN46401079	SRR32111960	GTTCTCTCTATTTAAGAACGGTAAACCGGTGACCGGTGATGAATATAATGCTAAAAACGCCATCTTCACCGTTTCGGAAGCGATGGAGCACTTCGCCTATTTGCCGACCGGATTGTATGTATTTGCGTATAAAAAAGATGTTTATTTGCGGGTTTGTACATTGATTATTTTCTTTGCCGCATTGGTGGCAGTGATATCGGGTGCCAGTTGGAAATGATTGATAAACTGACTACACGTGAGATTGAACAAGTTGAATTACTAAAGCGTATCTATGATAAATTGATGGTGCGACCGACTGGTGAGATAGACATGACGAAGGAAATTAATCAAAAGAACGTGAGAACGCTAGAAGAGTGGGAGAGTGGGAAAAATCCTTATGAACCAAAAGAAGTGACTGCA…
A1_TRINITY_DN30195_c0_g1_i3	NSP4 [Rotavirus A]	k__Orthornavirae;p__Duplornaviricota;c__Resentoviricetes;o__Reovirales;f__Reoviridae;g__Rotavirus;s__Unclassified	genbank	annotated	A1	PRJNA1215313	SAMN46401079	SRR32111960	GTTCCGAGAGAGCGCGTGCGGAAAGATGGAAAAGCTTACCGACCTCAACTACACATTGAGTGTAATCACTTTGATGAATAGTACATTACACACAATACTAGAGGATCCAGGGATGGCATATTTTCCTTATATTGCATCTGTCCTGACAGTACTGTTCACATTGCACAAAGCGTCAATTCCAACGATGAAAATAGCATTAAAGACATCAAAATGTTCGTATAAAGTAGTAAAGTATTGTATTGTAACGATTTTTAATACGTTGTTGAAATTGGCGGGTTATAAAGAACAAATTACTACCAAAGATGAAATAGAAAAACAAATGGACAGAGTTGTTAAAGAAATGAGACGCCAGTTGGAAATGATTGATAAACTGACTACACGTGAGATTGAACAAATTAC…
A1_TRINITY_DN30299_c0_g1_i1	Viral_RNA_dependent_RNA_polymerase._This_family_includes_viral_RNA_dependent_RNA_polymerase_enzymes_from_hepatitis_C_virus_and_various_plant_viruses.	Unknown	cdd	annotated	A1	PRJNA1215313	SAMN46401079	SRR32111960	GCTAGTTCTACAAAGTCACATCTCACTGTTCCTAGCTGCGATGAATCGCGGGCAGGGGCCTCGCCAGCCCCAGTTCGTGAATCATCAATACAACACTAACAACACCAGCAATTTTGCCAACGATGGGTCAGGTAACATGGGGGAGAATATTAATGTTTCTAATCCAACGGTCACTGTCAACATGGGTGACCTAAATGTGGCCCCCCCGAATCATGATGGTGATGGGCTCGTTCATTTCGCACCAGCACGCAGCCAGGTCATATACTACAACACGTTCGGCCTGGAGTTTTTCCAATCCACCTGCTTTCAAACCGGGGTGTGGTATTGCGTGAATGGTTTGGTTCTTGGAGCCCGTCGCCGGATCGTTTGGGCCATTCAAACTGAGTTGATTTGCCAGAG…
A1_TRINITY_DN30337_c0_g2_i1	AhpC Peroxiredoxin [uncultured Caudovirales phage]	Unknown	nr	novel	A1	PRJNA1215313	SAMN46401079	SRR32111960	CCTATAAAAAAAAGAAAAATTATGGAACCGATTATCAATTCCCAACTTCCTGAATTCAAAGTTCAGGCTTTCCAAAACGGAAATTTCAAAACAGTATCCCACGAAGACGTAAAAGGTAAATGGGCCATTTTCTTCTTCTATCCGGCAGACTTTACCTTCGTATGCCCTACCGAACTGGTGGACATCGCCGAGAAATATGACCAATTCCAGGCAATGGGCGTAGAAGTATATTCTGTAAGTACAGACTCGCACTTCGTGCACAAAGCATGGCACGATGCTTCCGAAAGCATCCGCAAAATCAAGTATCCGATGCTGGCCGACCCGACCGGCGTACTGAGCCGCGCGTTCGGTGTGATGATTGAAGAAGAAGGTATGGCCTATCGCGGTACATTCCTCGTG…
A1_TRINITY_DN30357_c0_g2_i1	peptidoglycan-binding LysM [Enterococcus phage vB_EfaH_149]	k__Viruses;p__Uroviricota;c__Caudoviricetes;o__Caudovirales;f__Herelleviridae;g__Unclassified;s__Enterococcus phage vB_EfaH_149	nr	annotated	A1	PRJNA1215313	SAMN46401079	SRR32111960	ACAGGTTACTGTTTTTTTGTTTATGGTTTTTAATAAGTAATTAGATTACTTCGTTTATTTAATTTTAGTACCAACCATTTGCTAACCAGAATGATTTAGCTGCATCCCATGAACCATAGCGACCTGCTACGTACTGATCTGCCACGCGTTCTTGGTTGGCAGGTGAATAGTCACCATTTAAATAAGAGGCAGATAATTGGTAACGACCGATATACTGACCGTTTGTTGCATCGTAAGAACCACTAGATTCACGTTGTGCGATCCACTCTTTTGCATCACTGCTTGCGGCAGGTGCTGCTGGTTGCGCTACTTCTTGAGCAACAGGTTGTTGTACTTCTTGTTGTACTGGTTGTGCAACAGGTTGTGCAACAGGTTGTTCAACTACTTGTTGAACTGGTG…
A1_TRINITY_DN30378_c0_g1_i2	hypothetical protein [Bacteriophage sp.]	Unknown	nr	novel	A1	PRJNA1215313	SAMN46401079	SRR32111960	AGAAAAACAGGGTAAACCTGATCAAGGCAACTGGATGGATCAGCTACCCGACGAGAGTGAGGCGTCAATGCCAGATGACTAGAGACAAAGCAAAAGCTAAGTGGGCTGTTGCTAGGCGGATGGTAGAAATAACTCAAGCTGAATACAGCAGTCACACTGTCAATGCAAAAGCGATCAAATTCGTTAAAACCAAGCTACAGATAGCGATTTATTATCTGTCACAATTAGACGAACATGACAGCAACTACACAATGCCTTTTACAGGAAACCAAATGAAAAAAGCCTTGAAATCACCGATCACAAAGCAAAACGTTAAAGATGCAGCTGACTGGTGCCACCAGTGCCGTTTAATACGTGACAAAGCATGCGCAAGTTGGAATTACGAGGAGGCGACAGCAT…
A1_TRINITY_DN30378_c1_g1_i2	antirepressor protein [Lactobacillus phage Ldl1] AIS73925.1 antirepressor protein [Lactobacillus phage Ldl1]	Unknown	nr	novel	A1	PRJNA1215313	SAMN46401079	SRR32111960	ATGCACGATAGGTCTTAGCTCTGATATTCTTGTCACAGTATGCGTTGGATTTCTTACCGCCTAGAACATTGATAATCTTTGCGTTACGCTTCTTAGAAAACGAATGAGCCATGTTGCCAGGCAGTCCCATACGATCCTTAATGTCCTTAACGTCTGCTGAAAGGCTCTCATAGCCCTTAGCAATCAAACTAATTTGTTCAGGTAAGCTAAGCGGCTTCTGTTGTTGAAGTTGCTTTTCCATCCGGTTGAAAGCATCAATGTACTTCAACTTGAATTGATCCGCCTTTGCTCCAGTAAAGCCAAATGCAATAAACGTAAACCAATCACGATTCATGTAATACATTTTGTTAGCCTTGCCGCTAGCATCTTTGTAATTGCTTGACACAAACATCTTTTGAT…
A1_TRINITY_DN30378_c1_g1_i4	Unknown	Unknown	--	novel	A1	PRJNA1215313	SAMN46401079	SRR32111960	TGTGGATTCTATAAACATCTCCTCAAAATTGAGGACATCTTTGTGTAAATTTTCAATATCTCTCAAAACATTATCGTGACGCTTTTCAAAGTTCTTTGCTACTTGCAAACTGGTTGTGACTGCTTGCCGGTCACGCATGATTACTAATTCTTCTGTCATTCTGTAATTCCCTCCGCTTCGTAGAAATCGAGGATAGCTTGCTTTACTTCTGGTAGCTTGTCGTATAGGTTCAGATCATCGAACATGCTAAACATATTTCTATTGTTAAAGTGAACAGATACTTCATTGGTGTTAGATAATCTCCCCTCATAAAGACTTGTCCCAAAGTCAATCCAGCCGTCTTTTTCTTCGTAATACTTAAATCCCAGCTTCTTCATGTGGTGCTTCAACGCTTCTAGG…
A1_TRINITY_DN30382_c0_g1_i1	class II glycyl-tRNA synthetase [Fadolivirus 1]	Unknown	nr	novel	A1	PRJNA1215313	SAMN46401079	SRR32111960	CTGACGACGGTAACGTTTACCGATACTGTCTTTTTCATCATACTGGCAATGGAAGTGGAACTTAAGATTGTCAATGATCTCACGAGCCTTTTCAGGCAGTCCGTCTTTCTTTACCAACGGCATTACAGCCAGTTTCACCGGTGCCAATGCAGCAGGCAATTTCAATACAACGCGGCTTTCACCATTTTCCAGTTGCTCTTCGCAATAAGCAGCCGACATAATACTGAGGAACATACGGTCAACACCGATCGACGTTTCGATTACGTACGGAGTATACGATTCGTTCAGTTCCGGATCGAAATACTTAATGCTCTTTCCCGAAAATTTTTCGTGCTGAGAAAGGTCGAAATTCGTACGGGAGTGAATACCTTCTACTTCTTTGAAACCAAATGGCATCAA…
A1_TRINITY_DN30382_c0_g1_i2	glycyl tRNA-synthetase [Satyrvirus sp.]	Unknown	nr	novel	A1	PRJNA1215313	SAMN46401079	SRR32111960	CTGACGACGGTAACGTTTACCGATACTGTCTTTTTCATCATACTGGCAATGGAAGTGGAACTTAAGATTGTCAATGATCTCACGAGCCTTTTCAGGCAGTCCGTCTTTCTTTACCAACGGCATTACAGCCAGTTTCACCGGTGCCAATGCAGCAGGCAATTTCAATACAACGCGGCTTTCACCATTTTCCAGTTGCTCTTCGCAATAAGCAGCCGACATAATACTGAGGAACATACGGTCAACACCGATCGACGTTTCGATTACGTACGGAGTATACGATTCGTTCAGTTCCGGATCGAAATACTTAATGCTCTTTCCCGAAAATTTTTCGTGCTGAGAAAGGTCGAAATTCGTACGGGAGTGAATACCTTCTACTTCTTTGAAACCAAATGGCATCAA…
A1_TRINITY_DN30458_c0_g1_i1	SsrA-binding protein SmpB [Escherichia phage 500465-1]	k__Heunggongvirae;p__Uroviricota;c__Caudoviricetes;o__Caudovirales;f__Myoviridae;g__Felsduovirus;s__Escherichia virus 500465-1	refseq	annotated	A1	PRJNA1215313	SAMN46401079	SRR32111960	GATTGATATGGGGTGTTTTCGATTTCAGATTACCGATGATTCACGACGCTTATGACGAAGAAAAAAGCACATAAACCTGGTTCAGCGACCATCGCGCTTAACAAGCGCGCCCGTCACGAATACTTTATCGAAGAAGAGTTCGAAGCGGGACTTGCCCTGCAAGGCTGGGAGGTTAAATCCCTGCGCGCAGGAAAAGCCAATATCAGCGACAGCTACGTCCTTCTGCGTGACGGAGAGGCATTTCTGTTTGGCGCTAACATCACGCCAATGGCCGTGGCCTCCACGCATGTGGTGTGCGATCCTACCCGTACCCGCAAGTTACTTCTCAACCAGCGCGAACTGGACTCATTGTACGGTCGCGTCAATCGAGAAGGCTATACCGTAGTGGCGCTCTCCCTG…
A1_TRINITY_DN30676_c0_g1_i1	hypothetical protein [Bacteriophage sp.]	Unknown	nr	novel	A1	PRJNA1215313	SAMN46401079	SRR32111960	TACCAAATGAAATATGACGAATTTTTGCAGGTACTATCCCCTGCAAGATTAAATAAATACGCACAAGCAAGTGGCAATGAAAAAGCCAAGACCTTGCGGCTATACCAATACAACATCAAGTTGAGCCAACGTTTTTATGGAGTTATCGGTATGTTTGAGATAATGCTACGCAATGCCATAAACGCTCACTACAAACAATATTTCAATGATGATAATTGGATAATCAACCAAGCAAGACCCAATGGATTGCTTGAACAGGAAGCATCCGAAATAGTACGCATACAGCGCACTTATACCAATATGGGGGTGTACAACAACGATAAGATGGTAGCTTCCTTTACATTTGGTTTCTGGACTTATCTGTTTACAAGACGCAATTACCGCATAGGAGGAAAAACA…
A1_TRINITY_DN30826_c0_g3_i1	rpoB DNA-directed RNA polymerase subunit beta [uncultured Caudovirales phage] CAB4135104.1 rpoB DNA-directed RNA polymerase subunit beta [uncultured Caudovirales phage]	Unknown	nr	novel	A1	PRJNA1215313	SAMN46401079	SRR32111960	AGTTGATCAACTCGAAGGCTATCGTGGATGATATCGACCACTTAAGCAACCGTCGTGTACGTACGGTTGGCGAGCAATTGTATAACCAGTTCGGTATTGGTTTGGCTCGTATGTCACGTACAGTTCGTGAACGTATGAACGTTCGCGATAATGAGGTGTTTACTCCGATTGATTTGATCAATGCGAAGACGATTTCTTCCGTGGTTAACTCTTTCTTCGGAACGAATGCCTTGTCTCAGTTCATGGACCAGACGAACCCGTTGGCGGAGATCACGCACAAGCGTCGTTTATCAGCCCTAGGTCCGGGAGGTTTGTCTAGAGAGCGTGCCGGATTCGAGGTTCGTGACGTTCACTATACGCACTATGGTCGTCTTTGTCCGATTGAGACCCCGGAAGGTC…
A1_TRINITY_DN30952_c0_g1_i2	arginosuccinate synthase family protein, partial [Dickeya phage phiDP10.3]	k__Viruses;p__Uroviricota;c__Caudoviricetes;o__Caudovirales;f__Ackermannviridae;g__Unclassified;s__Dickeya phage phiDP10.3	nr	annotated	A1	PRJNA1215313	SAMN46401079	SRR32111960	GTTTTCGATTATGTGATGCTCAGAAAGGAGTTTACAGAGGATAAGCAAGGTAACCCCACCCCTGAAGGGCAGGGTTGATGTCGAATTACTGGCCTTTGTTTTCCATATTCTCCACCTGCGGCACGCCTGAAGTGGCAGAGGAGGAGAGCAGGCCAGTTTTGGCATAACCAAAAAGTTTCTCTCGGGTATCAGTGATATCCAGATTACGCATGGTCAATTGACCAATACGATCATCTGGCGAGAACACCGAGTCGCCTTTTTCCATCGTCAGACGCTCTGGCTTGTAGGTCAGGTTCTCTGAGACGGTATTCAGGATTGAATAATCGTTCCCACGGCGCAGCTCCAGGGTAACTTCACCAGTGATCTGGCTGGCAACCCAGCGTTGCAGAGAGTCACGCA…
A1_TRINITY_DN30960_c0_g1_i1	VP3 [Rotavirus A]	k__Orthornavirae;p__Duplornaviricota;c__Resentoviricetes;o__Reovirales;f__Reoviridae;g__Rotavirus;s__Unclassified	genbank	annotated	A1	PRJNA1215313	SAMN46401079	SRR32111960	CCAGTGTGTTAAGTTTTTAGCTCACTCAGTCATATCGAACACCGTATCGCCTTTTATTTTCCTCAAATATATAAGGTCTATGTTCAATCGCGTACTATCTATTCTCACTACTTTCTTGTTACTGAAACTTAATGTTATGTGTGGAATGAACATCCTTGATTGTCCGAATGTAATTTGCCCTTTATAGAATGCATTATAAAGTTTAAAATATGTTGATAATACGCCGCTTACGTTTGCTACATAGATTTCATCTGATAACATATACGTATAACTCGTAGTTACATCCATTCTAAACAATTCACTTTTAAATTTCTTTAAAATTGCTACTACATCCGGCACCATAGAGTCCGAAATATTCAGCACACCAAATGTAAGATGTGGTACTTTAACATCATATTC…
A1_TRINITY_DN30960_c0_g3_i1	RNA capping protein [Human rotavirus A]	k__Orthornavirae;p__Duplornaviricota;c__Resentoviricetes;o__Reovirales;f__Reoviridae;g__Rotavirus;s__Unclassified	genbank	annotated	A1	PRJNA1215313	SAMN46401079	SRR32111960	CCAGTGTGTTAAGTTTTTAGCTCACTCAGTCATATTAAACACCGTGTCACCCTTTATTTTTCTTAAATAAATGGAATCTATATTCAATTTTGTAGTATCTATTCTCACCGTTTTCTCATTATTAAAACTCAATGTTATATGAGGAATAAACATCCTTGACTGCCCAAATGTGATTTGCTCCTTGTAAAACGCATTATAAATTTTGAAATACGTTGACAGCACGCCATTAACATTCGCTACATATACTTCGTCGGATAACATATACGTATAACTCGTTGTTATATCCATCTTGAATAATTCATTTTTAAATTTCTTTAAAATTGCTATTACATCTGGTAGTATAGGTTCAGAAACGTTTAGCACGCCGAATGTAAGATGCGGTACTTTAACATCATATTT…
A1_TRINITY_DN30969_c0_g2_i3	AhpC Peroxiredoxin [uncultured Caudovirales phage]	Unknown	nr	novel	A1	PRJNA1215313	SAMN46401079	SRR32111960	AAAGATTGTTTCTGATGTTATAAGTCAAACCAATTAATAACAATAAAAGCAATAAAGATTATGGAACCAATTTTAAATTCTCAACTTCCTGAATTCAGCGTTCAGGCTTTTCACAACGGAGCTTTCAAGACTGTAACCAACAATGACCTGAAAGGTAAATGGGCGATTCTTTTCTTCTATCCTGCTGACTTTACTTTCGTATGTCCTACTGAATTGGTGGATATGGCTGAAAAGTACGATCAGTTCAAGGCGATGGGTGTAGAGATCTATTCGGTAAGTACTGACTCTCATTTCGTGCACAAAGCTTGGCATGATGCTTCTGAAAGCATTCGCAAGATTCAATACCCGATGTTGGCAGACCCGACTGGCGCTTTGAGCCGTGCACTGGGTGTATATATC…
A1_TRINITY_DN30969_c0_g3_i1	AhpC Peroxiredoxin [uncultured Caudovirales phage]	Unknown	nr	novel	A1	PRJNA1215313	SAMN46401079	SRR32111960	AAAACGATGTTTCTGATGTTATAAGTCAAATCAATTAATAACAATAAAAGCAATAAAGAGTATGGAACCAATTTTAAATTCTCAACTTCCTGAATTCAGTGTTCAGGCTTTTCAAAACGGAGCTTTCAAGACTGTAACCAACAATGACCTGAAAGGTAAATGGGCGATTCTGTTCTTCTATCCTGCCGACTTTACTTTCGTATGTCCTACTGAATTGGTGGATATGGCTGAAAAGTACGACCAGTTCAAAGCAATGGGCGTAGAAATCTACTCGGTAAGTACTGACTCGCACTTCGTACATAAAGCTTGGCATGATGCTTCTGAAAGTATCCGCAAGATTCAATATCCGATGTTGGCAGACCCGACAGGTGCTCTGTGCCGTGCACTCGGAGTATATAT…
A1_TRINITY_DN30991_c0_g1_i1	putative transposase OrfB [Stx2-converting phage 1717] ACI43151.1 transposase [Stx2-converting phage 1717]	k__Viruses;p__Uroviricota;c__Caudoviricetes;o__Caudovirales;f__Siphoviridae;g__Unclassified;s__Stx2-converting phage 1717	nr	annotated	A1	PRJNA1215313	SAMN46401079	SRR32111960	TTCTGATTCCAGCTCTGCTATTTGCTCAACAAGGTAAAAGTAGTGGGTATGCAACCTCACCAAAAGGCGGCTCAGATATTCGGGGATTTCGTGTTCAGCCAACACGAGAGACAACCGTTTTATTACAGCATCACCTATCGGCAGGCTGATTCCAAATTCCAGCAAGAAACCGTGGATCTGGTTGGTTGTTTTCACCTTATCTCTGATGAGCGATTCTCTGACCCGGTGTAACGCCCTCATGGCCTGCTGGGTCTCAGTTCTTGGCTGGACAAAACGCATTGATGGTCGTGAAGCCGCTTCGCATATGGCTTCTGCATCAACAAAATCATTCTTATTACTTTTGACAAACGGGCGAACGAACTGAACCGCCCCGGGTTTCCTGGAGAGTGTTTTATCTGT…
A1_TRINITY_DN30991_c0_g1_i2	putative transposase OrfB [Stx2-converting phage 1717] ACI43151.1 transposase [Stx2-converting phage 1717]	k__Viruses;p__Uroviricota;c__Caudoviricetes;o__Caudovirales;f__Siphoviridae;g__Unclassified;s__Stx2-converting phage 1717	nr	annotated	A1	PRJNA1215313	SAMN46401079	SRR32111960	TCAGGACCGGCATCCACTAATAACTGACCTATTTTATTATGCAGATCATCTAATTCGTTCATTTTACCCCTCCAGGTGTGTTGCTGATGTCTTTGATAACAGGACGGCCTCCGTCAATAGAGTATTGTTACACTAAAGTGAACCGCCCCGGGTTTCCTGGAGAGTGTTTTATCTGTGAACTCAGGCTGCCAGATCATCGTTTCCGATGGAAGCATAATAAGCTTTTTCTGCTTCTGCCGGAGGAGTATGGCCCAGCCTTTCCAGCAATCGTCGATTGTTATACCAGTCCACCCACGTGAGTGTGGCCAGTTCCACTTCTGCACGGTTTTTCCAGCTCTTACGGTGTATTACCTCCGCTTTGTAAAGACCATTGATGCTCTCCGCCATCGCGTTGTCATA…
A1_TRINITY_DN30991_c0_g1_i5	putative transposase OrfB [Stx2-converting phage 1717] ACI43151.1 transposase [Stx2-converting phage 1717]	k__Viruses;p__Uroviricota;c__Caudoviricetes;o__Caudovirales;f__Siphoviridae;g__Unclassified;s__Stx2-converting phage 1717	nr	annotated	A1	PRJNA1215313	SAMN46401079	SRR32111960	TCAGGACCGGCATCCACTAATAACTGACCTATTTTATTATGCAGATCATCTAATTCGTTCATTTTACCCCTCCAGGTGTGTTGCTGATGTCTTTGATAACAGGACGGCCTCCGTCAATAGAGTATTGTTACACTAAAGTGAACCGCCCCGGGTTTCCTGGAGAGTGTTTTATCTGTGAACTCAGGCTGCCAGATCATCGTTTCCGATGGAAGCATAATAAGCTTTTTCTGCTTCTGCCGGAGGAGTATGGCCCAGCCTTTCCAGCAATCGTCGATTGTTATACCAGTCCACCCACGTGAGTGTGGCCAGTTCCACTTCTGCACGGTTTTTCCAGCTCTTACGGTGTATTACCTCCGCTTTGTAAAGACCATTGATGCTCTCCGCCATCGCGTTGTCATA…
A1_TRINITY_DN31032_c0_g2_i1	putative gag protein [Porcine endogenous retrovirus]	k__Pararnavirae;p__Artverviricota;c__Revtraviricetes;o__Ortervirales;f__Retroviridae;g__Gammaretrovirus;s__Unclassified	genbank	annotated	A1	PRJNA1215313	SAMN46401079	SRR32111960	CCGCGTTCCGTGTCTTCCCGCGCTTCTTTGCTCGCTCTTCCGCACCCCGCGGCCCGTCTCCGTCGATCGCCATGGAAGAAGAAATTGCTGCCCTCGTCATCGACAATGGTTCTGGCATGTGCAAAGCTGGCTTTGCTGGGGATGACGCCCCCCGGGCCGTGTTCCCGTCCATCGTTGGGTGTCCCCGACACCAGGGCGTCATGGTGGGCATGGGGCAGAAGGACAGCTACGTGGGCGACGAGGCCCAGAGCAAGCGTGGCATCCTGACCCTTAAGTACCCCATCGAGCACGGCATCGTCACCAACTGGGACGACATGGAGAAGATCTGGCACCACACCTTCTACAACGAGCTGCGTGTGGCCCCCGAGGAGCACCCCGTGCTGCTGACGGAGGCCCCTC…
A1_TRINITY_DN31032_c0_g3_i1	putative gag protein [Porcine endogenous retrovirus]	k__Pararnavirae;p__Artverviricota;c__Revtraviricetes;o__Ortervirales;f__Retroviridae;g__Gammaretrovirus;s__Unclassified	genbank	annotated	A1	PRJNA1215313	SAMN46401079	SRR32111960	GTCCGCTCCGCCAGCTCAGGCCTCTCGCCTTCGCCGCTCCGCCTTCGCCGCCAGCCGACACCGCAACCAGTTCACCATGGATGATGATATTGCTGCGCTCGTGGTCGACAACGGCTCCGGCATGTGCAAGGCCGGCTTCGCGGGCGACGATGCTCCCCGGGCCGTCTTCCCCTCCATCGTGGGGCGTCCCCGGCACCAGGGCGTGATGGTGGGCATGGGCCAGAAGGACTCCTACGTGGGTGATGAGGCTCAGAGCAAGAGAGGCATCCTGACCCTCAAGTACCCTATCGAGCATGGCATCGTCACCAACTGGGACGACATGGAGAAGATCTGGCACCACACCTTCTACAACGAGCTGCGTGTGGCCCCCGAGGAGCACCCCGTGCTGCTGACGGAGGC…
A1_TRINITY_DN31061_c0_g4_i1	antirepressor [Lactobacillus phage vB_Lga_AB1]	Unknown	nr	novel	A1	PRJNA1215313	SAMN46401079	SRR32111960	AAAATTCTGGAAAACGTTCCAGCGATCAACATCAAAGAAGAAAGCGGGCAGCAGCTTGTTTCGGCCCGTGAACTGCATAAGAAGTTAAACGTAACCACTCGTTTTAGCAAATGGGTTGATCAGAACTTTAGAGATTTCGTTGAAGACGAAGATTTTATGAGTGTAACTGGAGTTACGCTCATGCCAAACGGCGGTACAAAGCCAATTCAAGACTATGACATCACTATCGACATGGCTAAAGAGTTATGTATGATGACACACTCACAGCTTGGGAAAGTTTATCGCAAATATTTCATCGAAATCGAACGCCGATGGAATGACCCGCAAGAAGTTATCAAGCGGGGTTATGCCTACCTGCAAAACCAAAACTTGAAACTGACGATTGAGAACAAAGACTTG…
A1_TRINITY_DN31106_c0_g1_i4	N-acetylmuramoyl-L-alanine amidase [Streptococcus phage SpSL1] AIX12931.1 N-acetylmuramoyl-L-alanine amidase [Streptococcus phage SpSL1]	Unknown	nr	novel	A1	PRJNA1215313	SAMN46401079	SRR32111960	CTCCTAAATTTTATTATTTCAGTTAACCATATGGGCTATATTATAGCAAACCAAAAGCATATAAGGAATATATTTGATTTATTAAATGTATTTAAGTGAACTTAGTTTGTTGACGAAATAGTTCCCTCACCATTTTTATCAAAGTAATATAGGACACCATTAATTAATTTCTGTGTATTTGTAATCATTTCTGGATCAAAATAGTAATATTTCCCATTAACATTCTTCAAGCCGCTTTCTTCCGTTCCATAACCAACATTGAAGTAGTAGTACTCATTGCCAACCTTTTGCATTCCATGCAGCATACCTTGACCATTGCCATTGTTGTCAACGTCATAGTACACTTGGCGTCCGTCAGGCAGCTTGTACCACCCTTGGGCCGTTGTTCCGTAACGAGCA…
A1_TRINITY_DN31106_c0_g1_i7	N-acetylmuramoyl-L-alanine amidase [Eggerthella phage PMBT5] AXH71807.1 N-acetylmuramoyl-L-alanine amidase [Eggerthella phage PMBT5]	Unknown	nr	novel	A1	PRJNA1215313	SAMN46401079	SRR32111960	CTCCTAAATTTTATTATTTCAGTTAACCATATGGGCTATATTATAGCAAACCAAAAGCATATAAGGAATATATTTGATTTATTAAATGTATTTAAGTGAACTTAGTTTGTTGACGAAATAGTTCCCTCACCATTTTTATCAAAGTAATATAGGACACCATTAATTAATTTCTGTGTATTTGTAATCATTTCTGGATCAAAATAGTAATATTTCCCATTAACATTCTTCAAGCCGCTTTCTTCCGTTCCATAACCAACATTGAAGTAGTAGTACTCATTGCCAACCTTTTGCATTCCATGCAGCATACCTTGACCATTGCCATTGTTGTCAACGTCATAGTACACTTGGCGTCCGTCAGGCAGCTTGTACCACCCTTGGGCCGTTGTTCCGTAACGAGCA…
A1_TRINITY_DN31127_c0_g1_i1	NSP2 protein [Caprine rotavirus A]	k__Orthornavirae;p__Duplornaviricota;c__Resentoviricetes;o__Reovirales;f__Reoviridae;g__Rotavirus;s__Unclassified	genbank	annotated	A1	PRJNA1215313	SAMN46401079	SRR32111960	AGCGCTTTCAATTCTTACTTCGTCATACCCATCTTCAAACAGATAACGAATTAAATTCCTATCTGAGAAACTTCATCCATCTTTCTATCAGTTGACAGACCCTTAAATGGATTACTTTCTCGCTTCATTTTTTGGAAGAGCAGTTTCTTACATACATCAAGAGTATTACCTTGTTTCATTGATGACGTGAATGCGTACCAATTTTGCCAGATTATTCTCTGGTCAAGTAAATTAAATTCCATTACACCTCCATTTTTATTATTACTCCTGAAAGTAGCGTAAACTCGATCTGCGTGATTCGCAACTGACGAATACTTTACAACTCTATAGTGACCTTTACCATGTGT
A1_TRINITY_DN31127_c0_g3_i1	nonstructural protein 2 [Rabbit rotavirus A]	k__Orthornavirae;p__Duplornaviricota;c__Resentoviricetes;o__Reovirales;f__Reoviridae;g__Rotavirus;s__Unclassified	genbank	annotated	A1	PRJNA1215313	SAMN46401079	SRR32111960	AGCGCTTTCAATTCTTACTTCGTCATACCCATCTTCAAACAGATAACGAATTAAATTCCTATCTGAGAAACTTCATCCATCTTTCTATCAGTTGACAGTCCTTTGAATGGATTACTTTCTCGTTTCATTTTCTGAAAGAGCAGTTTCTTGCATACGTCAAGAGTATTACCTTGTTTCATTGATGATGTGAATGCATACCAATTCTGCCAGATTATTCTTTGGTCAAGTAGATTAAACTCTAGCATATTTCCGTTTTTGTTATTACTCTTAAAAGTAGCATAAACTCTGTCTGCGTGATTTGCAACTGATGAATACTTCACAACTCTATAGTGACCTTTACCATGTGTAATTACTGCAAATTTATTATATTGCCACCGCAATTCAGCGATAAGTTCTTTT…
A1_TRINITY_DN31127_c0_g3_i2	NSP2 [Rotavirus A]	k__Orthornavirae;p__Duplornaviricota;c__Resentoviricetes;o__Reovirales;f__Reoviridae;g__Rotavirus;s__Unclassified	genbank	annotated	A1	PRJNA1215313	SAMN46401079	SRR32111960	AGCGCTTTCAATTCTTACTTCGTCATACCCATCTTCAAACAGATAACGAATTAAATTCCTATCTGAGAAACTTCATCCATCTTTCTATCAGTTGACAGTCCTTTGAATGGATTACTTTCTCGTTTCATTTTCTGAAAGAGTAGTTTCTTGCATACGTCAAGAGCATTACCTTGTTTCATTGAAGACGTGAATGCATACCAATTCTGCCAAATTATCCTTTGGTCAAGTAGATTAAACTCTAGCATATTTCCGTTTTTATTATTACTCTTGAAAGTAGCATAGACTCTGTCTGCGTGATTTGCAACTGATGAATACTTCACAACTCTATAGTGACCTTTACCATGTGTAATTACTGCAAATTTATTATATTGCCACCGCAATTCAGCGATAAGTTCCTTT…
A1_TRINITY_DN31127_c0_g3_i3	NSP2 [Rotavirus A]	k__Orthornavirae;p__Duplornaviricota;c__Resentoviricetes;o__Reovirales;f__Reoviridae;g__Rotavirus;s__Unclassified	genbank	annotated	A1	PRJNA1215313	SAMN46401079	SRR32111960	AGCGCTTTCAATTCTTACTTCGTCATACCCATCTTCAAACAGATAACGAATTAAATTCCTATCTGAGAAACTTCATCCATCTTTCTATCAGTTGACAGTCCTTTGAATGGATTACTTTCTCGTTTCATTTTCTGAAAGAGCAGTTTCTTGCATACGTCAAGAGTATTACCTTGTTTCATTGATGATGTGAATGCATACCAATTCTGCCAGATTATTCTTTGGTCAAGTAGATTAAACTCTAGCATATTTCCGTTTTTGTTATTACTCTTAAAAGTAGCATAAACTCTGTCTGCGTGATTTGCAACTGATGAATACTTCACAACTCTATAGTGACCTTTACCATGTGTAATTACTGCAAATTTATTATATTGCCACCGCAATTCAGCGATAAGTTCTTTT…
A1_TRINITY_DN31137_c0_g1_i1	heat shock protein [Escherichia phage 500465-1]	k__Viruses;p__Uroviricota;c__Caudoviricetes;o__Caudovirales;f__Myoviridae;g__Peduovirus;s__Escherichia phage 500465-1	nr	annotated	A1	PRJNA1215313	SAMN46401079	SRR32111960	ATCACTTCCACGCCGAACTTACGCACCACATCCAGCATAGACTTCAGCGTCAGCTCAATCCCTTCGACCATTGCCGCCATATCCGGATTGGCTTTGTCTGCAACTTCCAGCGCGCGATCCAGGCTATCGATTACCGGCAGCAATTCGTTGACGAACTTCTCGAGAGCGAATTTATGCGCTTTTTCGATATCCTGTTCAGTACGACGGCGCAGGTTTTCCATTTCCGCTTTGATACGCAACACGGTGTCGCGTTCGCGAGTCTGGGCTTCTGCAAGCTGAACTTCCAGATTCGCAATTTTTTCATCGCGCGGATCCACCTGCTCAGCAGAATCGTTTGGTTCAACTGCCTCAACCTCTTCGTGCTGATCCATGATAATTTCTTCCGGGGCTTGCCCCTCA…
A1_TRINITY_DN31137_c0_g1_i2	heat shock protein [Escherichia phage 500465-1]	k__Viruses;p__Uroviricota;c__Caudoviricetes;o__Caudovirales;f__Myoviridae;g__Peduovirus;s__Escherichia phage 500465-1	nr	annotated	A1	PRJNA1215313	SAMN46401079	SRR32111960	TTATTACGAAAACAGAAATTACGCTTTTGCTTTCGCTACAGTTACCATCGCCGCACGAATCGTACGACCATTCAGCGTATAACCCTTCTGCATAATGCCCAGTACGTTACCTGGCGCAACGTCATCAGATTCCACCATTGCGATAGCCTGATGCACATTCGGGTCCAGCGGCACGTTAGTTTCGGCGATCACTTCAACACCAAACTTACGCACAACATCCAGCATCGACTTCAGCGTCAGCTCAATGCCTTCAACCATCGCAGACATATCCGGGTTAGCTTTATCAGCCACTTCCAGCGCACGATCCAGGCTATCAATCACCGGCAGCAATTCGTTGATGAATTTCTCCAGCGCGAATTTGTGGGCTTTTTCAATATCCAGTTCAGTACGTCGACGCAG…
A1_TRINITY_DN31137_c0_g2_i1	DNA repair protein RecN [Escherichia phage 500465-1]	k__Viruses;p__Uroviricota;c__Caudoviricetes;o__Caudovirales;f__Myoviridae;g__Peduovirus;s__Escherichia phage 500465-1	nr	annotated	A1	PRJNA1215313	SAMN46401079	SRR32111960	GGGCAACTGGCTGATCTCGCGGTAGTCGTTGGTGGCGACGGTAATATGCTGGGCGCGGCACGCACACTCGCCCGTTACGATATTAAAGTTATTGGAATCAACCGTGGCAACCTGGGTTTCCTGACTGACCTTGACCCCGATAACGCCCAGCAACAGTTAGCCGATGTGCTGGAAGGCCACTACATCAGCGAGAAACGTTTTTTGCTGGAAGCGCAAGTCTGTCAGCAAGATTGCCAGAAACGCATCAGCACCGCGATAAATGAAGTGGTGCTTCATCCAGGCAAAGTGGCGCATATGATTGAGTTCGAAGTGTATATCGACGAGATCTTTGCGTTTTCTCAGCGATCTGATGGACTAATTATTTCGACGCCAACAGGCTCCACCGCCTATTCCCTCTCT…
A1_TRINITY_DN31137_c0_g3_i1	DNA repair protein RecN [Escherichia phage 500465-1]	k__Viruses;p__Uroviricota;c__Caudoviricetes;o__Caudovirales;f__Myoviridae;g__Peduovirus;s__Escherichia phage 500465-1	nr	annotated	A1	PRJNA1215313	SAMN46401079	SRR32111960	GCTAGTTGCCCAATCTCCGCGAGCGTGCCAGTTTTCACATTCTTCAGTTGCAGTTCGTGAGCGATTTGTTGCTCAACGATGACCTCGTAACCTTTTGTGCACAGCCAGCGGTAGAGCATTTCATGTGTTGTCAGTGCAGTGGGGTGCCGTGGGTGTCCCACAATGCCAATACACTTGAAATGATTATTCATTTTTCCGAGGTCCTTGTTG
A1_TRINITY_DN31196_c0_g2_i6	hypothetical protein CJF57_00111 [Staphylococcus phage UPMK_1]	Unknown	nr	novel	A1	PRJNA1215313	SAMN46401079	SRR32111960	CGGGGCATTTTTAATTTATCCTAAACCAGTTTAAGTTTATCAAACGACTAATTAATTTAATCGCGTTTCTTACCTAATCCTGAAAGTCCGAATAAGCCTAATAGACTTGCAATTGCTAAGCCAGCAATGCTTAAGCCACGTTCTGTTTCATTACCTGTTTGTGGTAATGTTTCCTTGCTATTTGTATCAGCAGCTTTTTCTGTCTGTTGACCAGTAGTAAGGTTCGTTCCATGACTTCCTGTTAGGTCGGTTTGGGTATTGTTACCTTGAACCGGAGCTTGAGTTGCATTGTTATTATTTTGGCTAGTACTGTTGCTTTCAGTTGGCGTTTCAGTATTAGTTTGGTTGTTAGAAGGATTATCAGATTCAGTAGGAGCGTTTGAAACCTTAATATTTTCA…
A1_TRINITY_DN31213_c1_g1_i1	Unknown	Unknown	--	novel	A1	PRJNA1215313	SAMN46401079	SRR32111960	CTCTTTTTCAGCTATAGTCAATTGAATTGTATTATTCTACTTCATTATAGTCAAGCACTGTCTTCTTATTAGCCAGAATACGATCGTATTCTTCTTTAGAACCTACAATGATCTTGTCAAACTCGCGAAGACCTGTACCGGCCGGAATCAAATGACCGCAAATTACATTCTCCTTCATACCTTCCAACTTATCTATCTTACCATTGATAGCAGCCTCATTGAGTACCTTAGTTGTCTCCTGGAAAGAAGCGGCAGACATGAAGCTTGAAGTTTGCAATGCGGCACGAGTAATACCCTGAAGAATCTGGGTAGAAGTTGCAGCAACAGCATCACGCACCTCAACCGGTTTAAGGTCACGGCGTTTCAGCATACTGTTTTCGTCACGCAACTTGCGGGCTG…
A1_TRINITY_DN31213_c1_g1_i2	DNA-directed RNA polymerase beta' subunit protein [Rhizobium phage RHph_Y65]	Unknown	nr	novel	A1	PRJNA1215313	SAMN46401079	SRR32111960	CTCTTTTTCAGCTATAGTCAATTGAATTGTATTATTCTACTTCATTATAGTCAAGCACTGTCTTCTTATTAGCCAGAATACGATCGTATTCTTCTTTAGAACCTACAATGATCTTGTCAAACTCGCGAAGACCTGTACCGGCCGGAATCAAATGACCGCAAATTACATTCTCCTTCATACCTTCCAACTTATCTATCTTACCATTGATAGCAGCCTCATTGAGTACCTTAGTTGTCTCCTGGAAAGAAGCGGCAGACATGAAGCTTGAAGTTTGCAATGCGGCACGAGTAATACCCTGAAGAATCTGGGTAGAAGTTGCAGCAACAGCATCACGCACCTCAACCGGTTTAAGGTCACGGCGTTTCAGCATACTGTTTTCGTCACGCAACTTGCGGGCTG…
A1_TRINITY_DN31223_c1_g2_i1	ORF1ab [Bovine astrovirus]	k__Orthornavirae;p__Pisuviricota;c__Stelpaviricetes;o__Stellavirales;f__Astroviridae;g__Mamastrovirus;s__Unclassified	genbank	annotated	A1	PRJNA1215313	SAMN46401079	SRR32111960	ACTTGGTGTATAAACGCACAACCAGGTAACATCTTTGTTCTTGGCTATCTTGAGCCGTGGTGCGTTTTGAAGCGTGGATGGAATCTTGAGCAGCGCAATGTCCTTACCTGGGACAACGCGTGCAAGGTGAGCTTGTACACGCTGAGGACCCACAATCACAGTGGCAACCTGGTGGCGACCCATCACATGGGCCGCTGTAACCAGGTAATTGGCACAAAAAAAGGCCGTGCCCTTCCCCTCAGGGGTCTCCACTATACAGACCGCACCCGGATTGACGCGCACAAGTGGGGCCTGGGTATGCCTTATGCGC
A1_TRINITY_DN31223_c1_g3_i1	ORF1a [Bovine astrovirus]	k__Orthornavirae;p__Pisuviricota;c__Stelpaviricetes;o__Stellavirales;f__Astroviridae;g__Mamastrovirus;s__Unclassified	genbank	annotated	A1	PRJNA1215313	SAMN46401079	SRR32111960	CCACCTGACATACCATCGATGGTCTGGATGGCATAATCAACATTATCTTGTATTATGTTACCAGGCACAACGGATTGCACTATAGAACCACCCTCACTTGGCGTATAAACGCACAACCAGGTGACATCTTTATTCTTGGCTATCTTGAGCCGTGGTGCGTTTTGAAGCGTGGGTGGAATCTTAAGCAGCGCAATGTCCTTACCTGGG
A1_TRINITY_DN31266_c0_g2_i1	7,8-diaminopelargonic acid synthase, PLP-dependent [Escherichia phage DN1] EDX37325.1 adenosylmethionine-8-amino-7-oxononanoate transaminase [Escherichia coli 101-1] EFK26117.1 adenosylmethionine-8-amino-7-oxononanoate transaminase [Escherichia coli MS 187-1]	k__Viruses;p__Uroviricota;c__Caudoviricetes;o__Caudovirales;f__Siphoviridae;g__Lambdavirus;s__Escherichia phage DN1	nr	annotated	A1	PRJNA1215313	SAMN46401079	SRR32111960	CGCCCCGCAAAGCCGCATGGATGGCGAATGGGATGAGCGCGATATGGTGGGCTTTGCCCGCCTGATGGCGGCGCATCGTCATGAAATCGCGGCGGTGATCATTGAGCCGATTGTCCAGGGCGCAGGCGGGATGCGCATGTACCATCCGGAATGGTTAAAACGAATCCGCAAAATGTGCGATCGCGAAGGTATCTTGCTGATTGCCGACGAGATCGCCACCGGATTTGGTCGTACCGGCAAACTGTTTGCCTGTGAACATGCAGAAATCGCGCCGGACATTTTGTGCCTCGGTAAAGCCTTAACCGGCGGCACAATGACCCTTTCCGCCACACTTACCACGCGCGAGGTTGCAGAAACCATCAGTAACGGTGATGCCGGTTGCTTTATGCATGGGCCAAC…
A1_TRINITY_DN31280_c0_g1_i1	RecN protein, partial [Enterobacteria phage CP-1639]	k__Viruses;p__Uroviricota;c__Caudoviricetes;o__Caudovirales;f__Siphoviridae;g__Unclassified;s__Enterobacteria phage CP-1639	nr	annotated	A1	PRJNA1215313	SAMN46401079	SRR32111960	GATTGCTGAAGCCAGCGACGAACTGCGCCACTACTGCGATCGTTTGGATCTCGATCCCAACCGGATGTTTGAACTTGAACAACGCATCTCAAAACAGATTTCGCTGGCACGTAAACATCACGTCAGCCCTGAGGCATTACCACAGTATTACCAGTCGCTACTGGAAGAACAGCAGCAACTGGACGATCAGGCCGACTCACAAGAAACGCTCGCGCTGGCGGTAACGAAACATCATCAGCAGGCACTGGAAATCGCGCGCGCATTACACCAACAACGCCAGCAATATGCAGAAGAACTTGCACAGCTGATCACCGACAGTATGCATGCGCTCTCAATGCCGCATGGGCAGTTTACGATCGATGTTAAATTTGACGAGCATCACCTGGGCGCTGACGGTGC…
A1_TRINITY_DN31285_c0_g1_i5	putative helicase [Mimivirus reunion]	Unknown	nr	novel	A1	PRJNA1215313	SAMN46401079	SRR32111960	TAAGGAAAAATCGGTTTAAGTCTGTTTATAAGGAAAAATCGGTTTAAGTCTGTTTATAAGGAAAAATCGGTTTAAGTCTGTTTATGGAGTCTATTATGTTATCTAGAAATAATATACATGAAAAATTACGTAAGATGGAACCACAAAAGCAGCGCTTTTCTATTCGTAAGTTTACGGTAGGCGTTGCTTCTGTATTGATTGGTTTGACTTTTATGGGAATTAATAGTCAGACTGTTAATGCGGAAACTACTGATCCGGAAGAAGTAAATGCTACAGAGGAGAACTCTGAGCAAGTAGAGAAGAGTAATGACCAAACTCTTTCTGATGTTAAAGTTCAAAATGAAGCAAATGCTTCAGATTCAAAAACCGTAGAACCTAAGAATACGGATTCATCAACTG…
A1_TRINITY_DN31304_c0_g1_i1	isoleucyl-tRNA synthetase [Myoviridae sp.]	Unknown	nr	novel	A1	PRJNA1215313	SAMN46401079	SRR32111960	CACCGCTTAAAAATAATTGTCATTTACTGGATAACGAAAACCAGTTTTTTTAGAGATTATTATTCTTCTAAACCATCTTCTGCTGTTTCAGGGAAGTTTTCCCGAACAATATCAGCACAGCGAGCACATAATTCAGGATATGCTGGATCACTGCCAACGTCTTCCTTGACCATACGACAACGAGCACAAGTTTCACCATTAGCGGTTGTAACCTTAACTGCTACCCCATCGTTGTATTGGTCAGCATCAGCAGGCGCTTCATCAGCTGGATGTACATGAAGAGCAGAAACCCCTAGCAATAATTGAATGTTTTCATTAAGACTATCAAGTAATTGCTTTTGGTCATCGGTTAAGTAAAGATCAACTTGAGCTTCAAGAGATTTACCGATTAGCTTAGCA…
A1_TRINITY_DN31311_c0_g1_i1	gp35 [Brochothrix phage NF5] ADH03057.1 gp35 [Brochothrix phage NF5]	Unknown	nr	novel	A1	PRJNA1215313	SAMN46401079	SRR32111960	GTTCTTCTACTCACTAATGCTATGGGATTTAAACGCAAAAAAAGCCACCGGCGCTGGTAACACCGATGGCAAATAAATAAAAATATTAATCGAGGTCTATTTTATCATGTTTAATCAAAAATTGAAAAAAGCAGAGGGATTTATCCTCTTACAAAATCATTTGACTAAAGCAGTCTTTGAGAAGAAAGCAACCCCCGTAGGTGATATTGAAGCACTTACTCGCTATTACAAATCGCAACAAACTTTATCAGAACTATTTAATGAGCAAATGGGGTGGATGTAATGAACCTATCTGAAATCTTTGCCCGTAATTTGCGAGTTCGTATGGCAACTCTCAGCTTAAAAACAAGTGACTTGTACAAAATGACAGGTATATCAAAGACGACCATAATGGCTCTG…
A1_TRINITY_DN31311_c0_g2_i11	Unknown	Unknown	--	novel	A1	PRJNA1215313	SAMN46401079	SRR32111960	AAGCAATGGATCCGCAATCTAATTTTTGACCGTTTCCCTGAAACGCTTGACGTGAACGGGGGATGGGCAATTAATCCGTCAGGCAAAGAACCCGGAATGAGGGGAACATATGTCAAGTTTGAGCAGATGAAGCAATGGCTTGATGAACACGATGATGAAATTGATTGGTACGAGAAACTAGCAAGTTAAGGAGGTGATTTGATGTTAGGACTAGCAATTCCGTGGCTCGTGATTATTGCTTGCTTCTTAATTGGAGCAATCGTCAACGTCATTGAAGGCGATAAGCTGAATGTGCTGAAAGAAAAGTACAGAAAGAAACATTAGGAGGTAGTGATTTATGAGCGAAGAAAATAAAAAAGAGTTAAAACAAATTGCTGACCAATTAGAGGAACAGGCAGC…
A1_TRINITY_DN31311_c0_g2_i3	hypothetical protein [Siphoviridae sp.]	Unknown	nr	novel	A1	PRJNA1215313	SAMN46401079	SRR32111960	GGTGCATGATGGTGGTAAAGAGATCATGCTATTAGAAAAAGCAATGTATTTTGATAAATCTTCTATTATTAATTCTTATTGGATCAAGATTATTAACTCTGATAAGCCAATCGAAGAATTACCGGTTAAGCCTCTGGACGTTCGTTGTAATTTCTTCTGAGTCTTCCTTAAAGATGACGTTATTAACGCAATATTTGTTTCCTAATTTGGTAGTGATGATGTCGCCGTGACTAGGTATACCAACTAATTCTGCATGGTCGACTTCTTTACCGTCAATGTTTATGAAACAAAGAATCATATCAATCACCTCCTTTCGTAGGGGATGAATTAATTATAGCAAAAGAAAGGAGTTGATCAGATGGAGATAATCAACGTAGACAAAGACGGGAACATTATTCC…
A1_TRINITY_DN31314_c0_g6_i1	FusA Translation elongation factors (GTPases) [uncultured Caudovirales phage]	Unknown	nr	novel	A1	PRJNA1215313	SAMN46401079	SRR32111960	GAAACAGGCGAAACAATCATCGCTGGTATGGGTGAACTTCACTTAGATATCATCGTTGACCGTATGCGTCGTGAATTCAAAGTTGAAGCAAACGTAGGTGCTCCACAAGTATCGTACCGTGAAACATTCCGTCAAGCTACTCAAGCACGTGGATTCTTCAAACGCCAATCTGGTGGTAAAGGTCAATTCGGTGATGTTTGGATTGAATTTACTCCAAATGAAGAAGGTAAAGGATTCGAATTCGAAAATGCTATCGTCGGTGGTGTGGTTCCTCGTGAATTCATCCCTGCAGTAGAAAAAGGTCTTCAAGAATCTATGGCTAACGGTGTTCTTGCTGGTTACCCAATGGTTGACGTTAAAGCTAAACTTTACGATGGTTCATACCACGATGTCGATTCA…
A1_TRINITY_DN31367_c0_g1_i1	marine proteobacterial sortase target protein [Vibrio phage vB_VmeM-32]	Unknown	nr	novel	A1	PRJNA1215313	SAMN46401079	SRR32111960	ACAACTTAGAGTGAAAATTTTAATAGTAACTTAAAACTTAGATTAATATGGATAAATTAGTAACTTAAACAATTAAAATTTATGTCAGAACATTATCTAGTTAGAAGTTCTAACTTAAGTCGCGGACTTTATTTAACTGAGTTGGAAATTAAGAGTAAACCACAAGCTGAAGAAAAACATGTTCCAGTTAATCATGTATTCTGTTGTGATATCTCTTACAGTATGTACGGTACACTCCATAGTATGCGAAAGCAACTCAAGAATCGAATCCCAGATTTGGTGCATCCAGATGATACAATTACGATTATTGTATTTTCAGGTAAAGGTGAGACAACTGTACTTAAAGAATGTGTTTCAGTTAAAAATTCCGTTGACTTAAAACACCTCAATGATGCGATT…
A1_TRINITY_DN31372_c0_g1_i1	heat shock protein 83 kDa [Catovirus CTV1]	Unknown	nr	novel	A1	PRJNA1215313	SAMN46401079	SRR32111960	AATACGCACAAAATAACAATAAAAATAATAAGATATTCAGACTATGAGCAGTAAACAAGGTAACATCGGAGTAACATCGGAAAACATCTTTCCGATTATCAAGAAGTTCTTATACAGTGATCACGAAATCTTCCTTCGTGAACTTGTTTCTAATGCGGTAGACGCTACCCAGAAGTTAAAAACGCTTTCTTCCGTAGGCGAGTTTAAAGGCGAACTCGGCGATTTGACCGTACAGGTTAAGTTCGATGACAAAACGATCACGATCTCTGACCGGGGTATCGGTATGACGGCCGAGGAGATCGATAAGTACATCAACCAGATCGCTTTCTCTGGCGCCGAGGAGTTCGTTGAGAAATACAAGAACGACGCCGCTTCTATCATCGGTCACTTCGGTCTTGG…
A1_TRINITY_DN31403_c1_g1_i3	Unknown	Unknown	--	novel	A1	PRJNA1215313	SAMN46401079	SRR32111960	CAGCACAACAAGCTTCAACTCCAGCTCAAGCAGCGCCAGCACAAGCACAAGCTGCTGTTCAAAACGGTACAGCTACAACTGATACAACTACAGATACTTCAGCTCAAGATTCATCAGCTGCAGCACCAGCACAACAAGCTTCAACTCCAGCTCAAGCAGCGCCAGCACAACAAGCTGCAACACCAGCTCAAAGTGCACCAGCACAAACTGCTGCTAAACCAGCTGCTTCAACTTCATCATCAGCTGCTAAACCATCTTCAGTAACACCAACTACTAACACAGCAGGTAACACTTACCCAGTAGGTCAATGTACTTGGGGTGTTAAATCACTTGCTTCATGGGTTGGTAACTACTGGGGTAATGCTAATCAATGGATTGCTAGCGCACAAGCTGCTGGTC…
A1_TRINITY_DN31409_c1_g1_i1	putative protease [Phage TP]	k__Viruses;p__Uroviricota;c__Caudoviricetes;o__Caudovirales;f__Myoviridae;g__Unclassified;s__Phage TP	nr	annotated	A1	PRJNA1215313	SAMN46401079	SRR32111960	GGTGGTTCCTGGTACAGCTAGCATTTTATGGGTTATGTTTTTCAGCGAAACGGATGATAACCTTAATAAATGCAGCTGTATGTGATCGGTTTCTAAGAATTTTCCATCCGGGAAAAATAATCGAAATTAATCACTTACCGTGTGGGTTACGCGTGGTTTCCCCGGAGAAATTACGCATCAGCAGAGCGTAATTGAGCTCAAGATCCTGCGGGACCGGGAGCCACACAGTATAACCATCGCCTGGTGCGACCGGCATCGCTTCACCTTTGGCGTTTTCCATGTGCTCAAGGGTAAAGTTAATGTTGCCTTGCGGCGTCATCAGCTCAAGGCTGTCGCCAACGGAGAATTTATTTTTCACCGCTACCGCTGCGAGGTCCCCCTTGCGCTCACCGGTAAACT…
A1_TRINITY_DN31413_c0_g1_i1	RNA dependent RNA polymerase protein A [Nodaviridae sp.]	k__Orthornavirae;p__Kitrinoviricota;c__Magsaviricetes;o__Nodamuvirales;f__Nodaviridae;g__Unclassified;s__Unclassified	genbank	annotated	A1	PRJNA1215313	SAMN46401079	SRR32111960	GCGGCATCCTCATAAACCAAAGGACCAGGCGCTTGATAATTCAACGGATCAATCTCAACCGGCATCATCCTGGCCTGATTCAACATTTTCCTCACGAGCTCAACGTTCTGGAACAGGAACGGAGCGTTAACAACAGCACGCTTGTCCGCAGTATGATTCAAGACGCGCTCAAAGTCAGCGAGACTCGGCATCTTGGCCTGGTCATATCTGACGAGCATGCCGCGGAGCGTAGACTCAGCGACA
A1_TRINITY_DN31413_c0_g1_i2	RNA dependent RNA polymerase protein A [Nodaviridae sp.]	k__Orthornavirae;p__Kitrinoviricota;c__Magsaviricetes;o__Nodamuvirales;f__Nodaviridae;g__Unclassified;s__Unclassified	genbank	annotated	A1	PRJNA1215313	SAMN46401079	SRR32111960	GCGGCATCCTCATAAACCAAAGGACCAGGCGCTTGATAATTCAACGGATCAATCTCAACCGGCATCATCCTGGCCTGATTCAACATTTTCCTCACGAGCTCAACGTTCTGGAACAGGAACGGAGCGTTAACGACAGCACGCTTGTCCGCAGTATGATTAAGGACGCGCTCAAAGTCAGCGAGTGATGGCATCTTAGCCTGATCATACCTGACGAGCATTCCGCGAAGCGTTGCTTCAGCGACCGTCACACAGCAAGTGGAGCCAGAATATGCCATGTGGTAATATGCGTCCGCAGCACGGTAAGACCGAGTCCATTGAAAGTCTCCGTGGTACTGCTTGCGCTCAAACTCAGGCCCGTCAAGCCACTTGAATGGTACAAGGGCGATGGGCGTGAGGAGC…
A1_TRINITY_DN31413_c0_g1_i3	RNA dependent RNA polymerase protein A [Nodaviridae sp.]	k__Orthornavirae;p__Kitrinoviricota;c__Magsaviricetes;o__Nodamuvirales;f__Nodaviridae;g__Unclassified;s__Unclassified	genbank	annotated	A1	PRJNA1215313	SAMN46401079	SRR32111960	GTCCGCAGTATGGTTAAGGACGCGCTCGAAGTCAGCTAACGACGGCATCTTTGCCTGGTCGTATCTGACGAGCATGCCGCGAAGCGTGGCTTCAGCGACTGTCACACAGCAAGTGGAGCCAGAATATGCCATGTGGTAATATGCGTCCGCAGCACGGTAAGACCGAGTCCATTGAAAGTCTCCGTGGTACTGCTTGCGCTCAAACTCAGGCCCGTCAAGCCACTTGAATGGTACAAGGGCGATGGGCGTGAGGAGCACTAGTATGTGACGATCATCAGTAGGCCTTGTGTCCACTGACCATACCGATG
A1_TRINITY_DN31445_c2_g4_i1	pyruvate formate-lyase [Tetraselmis virus 1]	Unknown	nr	novel	A1	PRJNA1215313	SAMN46401079	SRR32111960	ATCTTGTTGTGGCGGGCGATCTTGATGTTCTTGGTGTACACACCGAACACGCCGTCATTGTGGGTCTTGCGGTACTTGGTGAAGATCTTCTTGACCTCCGGATCCGGCTCCTTGCCGGCTTCCTTGATGGCCTGCTCGACCATACGCCAGCCGCCGTTCGGCATCATAGCGCGCTTGCAGGGCACGTCGGTCTGCAGACCAACGATCACATTGTCGACTTCCGGGGAGTCGATGTAGCCAGCCGGGAAGGCGTCGATGCCAGCCGGGGTGTGGGTGTCCACATCGTAGACGCGCTGCTTGCGCTCTACAGCCAGGTAGTTGTCGTCGAGGTACTTCCACAGGTGCTTCGTCTTCTCAGTGGCAGGAGCCAGGAAGCTCTCATCACCCTCGTACGGGGTG…
A1_TRINITY_DN31445_c2_g5_i1	pyruvate formate-lyase [Tetraselmis virus 1]	Unknown	nr	novel	A1	PRJNA1215313	SAMN46401079	SRR32111960	GGTGATGGTCAGGATGGACTGGGTCGGGACGGCGCCACGGTAGACGGGCAGGCGCTTGACCTGGCCCATCACAGTGGAGACAACCCACTTGGCGATGTCATCGGCGCGATCGTCATCGTTGCCGTAGACCGGGAAGTCGCCCTCAGTGCGGTAGCCGACGACCAAATCGTCATCAGCGCCCTCGACGTACTCGTACTCGTGGCCTTCGAGGTTCTTGGCATCCTTGTTGTAGATCGGGTAGACCTTGGCATACTTGATGGCAGCCAGGGAGTCGGCGGCGATGGACAGACCGGACATACCGCAACCAAGGGTACGGTACACTTCCTTGTCGTGCAGGGCCATCTCGATGGACTCGTAGGCGTACTTATCGTGCATGTAGTGGATGATGTTCAGGGCCTC…
A1_TRINITY_DN31494_c0_g1_i1	tRNA 2-thiocytidine biosynthesis protein, partial [Escherichia phage Rac-SA53]	k__Viruses;p__Uroviricota;c__Caudoviricetes;o__Caudovirales;f__Myoviridae;g__Unclassified;s__Escherichia phage Rac-SA53	nr	annotated	A1	PRJNA1215313	SAMN46401079	SRR32111960	TGAACAAATTACAAAAACGCCTGCGTCGTAACGTGGGCGAAGCCATTGCTGACTTCAATATGATTGAAGAAGGCGATCGCATCATGGTTTGCCTCTCCGGGGGTAAAGACAGCTATACCATGCTGGAGATTCTGCGCAATTTGCAGCAAAGCGCGCCAATCAATTTTTCGCTGGTGGCTGTTAACCTCGATCAAAAGCAACCGGGCTTCCCGGAACACGTTCTGCCCGAGTATCTTGAAAAGCTGGGCGTTGAGTACAAGATTGTTGAAGAGAATACTTACGGTATCGTGAAAGAGAAGATTCCAGAGGGCAAAACCACTTGCTCACTGTGTTCTCGCCTTCGTCGCGGTATTCTTTATCGTACCGCAACGGAACTGGGGGCGACGAAGATCGCGTTGG…
A1_TRINITY_DN31500_c0_g1_i1	bifunctional tRNA (5-methylaminomethyl-2-thiouridine)(34)-methyltransferase MnmD/FAD-dependent 5-carboxymethylaminomethyl-2-thiouridine(34) oxidoreductase MnmC [Escherichia phage 500465-2]	k__Viruses;p__Uroviricota;c__Caudoviricetes;o__Caudovirales;f__Myoviridae;g__Peduovirus;s__Escherichia phage 500465-2	nr	annotated	A1	PRJNA1215313	SAMN46401079	SRR32111960	GGCGTCCTGCAAACCGCGGCGGACAAAACCGGCAGACGTAAATGTCGCCAGCGTGCCGCCCGGACGCGCCAACCTTGCCATGGCGTTAAACAGATTTTGCGTCCACATATCCGGGTTTTTCGCTGGCGCAAAGCCGTCCAGAAACCAGGCATCTACTTTTTGATTTAGCGAATCGTCCAGTTGGCTGGTCAGTTCGTTAATATCGCCAAACCATAAATCCAGCGTCACGCGGCCTTCATCGAGCAATAAACGATGGCAACCGGGCAAGGGCATTGGCCACTGCGCCTGAAGTTGTTCTGCCCACGGAGCCAGTTCCGGCCAGTGTTGATGCGCTAAGGCTAAATCCGCACGGGTGAGGGGAAATTTCTCAAAACTAATGAAATGTAAGCGTTGTAATTG…
A1_TRINITY_DN31500_c1_g2_i1	beta-ketoacyl-ACP synthase I [Escherichia phage 500465-2]	k__Heunggongvirae;p__Uroviricota;c__Caudoviricetes;o__Caudovirales;f__Myoviridae;g__Xuanwuvirus;s__Escherichia virus 500465-2	refseq	annotated	A1	PRJNA1215313	SAMN46401079	SRR32111960	GAGGTATTGAATGAAACGTGCAGTGATTACTGGCCTGGGCATTGTTTCCAGCATCGGTAATAACCAGCAGGAAGTCCTGGCATCTCTGCGTGAAGGACGTTCAGGGATCACTTTCTCTCAGGAGCTGAAGGATTCCGGCATGCGTAGCCACGTCTGGGGCAACGTAAAACTGGATACCACTGGCCTCATTGACCGCAAAGTTGTGCGCTTTATGAGCGACGCATCCATTTATGCATTCCTTTCTATGGAGCAGGCAATCGCTGATGCGGGCCTCTCTCCGGAAGCTTACCAGAATAACCCGCGCGTTGGCCTGATTGCAGGTTCCGGCGGCGGCTCCCCGCGTTTCCAGGTGTTCGGCGCTGACGCAATGCGCGGCCCGCGCGGCCTGAAAGCGGTTGG…
A1_TRINITY_DN31500_c1_g3_i1	beta-ketoacyl-ACP synthase I [Escherichia phage 500465-2]	k__Heunggongvirae;p__Uroviricota;c__Caudoviricetes;o__Caudovirales;f__Myoviridae;g__Xuanwuvirus;s__Escherichia virus 500465-2	refseq	annotated	A1	PRJNA1215313	SAMN46401079	SRR32111960	CCGTTTAAAATTCATGGCGTTAACTACTCCATCAGCTCCGCGTGTGCGACTTCCGCACACTGTATCGGTAACGCAGTAGAGCAGATCCAACTGGGCAAACAGGACATCGTGTTTGCTGGCGGCGGCGAAGAGCTGTGCTGGGAAATGGCTTGCGAATTCGACGCAATGGGTGCGCTGTCTACTAAATACAACGACACCCCGGAAAAAGCCTCCCGTACTTACGACGCTCACCGTGACGGTTTCGTTATCGCTGGCGGCGGCGGTATGGTAGTGGTTGAAGAGCTGGAACACGCGCTGGCGCGTGGTGCTCACATCTATGCTGAAATCGTTGGCTACGGCGCAACCTCTGATGGTGCAGACATGGTTGCTCCGTCTGGCGAAGGCGCAGTACGCTGCATG…
A1_TRINITY_DN31500_c1_g3_i2	beta-ketoacyl-ACP synthase I [Escherichia phage 500465-2]	k__Heunggongvirae;p__Uroviricota;c__Caudoviricetes;o__Caudovirales;f__Myoviridae;g__Xuanwuvirus;s__Escherichia virus 500465-2	refseq	annotated	A1	PRJNA1215313	SAMN46401079	SRR32111960	CGAAGGTGCAGTGCCCTGCATGAAGATGGCGATGCACGGTGTTGATACCCCAATCGACTACCTGAACTCTCATGGTACTTCGACTCCGGTTGGCGACGTGAAAGAGCTGGCAGCTATCCGTGAAGTGTTCGGCGATAAGAGCCCGGCGATTTCTGCAACCAAAGCAATGACCGGTCACTCACTGGGCGCTGCTGGCGTACAGGAAGCTATCTACTCTCTGCTGATGCTGGAACACGGCTTTATCGCCCCGAGCATCAACATTGAAGAGCTGGACGAGCAGGCTGCGGGTCTGAACATCGTGACCGAAACGACCGATCGCGAACTGACCACCGTTATGTCTAACAGCTTCGGCTTCGGCGGCACCAACGCCACGCTGGTAATGCGCAAGCTGAAAGATTA…
A1_TRINITY_DN31500_c1_g3_i3	beta-ketoacyl-ACP synthase I [Escherichia phage 500465-2]	k__Heunggongvirae;p__Uroviricota;c__Caudoviricetes;o__Caudovirales;f__Myoviridae;g__Xuanwuvirus;s__Escherichia virus 500465-2	refseq	annotated	A1	PRJNA1215313	SAMN46401079	SRR32111960	CCGTTTAAAATTCATGGCGTTAACTACTCCATCAGCTCCGCGTGTGCGACTTCCGCACACTGTATCGGTAACGCAGTAGAGCAGATCCAACTGGGCAAACAGGACATCGTGTTTGCTGGCGGCGGCGAAGAGCTGTGCTGGGAAATGGCTTGCGAATTCGACGCAATGGGTGCGCTGTCTACTAAATACAACGACACCCCGGAAAAAGCCTCCCGTACTTACGACGCTCACCGTGACGGTTTCGTTATCGCTGGCGGCGGCGGTATGGTAGTGGTTGAAGAGCTGGAACACGCGCTGGCGCGTGGTGCTCACATCTATGCTGAAATCGTTGGCTACGGCGCAACCTCTGATGGTGCAGACATGGTTGCTCCGTCTGGCGAAGGCGCAGTACGCTGCATG…
A1_TRINITY_DN31520_c0_g2_i1	putative fused protein [Escherichia phage DN1]	k__Viruses;p__Uroviricota;c__Caudoviricetes;o__Caudovirales;f__Siphoviridae;g__Lambdavirus;s__Escherichia phage DN1	nr	annotated	A1	PRJNA1215313	SAMN46401079	SRR32111960	GCACGATCATGACGCTATATACATGATTACATAGCGAAAGTGTGGATGGTAAAAATCTCATTTACACGCTAGTATCGGCATAACCACTAAACACTCTAGCCTCTGCACCTGGGTCAACTGATACGGTGCTTTGGCCGTGACAATGCTCGTAAAGATTGCCACCAGGGCGAAGGAAGAAATGACTTCGCCTCCCGTATCTGGAAAGGTGTACATGGCTTCACAACTGACTGATGCATTTGCGCGTAAGTTTTACTACTTGCGCCTGTCGATTACCGATGTGTGTAACTTTCGTTGCACCTACTGCCTGCCGGATGGCTACAAACCTGGCGGCGTCACTAACAACGGTTTCCTTACCGTTGATGAAATTCGTCGCGTTACGCGCGCTTTTGCCAGTCTTGG…
A1_TRINITY_DN31520_c0_g2_i2	putative fused protein [Escherichia phage DN1]	k__Viruses;p__Uroviricota;c__Caudoviricetes;o__Caudovirales;f__Siphoviridae;g__Lambdavirus;s__Escherichia phage DN1	nr	annotated	A1	PRJNA1215313	SAMN46401079	SRR32111960	GCACGATCATGACGCTATATACATGATTACATAGCGAAAGTGTGGATGGTAAAAATCTCATTTACACGCTAGTATCGGCATAACCACTAAACACTCTAGCCTCTGCACCTGGGTCAACTGATACGGTGCTTTGGCCGTGACAATGCTCGTAAAGATTGCCACCAGGGCGAAGGAAGAAATGACTTCGCCTCCCGTATCTGGAAAGGTGTACATGGCTTCACAACTGACTGATGCATTTGCGCGTAAGTTTTACTACTTGCGCCTGTCGATTACCGATGTGTGTAACTTTCGTTGCACCTACTGCCTGCCGGATGGCTACAAACCGAGCGGCGTCACCAATAAAGGCTTTCTTACCGTCGATGAAATTCGCCGGGTTACGCGCGCCTTCGCCAGTCTGGG…
A1_TRINITY_DN31542_c0_g1_i1	single-stranded DNA-binding protein [Enterobacteria phage IME_EC2] AGZ17812.1 single-stranded DNA-binding protein [Enterobacteria phage IME_EC2]	k__Viruses;p__Uroviricota;c__Caudoviricetes;o__Caudovirales;f__Podoviridae;g__Murrayvirus;s__Escherichia virus EC2	nr	annotated	A1	PRJNA1215313	SAMN46401079	SRR32111960	CATCAAAATCCATTGGCGGTTCGTTAGACGGCGCTGGCGCGGATTGCTGTGGACGTGACTGCGCGCCGCCGCTGAACTGGTTGCCGCCCTGCGGCTGCTGAGGTTGTTGCGGTTGACCCCAACCCCCCTGCTGCTGACCGCCTGCCGGTGCGCCGCCGCCCTGGCGACCACCCAGCATCTGCATCACGCCGCCGATCTGCGGAACGTTAATTTCAGTCGTATAGCGTTCCTGGCCACTCTGATCGGTCCACTTGCGGGTACGCAATTGACCTTCGATATACACCTGAGAACCTTTACGCAGATATTCGCCGGCCACTTCCGCCAGTTTGCCGAACATCACCACCCGGTGCCATTCAG
A1_TRINITY_DN31542_c1_g1_i1	single-stranded DNA-binding protein [Enterobacteria phage IME_EC2] AGZ17812.1 single-stranded DNA-binding protein [Enterobacteria phage IME_EC2]	k__Viruses;p__Uroviricota;c__Caudoviricetes;o__Caudovirales;f__Podoviridae;g__Murrayvirus;s__Escherichia virus EC2	nr	annotated	A1	PRJNA1215313	SAMN46401079	SRR32111960	GAGTGTTTCATTTTTGTGTCCTGCAAGCCCCGCGATAGCCAGATTGTATCACGCCTCCCGTGAACAACGCCGCGCTGTCCGAGGCATCGGCTCTTTTCAGAGGAATTGTTTGATGGCTACCCTCACCACTGGCGTGGTTCTTCTTCGCTGGCAACTTCTTAGTGCCGTAATGATGTTTCTGGCCAGCACACTCAACATCCGTTTTCGTCGGTCTGATTATGTCGGGCTTGCAGTGATCAGCAGCGGTCTGGGCGTGGTTTCTGCCTGCTGGTTCGCAATGGGGTTGCTTGGTATCACAATGGCGGATATCACCGCCATCTGGCACAACATCGAGTCGGTGATGATAGAAGAGATGAATCAGACACCGCCACAATGGCCAATGATTTTGACCTGATACGT…
A1_TRINITY_DN31542_c1_g1_i2	single-stranded DNA-binding protein [Enterobacteria phage IME_EC2] AGZ17812.1 single-stranded DNA-binding protein [Enterobacteria phage IME_EC2]	k__Viruses;p__Uroviricota;c__Caudoviricetes;o__Caudovirales;f__Podoviridae;g__Murrayvirus;s__Escherichia virus EC2	nr	annotated	A1	PRJNA1215313	SAMN46401079	SRR32111960	AAACAAACAGAGTGTTTCATTTTTGTGTTCTGCAAGCCCCGCGATAGCCAGAGTGTACCACGCCTCCCGTGAACAACGCCGCGCTGTCCAGGGCATCGGCTCTTTTCAGAGGAATTGTTTGATGGCTACCCTCACCACTGGCGTGGTTCTTCTTCGCTGGCAACTTCTTAGTGCCGTAATGATGTTTCTGGCCAGCACACTCAACATCCGTTTTCGTCGGTCTGATTATGTCGGGCTTGCGGTGATCAGCAGCGGTCTGGGCGTTGTTTCCGCCTGTTGGTTCGCAATGGGGTTGCTTGGCATCACAATGGCGGACATCACCGCTATCTGGCACAACATCGAGTCGGTGATGATAGAAGAGATGAATCAGACACCGCCACAATGGCCAATGATTTTGAC…
A1_TRINITY_DN31552_c0_g1_i1	A-protein [Escherichia virus FI] ABK60121.1 A-protein [Escherichia virus FI]	k__Viruses;p__Lenarviricota;c__Allassoviricetes;o__Levivirales;f__Leviviridae;g__Allolevivirus;s__Escherichia virus FI	nr	annotated	A1	PRJNA1215313	SAMN46401079	SRR32111960	TTCATCGGCCGTTGAATAGGACGTGAACGAGAACGTTAGGTCTGCGAAAGCAGATCGCGTCACAGATGGGTCACACGCATCCTTAGTGCATGCAGTCGGGTTCTGAAGCTTAATCTGGACTTTATAGTTCTTACGATTACGGGACGGCTGTGCGACTGACACAGTCACACGTTTCTCCAATGCCGGTACAGCACCGGCTTCAGAGAGAGAAGCCACTCCATTCGTAGGATTGACGCCGCGAGGCGTTAAAGTCATAGACTGACTAGCTTCCTTACCTAAACTGGTAAGAGTTACCGTATTCAATTTAGCCATGATCGAATTGACCCAAAGATTTAACGCTTAAAGCGTTGAGTTAAAAGGGCGAGACTGTCGATAACGTGCTTAACGCTACGTATCTCA…
A1_TRINITY_DN31552_c0_g2_i1	A1-protein [Escherichia virus FI]	k__Orthornavirae;p__Lenarviricota;c__Unclassified;o__Unclassified;f__Unclassified;g__Unclassified;s__Qubevirus faecium	refseq	annotated	A1	PRJNA1215313	SAMN46401079	SRR32111960	CGGCCTCCGAGAGAGATGCCACCCCGTTCGTAGGATTAACGCCGCGAGGCGTTAAAGTCATAGATTTATTAGCTTCCTTACCAAGATTGGTAAGAGTTACCGTATTCAATTTAGCCATGATCGAATTGACCCAAAGATTTAACGCTTAAAGCGTTGAGTTAAAAGGGCGAGACTGTCGATAACGTGCTTAACGCTACGTATCTCAGTATCGATTTGCGGTGAAATTTGCGGGAACGCAACGGTATGCACGCGCGAATAGAAGCCATGCAAGAGCCGAGCACTTCGAAGTTCGAAGGTAGCTGACTCCGCTGACGGTGCTATAACACGTACCGATACGGACTTAAGCTTTATGTCCTTCCTATCGAATCCGTCGACGACGTCGACGTGACGATAGAGTTG…
A1_TRINITY_DN31574_c1_g4_i2	leucine-tRNA ligase [Staphylococcus phage UPMK_1]	Unknown	nr	novel	A1	PRJNA1215313	SAMN46401079	SRR32111960	TGACTGGCCAGAAAGCGTTAAGGAAATGCAACGTAACTGGATCGGTCGTTCAGAAGGTGCTTCAGTATTTTTCCCAGTTGTGGGGGATGAAGATACTAAGATTGAAGTATTTACGACGCGGGCAGATACGCTCTTTGGTGCTTCTTATGTTGTTCTTGCTCCCGAACAAGAATTAGTAGATCAATTGACGACGCCAGAACACAAGGCGGAAGTTGAAAAGTACAAGGAAGAAGCATCACGGCGGTCTGACCTTGAACGGACTGATTTAAATAAGGATAAGACCGGGGTATTTACTGGTTCTTACGTCATTAATCCAGTTAACGGTGAAAAACTGCCAATTTGGATCAGTGATTACGTGCTTGCCTCTTACGGAACCGGAGCAGTAATGGCTGTTCCTTC…
A1_TRINITY_DN31583_c3_g1_i1	aminopeptidase [Pithovirus LCPAC403]	Unknown	nr	novel	A1	PRJNA1215313	SAMN46401079	SRR32111960	GATTAATTTAATGGATAATTCTCTAAAACGGGTTCAATGATTGAACCCGTTTTTGTTTTGGCTTAAAATAGTAGTTAATTTAAGAAAAGATTAAAAATGAGAAAAGGAGATTTTTTAATGGCTCATGAACTCACTGTGCAAGAACTAGAAAAGTTCTCTGCTGATTTTAACAAGAATCCAAAGAATAAAATTATTGCTCGTGCGGCTCAACGTAGCGGTGTGCTCGAAGCATCTTACAACGATCGCGTAGAAGGTGAATTAACTCGCGTTTTTTCAACAGAATTAGATATTGACAACGTTACTAACCAACTTCACTCAGGTCGTTGCTGGGAGTTTTCAACCTTAAATGTTTTGCGTCATGAATTTGGCAAGAAGTACAAAGCAAAGAACTTTACCTTC…
A1_TRINITY_DN31583_c3_g3_i1	aminopeptidase [Pithovirus LCPAC403]	Unknown	nr	novel	A1	PRJNA1215313	SAMN46401079	SRR32111960	GAAAAAGGAGATTTTTTATGGCTCATGAATTAACTGTACAAGAGCTGGAAAAGTTTTCTGCAGACTTTAACAAGAACCCAGAAAACAAAGTTATTGCTCGTGCTGCACAACGTAGTGGTGTGCTTGAAGCATCATACAATGATCGCGTTCAAAGTAAATTAACTCGTGTCTTCTCTACTGAACTTGACACTGACAACGTTACTAACCAAAAGCATTCAGGTCGTTGCTGGGAATTCGCAACCTTAAACGTTTTGCGTCACGCTTTCGGCAAGAAGTACAAGGCTAAGAACTTCACCTTCTCACAAGCCTACAACTTCTTCTGGGACAAGATTGAACGTGCCAACATGTTCTACAACAGAATTTTGGACAGTGCTGACATGCCCCTTGATTCTCGTCAAG…
A1_TRINITY_DN31593_c0_g1_i1	single-stranded DNA-binding protein [Streptococcus phage SMP]	k__Heunggongvirae;p__Uroviricota;c__Caudoviricetes;o__Caudovirales;f__Siphoviridae;g__Unclassified;s__Unclassified	refseq	annotated	A1	PRJNA1215313	SAMN46401079	SRR32111960	GTTTTTTCTGATCACCGCAACGAATTAGTCTTCGTTTACGAATGGCATAAGAGCCATAACGCGAGCGCGTTTGATAGCTGTTGTTACTTTACGTTGGTTTTTAGCTGAAGTTCCAGTTACGCGACGTGGAAGAATTTTACCACGTTCTGAAACGAAACGGCTAAGAAGCTCAGTATCTTTGTAATCAACATATTCAATTTTGTTAGCTGCGATGTAATCAACTTTTTTACGGCGTTTGAATCCGCCACGACGTTGTTGAGCCATGTTTTATTCTCCTTTATATTATTGTTGTTTCAAGTTTAACACTTGAGGTGTCCATATCCATTAGAATGGAAGATCGTCATCTGAAATATCCATTGGGTTTGAATTACCAAATGGGCTTTCGTCACGACCGAAGTT…
A1_TRINITY_DN31610_c0_g2_i3	hypothetical protein [Siphoviridae sp.]	Unknown	nr	novel	A1	PRJNA1215313	SAMN46401079	SRR32111960	ACCAGAATACTTTTGCTGATGATGCAACGTATGACAACGATACGCAAGCACCACAAGAGTTTACGATCTATTTGAAGCATGGCACCCAGGATGTTTCCAATACTGATAAAGAGGCTAAGACGACGGCAACCCGGACCATCAACGTTACGACGCCAGATGGCAAGACTAGTTCTGAAACGCAAACAGTTAACTACAAGCGGACTGCCACGAAAGACCTGGTTAACGGGCATATTACTTACGGTCAATGGCAAGCAGATGGTGCCTCAGCTTGGGAAGAATATACGCCAACACCTCAAAAAGGCTACACGACGCTGATTAACGGTGTAGCAGGCACTAAGGTTGCTCCAAAGACGCCATCATTTAAAGACGATAAGCCGGTTAATGAAACGGTTAACGTTA…
A1_TRINITY_DN31613_c1_g3_i1	Unknown	Unknown	--	novel	A1	PRJNA1215313	SAMN46401079	SRR32111960	CTTTTATTTATAAAGTAAAAAGTATGCTTACTTGATTCTCTTATATCCATATACGGCCAAGTCACCCAATTCTTCTTCGATACGAAGCAACTGATTGTATTTAGCCATACGGTCTGAGCGGCTTAAAGAACCTGTCTTGATCTGTCCGCTGTTAGTAGCTACTGCGATATCGGCGATAGTAGCATCTTCTGTTTCACCCGAACGGTGAGAAGTAACAGTAGTGTATCCATGACGGTGAGCCATTTCGATAGCGTTCAGTGTTTCTGTCAGCGAACCGATTTGGTTTACTTTAATCAGGATAGAATTGGCACAACCTTCGCTGATTCCTTTCTCCAGGAATTTCACGTTTGTTACGAACAGGTCATCACCTACCAGTTGACAGCGATTTCCAAGACGTTC…
A1_TRINITY_DN31630_c0_g1_i1	Viral_RNA_dependent_RNA_polymerase._This_family_includes_viral_RNA_dependent_RNA_polymerase_enzymes_from_hepatitis_C_virus_and_various_plant_viruses.	Unknown	cdd	annotated	A1	PRJNA1215313	SAMN46401079	SRR32111960	GAAGATAATTCGCCAGTTCAAAGACCGCAGAATTAAGAGTGTCGGAGGGAATGACGTCCGACACGCCAGGGACCACTCATTTGCCCGAATCCACTCCTGTTGTCCAACCCTTGACGGCAGTGATGAGATTCGCAACGCCAAACGTATCGGACGGGCGAGGGGAGACTACTGTACCAACCGGTTTCAGGACTGTGATGTCCCTGCCGAACTATATTTGTTCTCCCATTCAATGTATTATGTGCCGAGGGAAGAGTTATCTTGCATCCCTGCTGGAGCTACTGTCGCAGCGATTCACAATGTGTACCCGGGACCTGGATCGTATACTTTCGGAGAGGCTTCGGTGACCGTTCGCGTCGATGGTCAGTTAGAGGTTCGCACTAGAGGGAATGACCACCCATA…
A1_TRINITY_DN31630_c0_g2_i1	Viral_RNA_dependent_RNA_polymerase._This_family_includes_viral_RNA_dependent_RNA_polymerase_enzymes_from_hepatitis_C_virus_and_various_plant_viruses.	Unknown	cdd	annotated	A1	PRJNA1215313	SAMN46401079	SRR32111960	GCGCAAATGAAGTGCACTTGGAGATTGCCCTATGGGGCCTTTGACTTTCTAACACGGAAAGGTGTTGAACTGGAGGTTCAAGAAGGAGCCTTAGTACCTCACACTCACCCAGTTTCGGCCATCATACGCAATTGGTTTGAGTTGAAGATAATTCGCCAATATCGTGATCTCCGAATTAAGAGTGTCGGTGGGAATGATGTTCGACACGCCAAGCAGCACGCATTTGCCCAAATCCACTCATGCTGTCCAACCTTGGACGGGAGTGATGAGATTCGCAATGCCAAACGTATCGGAAGGGCGAGGGGAGATTATTGCACTGACCGCTTCCAGGACTGCAATGTTCCTGCAGAGGTATTTCTATTCTCCCATTCTATGTACTACGTCGCACGTGAAGAGTTA…
A1_TRINITY_DN31675_c1_g2_i1	ORF1ab [Bovine astrovirus]	k__Orthornavirae;p__Pisuviricota;c__Stelpaviricetes;o__Stellavirales;f__Astroviridae;g__Mamastrovirus;s__Unclassified	genbank	annotated	A1	PRJNA1215313	SAMN46401079	SRR32111960	ACCACGTCGGGACGTAACACCACAAAATTTCCCCGTCGTGTGTAATCTTCCAATTAACCGGCCCTTGTATGAGGACCGTGGGAAGCGCGATCCACTGTTGGGCCTACTCCCCCCTTGTGATGAAGATCTTGAGTTTGGACCTGCTACTTGGACCCCACGGGCAATTACAAAATCTTTTGAGAAGTTTGAGTATGCTGAACCTTCCCAGTTTTGGAAATTGTACCCCGATGAATGCGCCTTCGCTGATTTCCAATGGCGCAAACATTATAACTTTCTTGAGGGTTCACGTGTGATCCACATGTGTGCCACCGAGAAGAATGTGGAATCCACTCCGGGGTACCCTAAGTGTGAACTTTTCCAAACTGAAGAAGAATTTATGGACCACTATGGGTGGGCTCC…
A1_TRINITY_DN31675_c1_g3_i1	ORF1ab [Bovine astrovirus]	k__Orthornavirae;p__Pisuviricota;c__Stelpaviricetes;o__Stellavirales;f__Astroviridae;g__Mamastrovirus;s__Unclassified	genbank	annotated	A1	PRJNA1215313	SAMN46401079	SRR32111960	AAGTGAGGGTGGCTCTATAGTGCAATCTGTTGTGCCTGGCAATATAATTCAAGATAATGTTGACTACGCCATCCAGACTATCGATGGCATGTCAGGTGGGCCCATTGTGAATCCTGATGGGCACGTCATCGGGGTGCACCAAACTAATACGGGTTATACTGGAGGTGGAGAAATTTTGAACCATGAAGATGTTATTGACCCACCTAAGGATGATGAAAAAGCTAAGCTCAAGGCTGAGTTGGAGGAACTGCGTAAACAACTTAAGCAGTGTTCTGGACCTAATGAGGCTAATGTGATTGCCCTTGTTCGTGAGGCCATGGGCAGGGAGATGCAGATCCTCCGAACGGAATTGGATGCGGCCCTAGTAAAGTTTAATCAAACAAAGAAAGGGAAAACAAA…
A1_TRINITY_DN31681_c0_g3_i1	FusA Translation elongation factors (GTPases) [uncultured Caudovirales phage]	Unknown	nr	novel	A1	PRJNA1215313	SAMN46401079	SRR32111960	TTTAATTTCTACTTCCACACCACTCGGTAATTCCAACTTCATCAGAGCATCTACTGTCTTAGCCGTTGAGCTATAAATGTCGATCAATCTCTTATAAGAAGATAACTCAAACTGCTCACGAGACTTTTTGTTTACGAAAGTCGAACGGTTCACGGTAAAGATACGCTTATGCGTAGGCAGAGGAATTGGACCGCTAACAATAGCGCCTGTAGCCTTTACAGTTCTTACAATCTTCTCAGCTGACTTGTCAACCAAATTGTGGTCGTAAGATTTTAATTTAATTCTAATTTTCTGACTCATTACAATTTTAAATTAAGATATTTATAATAAGATAAAGCGGCAGACTAAGAGTCATTCGCTAGTCTGCTGCTTTAAATATTTTAGAGTAAATCAGCACGT…
A1_TRINITY_DN31681_c0_g3_i2	FusA Translation elongation factors (GTPases) [uncultured Caudovirales phage]	Unknown	nr	novel	A1	PRJNA1215313	SAMN46401079	SRR32111960	TCCAGCTTCATGATAGGCTCCATCAATACCGGACCTGCTTTAGCACATGCATTCTTATATGCCTGAATAGCACAAATTTCGAAAGACAACTGGTCAGAGTCAACCGGGTGGAATGAACCATCGACCAAAGTCACTTTCAATGAATCCAGCGGATAGCCAGCCAGCACACCATTCTTCATTGCAGTCTGGAAACCTTTCTGAACTGAAGGAATGAATTCCTTAGGAATGTTACCACCCTTCACTTCATCAACGAACTGCAGACCACCTTGAGTAAAGTCTTCATCAACCGGACCGATGTTCACAATAATATCAGCGAACTTACCACGACCACCAGATTGTTTCTTATAAACCTCACGCAAGTTAACTGTCTTAGTGATAGCTTCTTTGTAGTTAACCTGA…
A1_TRINITY_DN31681_c0_g3_i4	FusA Translation elongation factors (GTPases) [uncultured Caudovirales phage]	Unknown	nr	novel	A1	PRJNA1215313	SAMN46401079	SRR32111960	TCGCTAGCCTGCTGCTTAAGATATTTTAGAGTAAATCAGCACGTCCTTTTACTTCTTCCAATACCGCTTTAGCGATAGAGCTAGAAACCTGAGCGTGATGAGAGTATACCATTGATGAAGTGGCACGACCAGAAGTGATAGTACGCAACGCGGTTACGTAACCGAACATTTCTGCCAACGGAACCATTGCTTTTACGATACGGGCTCCTGAACGGCTTGACTCCATACCTTCAACCTGGCCACGGCGTTTGTTCAAGTCACCGATAACGTCACCCATGTTTTCTTCCGGAGTAACGACTTCCAGCTTCATGATAGGTTCCATCAATACAGGACCTGCCTTAGCACAAGCATTCTTATATGCCTGGATGGCACAGATTTCGAAAGACAACTGGTCAGAGT…
A1_TRINITY_DN31681_c0_g7_i1	VP4 protein [Rotavirus A]	k__Orthornavirae;p__Duplornaviricota;c__Resentoviricetes;o__Reovirales;f__Reoviridae;g__Rotavirus;s__Unclassified	genbank	annotated	A1	PRJNA1215313	SAMN46401079	SRR32111960	GGCTTCGCTAATATACAGACAACTACTCTATAACTCATACTCAGTAGATTTATCAGACGAGATAACTAATATAGGTGCAGAAAAGAAAGAGAATGTAACTGTGCAGCTTGGTGAATTCGCTCAAAGTCAATACGCACCGGTTTCATGGGGATCAGGAGAGACATTAAGTGGAAGTGTTGAAGAACAGACTTTAGATGGGCCGTATGCACCAGATAGTTCGAACTTGCCGTCTGATTATTGGTATTTAGTTAACCCATCAAATGATGGTGTGGTGTTTTCAGTGACGGATAACAGCACGTTTTGGATGTTTACTTATTTAGTCTTGCCAAATACAGCTCAGACTAATGTCACAGTAAATGTGATGAATGAGACGGTGAATATATCAATAGACAATTCAGG…
A1_TRINITY_DN31681_c0_g7_i2	VP4 protein [Rotavirus A]	k__Orthornavirae;p__Duplornaviricota;c__Resentoviricetes;o__Reovirales;f__Reoviridae;g__Rotavirus;s__Unclassified	genbank	annotated	A1	PRJNA1215313	SAMN46401079	SRR32111960	GGCTTCGCTAATATACAGACAACTACTCTATAACTCATACTCAGTAGATTTATCAGACGAGATAACTAATATAGGTGCAGAAAAGAAAGAGAATGTAACTGTGCAGCTTGGTGAATTCGCTCAAAGTCAATACGCACCGGTTTCATGGGGATCAGGAGAGACATTAAGTGGAAGTGTTGAAGAACAGACTTTAGATGGGCCGTATGCACCAGATAGTTCGAACTTGCCGTCTGATTATTGGTATTTAGTTAACCCATCAAATGATGGTGTGGTGTTTTCAGTGACGGATAACAGCACGTTTTGGATGTTTACTTATTTAGTCTTGCCAAATACAGCTCAGACTAATGTCACAGTAAATGTGATGAATGAGACGGTGAATATATCAATAGACAATTCAGG…
A1_TRINITY_DN31681_c0_g7_i3	VP4 protein [Rotavirus A]	k__Orthornavirae;p__Duplornaviricota;c__Resentoviricetes;o__Reovirales;f__Reoviridae;g__Rotavirus;s__Unclassified	genbank	annotated	A1	PRJNA1215313	SAMN46401079	SRR32111960	GGCTTCGCTAATATACAGACAACTACTCTATAACTCATACTCAGTAGATTTATCAGACGAGATAACTAATATAGGTGCAGAAAAGAAAGAGAATGTAACTGTGCAGCTTGGTGAATTCGCTCAAAGTCAATACGCACCGGTTTCATGGGGATCAGGAGAGACATTAAGTGGAAGTGTTGAAGAACAGACTTTAGATGGGCCGTATGCACCAGATAGTTCGAACTTGCCGTCTGATTATTGGTATTTAGTTAACCCATCAAATGATGGTGTGGTGTTTTCAGTGACGGATAACAGCACGTTTTGGATGTTTACTTATTTAGTCTTGCCAAATACAGCTCAGACTAATGTCACAGTAAATGTGATGAATGAGACGGTGAATATATCAATAGACAATTCAGG…
A1_TRINITY_DN31715_c1_g1_i1	hypothetical protein NIOZUU157_00189 [Virus NIOZ-UU157]	Unknown	nr	novel	A1	PRJNA1215313	SAMN46401079	SRR32111960	TCTGAGAAAATATGAATTACTTCTTACCTTCCAACTGTTCTTTCAGAGCAGCCAAAGCATCGATATCACCCAGAGTTGTAGAAGCAGCCTGGTTCTGGATAGCAGGAGTTTCTTCTCTCTTAGAAGATTTCTTTGCGTTAGAAGCAGCCTTCTTTTCAGCTCTTTCTTCTGCCTTAGCAACATCTTCGAAAATGCGGCTGTGAGACAAGATGATTCTCTTAGCATCTTTATTGAACTCAATCACTTTGAATTCCAGTTTCTCGTCCATCTGAGCCTGTGAACCGTCTTCTTTAACGAGATGTTTCGGAGTAGCGAAACCTTCAACACCGTAAGGAAGAGCAACTACAGCGCCTTTATCCAGCATTTCGATAATTGTACCTTCGTGTACAGAACCTACAG…
A1_TRINITY_DN31715_c1_g1_i3	hypothetical protein NIOZUU157_00189 [Virus NIOZ-UU157]	Unknown	nr	novel	A1	PRJNA1215313	SAMN46401079	SRR32111960	TCTGAGAAAATATGAATTACTTCTTACCTTCCAACTGTTCTTTCAGAGCAGCCAAAGCATCGATATCACCCAGAGTTGTAGAAGCAGCCTGGTTCTGGATAGCAGGAGTTTCTTCTCTCTTAGAAGATTTCTTTGCGTTAGAAGCAGCCTTCTTTTCAGCTCTTTCTTCTGCCTTAGCAACATCTTCGAAAATGCGGCTGTGAGACAAGATGATTCTCTTAGCATCTTTATTGAACTCAATCACTTTGAATTCCAGTTTCTCGTCCATCTGAGCCTGTGAACCGTCTTCTTTAACGAGATGTTTCGGAGTAGCGAAACCTTCAACACCGTAAGGAAGAGCAACTACAGCGCCTTTATCCAGCATTTCGATAATTGTACCTTCGTGTACAGAACCTACAG…
A1_TRINITY_DN31715_c1_g1_i4	hypothetical protein NIOZUU157_00189 [Virus NIOZ-UU157]	Unknown	nr	novel	A1	PRJNA1215313	SAMN46401079	SRR32111960	TCTGAGAAAATATGAATTACTTCTTACCTTCCAACTGTTCTTTCAGAGCAGCCAAAGCATCGATATCACCCAGAGTTGTAGAAGCAGCCTGGTTCTGGATAGCAGGAGTTTCTTCTCTCTTAGAAGATTTCTTTGCGTTAGAAGCAGCCTTCTTTTCAGCTCTTTCTTCTGCCTTAGCAACATCTTCGAAAATGCGGCTGTGAGACAAGATGATTCTCTTAGCATCTTTATTGAACTCAATCACTTTGAATTCCAGTTTCTCGTCCATCTGAGCCTGTGAACCGTCTTCTTTAACGAGATGTTTCGGAGTAGCGAAACCTTCAACACCGTAAGGAAGAGCAACTACAGCGCCTTTATCCAGCATTTCGATAATTGTACCTTCGTGTACAGAACCTACAG…
A1_TRINITY_DN31715_c1_g4_i1	hypothetical protein NIOZUU157_00189 [Virus NIOZ-UU157]	Unknown	nr	novel	A1	PRJNA1215313	SAMN46401079	SRR32111960	ACGAATACACCGAAGTTAGTGAAGTTACGAACCTTAGCCGCATGACGAGAACCTACCGGGAAGCGCTCCTCGATGTTTTCCCAAGGATCAGCCTTCAACACCTTCCTCGATTTCTACGAATACACCGAAGTTAGTGAAGTTACGAACCTTAGCCGCATGACGAGAACCTACCGGGAAGCGCTCCTCGATGTTTTCCCAAGGATCAGCCTTCAATTGCTTGATACCAAGAGACATCTTACGCTCGTCACGGTCCAAAGTCAAGATTACGGCTTCGATCTCGTCGCCAACCTTCATGAAGTCTTGAGCGGAACGCAAGTGCTGTGTCCAAGACATCTCTGAAACGTGGATCAAACCTTCTACGCCCGGAGCGATCTCGATGAACGCACCGTAGTCAGCCAT…
A1_TRINITY_DN31715_c1_g4_i2	hypothetical protein NIOZUU157_00189 [Virus NIOZ-UU157]	Unknown	nr	novel	A1	PRJNA1215313	SAMN46401079	SRR32111960	GAAAGTTTTTCTTTCAAAGCTGCCAATTCCTCGATGTCACCTAATGTAGTCTTTTCAACCGGACCGGTTACCATTCCAGATTCCTCTTCTTTTTTACCGCCACGTTTTGAGGATGCCTTCTTTTCAGAAGTTGCCTTAGCGCCTTTTTGCTCATCTTCAAAGATGCGGCTGTGAGAAAGGATGATACGTTTAGCTTCCTTGTTGAACTCGATTACCTTGAATGAAAGTTTCTCATCTACTTGAGCTTGAGAACCATCTTCTTTTACAAGATGCTTCGGAGTAGCGAAACCTTCTACGCCGTAAGGCAAAGAGATAACGGCACCCTTATCCAATACTTCGATGATTGTACCTTCGTGGATAGAACCAACCGTGAAGATTGTCTCGAATACATCCCAAGGA…
A1_TRINITY_DN31716_c3_g3_i1	Unknown	Unknown	--	novel	A1	PRJNA1215313	SAMN46401079	SRR32111960	TGAGGAATGGACGACACAGATTTCCAACTATGACAACATGGCTGCTATTTTTGACGGGATGAAACGTATCGATACGATTTTGATCGATTTGTGCCGTGATTTCTGGCAGTATGTTTCTATGGAGTATTTTAAACAGAAGATCAAAGCCGGTGAGGTCGGTTCTTCTGCTATGCCGCACAAGGTGAATCCGATCGACTTCGAAAATGCGGAAGGTAATTTGGGTATGGCAAATGCTATCCTGACGCACCTGGCAACCAAGTTGCCGATTTCACGTTTACAGCGTGACCTGACAGACTCTACAGTCCTTCGTAATGTCGGTGTGCCGATGGCTCATGTCGAAATCGCATTCAAAAGTTTAACAAAAGGGCTGGGTAAGTTGTTATTAAACGAGAAAGCATT…
A1_TRINITY_DN31716_c4_g2_i2	elongation factor 1-alpha-like protein [Homavirus sp.]	Unknown	nr	novel	A1	PRJNA1215313	SAMN46401079	SRR32111960	CTATCATCGTTTGTGCTGCAACTGATGGTCCGATGCCTCAGACTCGCGAACATATCTTGTTGGCTCGTCAGGTAAACGTTCCTCGTCTGGTTGTATTCTTGAATAAGTGCGATATGGTAGACGATGCTGAAATGTTGGAACTCGTTGAAATGGAAATGAGAGAACTTCTTTCTTTCTATGATTTTGATGGTGACAATACTCCTATCATCCAGGGTTCTGCTCTTGGCGCATTGAACGGTGTAGAAAAATGGGAAAATAAAGTTATGGAACTGATGGATGCAGTTGATACTTGGATCCCACTGCCTCCGCGCGATGTTGATAAACCATTCTTGATGCCGGTTGAAGACGTGTTCTCTATCACAGGTCGTGGTACTGTTGCTACAGGTCGTATCGAATCAG…
A1_TRINITY_DN31716_c4_g2_i4	elongation factor 1-alpha-like protein [Homavirus sp.]	Unknown	nr	novel	A1	PRJNA1215313	SAMN46401079	SRR32111960	ACCTCGTCTGGTTGTATTCTTGAACAAGTGCGATATGGTAGACGACGAAGAAATGTTGGAACTCGTTGAAATGGAAATGAGAGAACTTCTTTCTTTCTATGATTTTGATGGTGACAATACTCCTATCATCCAGGGTTCTGCTCTTGGCGCATTGAACGGTGTTGAAAAATGGGAAGACAAAGTTATGGAACTGATGGATGCAGTTGATAACTGGATTCCACTTCCTCCGCGCGATGTTGATAAACCATTCTTGATGCCGGTTGAAGACGTGTTCTCTATCACAGGTCGTGGTACTGTAGCAACAGGTCGTATCGAATCTGGTATCATCCACGTAGGTGATGAAGTTGAAATCCTTGGTTTAGGTGAAGATAAGAAATCAGTTGTAACTGGTGTTGAAAT…
A1_TRINITY_DN31739_c2_g1_i11	hypothetical protein [Lactobacillus phage LR1] AYN56777.1 hypothetical protein [Lactobacillus phage LR2] BAG25297.1 hypothetical protein LAR_0781 [Lactobacillus reuteri JCM 1112] BAG25585.1 hypothetical protein LAR_1069 [Lactobacillus reuteri JCM 1112]	k__Viruses;p__Uroviricota;c__Caudoviricetes;o__Caudovirales;f__Siphoviridae;g__Unclassified;s__Lactobacillus phage LR1	nr	annotated	A1	PRJNA1215313	SAMN46401079	SRR32111960	TTACTGGGAATATTGCTGTTTCCATAAGCAACTTCCCTACGTGGATTATGGTCATCTGCCACCATCGCGTCGGCTTGGTTACCGGATTCCACACAGTCTAACAAGACCAAGTTGCGGTACACATCTGTGAGTATACGTACCGAACTAATTTATTATCATGGGGTTATCGTTATTTTTTCAACAATATCATAATACCTCCTCGATATTCCCGTTTTGTTCCCGAAAAGTTCCTAATTTGTTCCTTTGTTCCTGTTTTATTCCCGTTTTGTTCCTGTTTTGTTCCCGCTTTTTCGTTGTCGTCCTCAAAGTCGAGAAATAAGGGGAGAATTTCGAGGTTACAATTCATTTGCATTGAGATACGATCACAAGCTTCAGCAAACTCTAAACAAGCCACTTCAT…
A1_TRINITY_DN31739_c2_g1_i13	hypothetical protein [Lactobacillus phage LR1] AYN56777.1 hypothetical protein [Lactobacillus phage LR2] BAG25297.1 hypothetical protein LAR_0781 [Lactobacillus reuteri JCM 1112] BAG25585.1 hypothetical protein LAR_1069 [Lactobacillus reuteri JCM 1112]	k__Viruses;p__Uroviricota;c__Caudoviricetes;o__Caudovirales;f__Siphoviridae;g__Unclassified;s__Lactobacillus phage LR1	nr	annotated	A1	PRJNA1215313	SAMN46401079	SRR32111960	GGAAATTATTTTCAACATAAAAGCGCTCAGAAAACGCGAGAGCAAGACTATAACATTGCTAAACAAAGATTAGAGTTAGATAAACTACGTCTTAACATTGAAGATCGCGAAAAGAAAGCAGCGCGTGAACAATTAATATCCATTAAAAAGCAAGAACATGAATTTAAGCTTAATTCCGAAAAATCATTACAAGAACACGAACTCGAAAAAATGAAACTGAATGATTCAATCTATATCCATCAAGCTTTACTGCCGAAGCTTCAGGATTTATTCGCTGACTTCGTCTCGACAACTAATCAAGAAATATCACAGGCTAATAGTTCCCCTATTGTATTTTCCGCGAATCAGAAACACAAAGAAATATTAGTTAGTCTTTATTGTCCTGATATTCATGACTCA…
A1_TRINITY_DN31739_c2_g1_i2	hypothetical protein [Lactobacillus phage LR1] AYN56777.1 hypothetical protein [Lactobacillus phage LR2] BAG25297.1 hypothetical protein LAR_0781 [Lactobacillus reuteri JCM 1112] BAG25585.1 hypothetical protein LAR_1069 [Lactobacillus reuteri JCM 1112]	k__Viruses;p__Uroviricota;c__Caudoviricetes;o__Caudovirales;f__Siphoviridae;g__Unclassified;s__Lactobacillus phage LR1	nr	annotated	A1	PRJNA1215313	SAMN46401079	SRR32111960	CTCTACGACTGTCAGTTGCTTAACATAGTGCCAAGTGAGTATATCTTGACTTTCTATGCTACAAACGCTAATTGCCTTCTCAACGGCTCGCTTTGCTCTTGCACATTCGGCATAGTAAATCATCATCTTTTCTGATCCATTGCCTTTACGTGAGCCCCGAATACCAGTTACATCATTGACTTGTGACTTAATCCCGTCCATCCATGCGTTACGACAGATTCTTGGATATCTTTTCTCATTACTGAAAAACTCACGGACGTTTTGAATTGTTTTTTTCTCATTGAATTCTGGAAATAGCCCCACGATATTTCGCTCCCCTTATGATATAATAATTTTTGGTATTTTGCTTTATTTCATAAGAGGGCGTTCTCCATAGCGAGGACGCCTTTTTATTTACAA…
A1_TRINITY_DN31739_c2_g1_i9	hypothetical protein [Lactobacillus phage LR1] AYN56777.1 hypothetical protein [Lactobacillus phage LR2] BAG25297.1 hypothetical protein LAR_0781 [Lactobacillus reuteri JCM 1112] BAG25585.1 hypothetical protein LAR_1069 [Lactobacillus reuteri JCM 1112]	k__Viruses;p__Uroviricota;c__Caudoviricetes;o__Caudovirales;f__Siphoviridae;g__Unclassified;s__Lactobacillus phage LR1	nr	annotated	A1	PRJNA1215313	SAMN46401079	SRR32111960	TTACTGGGAATATTGCTGTTTCCATAAGCAACTTCCCTACGTGGATTATGGTCATCTGCCACCATCGCGTCGGCTTGGTTACCGGATTCCACACAGTCTAACAAGACCAAGTTGCGGTACACATCTGTGAGTATACGTACCGAACTAATTTATTATCATGGGGTTATCGTTATTTTTTCAACAATATCATAATACCTCCTCGATATTCCCGTTTTGTTCCCGAAAAGTTCCTAATTTGTTCCCGTTTTGTTCCTGATTTGTTCCCGCTTTTTCGTCTTCATCATCAAAGCCGAGAAATAAGGGGAGAATTTCCAGATTACAATTCATTTCCATTGAGACACGATCACAAGCTTCGGCAAATTCCAAGCAAGCTACTTCATCAGCATCCTTGAAGGTTGA…
A1_TRINITY_DN31751_c0_g1_i2	phosphoglucomutase [Streptococcus suis] [Streptococcus phage phi-SsuFJSM8_rum]	k__Viruses;p__Uroviricota;c__Caudoviricetes;o__Caudovirales;f__Siphoviridae;g__Unclassified;s__Streptococcus phage phi-SsuFJSM8_rum	nr	annotated	A1	PRJNA1215313	SAMN46401079	SRR32111960	GTGAGCGGTAGTAAGCTGCGATTTCAGCAACGATAAGAACGGCTTGAACGGCATCTTTATCGCGTACGAATGGTTTAATGAGGTAACCGAAGCTTTCTTCGAAACCGAACATGTAAGTGTGGTTGTGTTTTTCTTCAAATTCTTGAATTTTTTCTGCGATGAATTTGAAACCAGTCAAGACGTTAAACATTTTAGCGCCGTAGCTTTCAGCAATTTTAGTTACTAATTCAGTTGACACAATTGATTTTGCCAAAGCAGCGTTTTTTGGAAGAGTTCCAGCTGTTTTATGTGCTTCAAGAATGTATTTGGCAATGATAGCACCGATTTGGTTACCAGAAAGGTTGCGATATGAACCGTCAGCTTGACGAATTTCAACACCAAGACGGTCAGCATCTGGGT…
A1_TRINITY_DN31752_c4_g1_i2	hypothetical protein SJC03_265 [Bacteroides phage SJC03]	Unknown	nr	novel	A1	PRJNA1215313	SAMN46401079	SRR32111960	GAATTGGCTAACGCAGTAAAAGTAACACTGGGTCCGAAGGGACGTAATGTGATCATCGAAAAGAAATTCGGTGCTCCGCACATCACAAAAGACGGTGTGACAGTAGCAAAGGAAATCGAATTGGCAGATGCTTACCAGAACACCGGTGCACAACTGGTGAAAGAAGTCGCTTCTAAGACTGGTGACGATGCAGGTGACGGTACAACTACTGCAACTGTTTTGGCTCAGGCTATCGTAGCTGAAGGTTTGAAGAATGTGACTGCCGGTGCAAGCCCGATGGATATCAAACGTGGTATCGACAAGGCTGTTGCCAAAGTGGTAGAATCAATCAAGGCACAAGCTGAAACTGTAGGTGACAACTACGACAAGATCGAACAGGTTGCTACTGTATCTGCCAAC…
A1_TRINITY_DN31755_c0_g1_i1	unknown [Shigella phage SfX]	k__Viruses;p__Uroviricota;c__Caudoviricetes;o__Caudovirales;f__Siphoviridae;g__Unclassified;s__Shigella phage SfX	nr	annotated	A1	PRJNA1215313	SAMN46401079	SRR32111960	GATGATACGGATGTGCTTCTCCGTATACACCATGTTATCGGAGAGCTGCCCACGTATGGTTATCGTCGGGTATGGGCGCTGCTTCGCAGACAGGCCGAACTTGATGGTATGCCTGCGATCAATGCCAAACGTGTTTACCGGATCATGCGCCAGAATGCGCTGTTGCTTGAGCGAAAAACCGCTGTACCGCCATCGAAACGGGCACATACTGGCAAAGTGGCCGTGAAAGAAAGCAATCAACGATGGTGCTCTGACGGGTTCGAGTTCCGCTGTGATAACGGAGAAAAACTGCGAGTCACGTTCGCGCTGGACTGCTGTGACCGTGAGGCACTGCACTGGGCAGTCACTACGGGCGGCTTCGACAGTGAAACAGTACAGGACGTCATGCTGGGAGCGGTG…
A1_TRINITY_DN31755_c0_g1_i2	unknown [Shigella phage SfX]	k__Viruses;p__Uroviricota;c__Caudoviricetes;o__Caudovirales;f__Siphoviridae;g__Unclassified;s__Shigella phage SfX	nr	annotated	A1	PRJNA1215313	SAMN46401079	SRR32111960	GATGATACGGATGTGCTTCTCCGTATACACCATGTTATCGGAGAGCTGCCCACGTATGGTTATCGTCGGGTATGGGCGCTGCTTCGCAGACAGGCCGAACTTGATGGTATGCCTGCGATCAATGCCAAACGTGTTTACCGGATCATGCGCCAGAATGCGCTGTTGCTTGAGCGAAAAACCGCTGTACCGCCATCGAAACGGGCACATACTGGCAAAGTGGCCGTGAAAGAAAGCAATCAACGATGGTGCTCTGACGGGTTCGAGTTCCGCTGTGATAACGGAGAAAAACTGCGAGTCACGTTCGCGCTGGACTGCTGTGACCGTGAGGCACTGCACTGGGCAGTCACTACGGGCGGCTTCGACAGTGAAACAGTACAGGACGTCATGCTGGGAGCGGTG…
A1_TRINITY_DN31755_c0_g1_i3	unknown [Shigella phage SfX]	k__Viruses;p__Uroviricota;c__Caudoviricetes;o__Caudovirales;f__Siphoviridae;g__Unclassified;s__Shigella phage SfX	nr	annotated	A1	PRJNA1215313	SAMN46401079	SRR32111960	GACGAAACTATCATGAAATAGACTGGCCCCATGAATCTCCAGACAACCAATATCACTTAAATAAGTGATAGTCTTAATACTAGTTTTTAGACTAGTCATTGGAGAGCAGATGATTGATGTCTTAGGACCGGAGAAACGCAGACGGCGTACTACACAGGAAAAGATCGCTATTGTTCAGCAGAGTTTTGAACCGGGAATGACGGTCTCCCTTGTTGCCCGGCAACACGGTGTGGCAGCCAGCCAGTTATTTCTCTGGCGCAAGCAATACCAGGAGGGAAGTCTTACTGCTGTGGCCGCAGGAGAGCAGGTCGTTCCTGCCTCTGAACTTGCTGCTGCCATGAAGCAGATTAAAGAACTCCAGCGCCTGCTCGGCAAAAAAACGATGGAAAATGAACTCCT…
A1_TRINITY_DN31755_c0_g1_i4	unknown [Shigella phage SfX]	k__Viruses;p__Uroviricota;c__Caudoviricetes;o__Caudovirales;f__Siphoviridae;g__Unclassified;s__Shigella phage SfX	nr	annotated	A1	PRJNA1215313	SAMN46401079	SRR32111960	ATTAGACTGGCCCCCTGAATCTCCAGACAACCAGTATCACTTAAATAAGTGATAGTCTTAATACTAGTTTTTAGACTAGTCATTGGAGAACAGATGATTGATGTCTTAGGGCCGGAGAAACGCAGACGGCGTACCACACAGGAAAAGATCGCAATTGTTCAGCAGAGCTTTGAACCGGGGATGACGGTCTCCCTCGTTGCCCGGCAACATGGTGTAGCAGCCAGCCAGTTATTTCTCTGGCGTAAGCAATACCAGGAAGGAAGTCTTACTGCTGTCGCCGCCGGAGAACAGGTTGTTCCTGCCTCTGAACTTGCTGCCGCCATGAAGCAGATTAAAGAACTCCAGCGCCTGCTCGGCAAGAAAACGATGGAAAATGAACTCCTCAAAGAAGCCGTTGAA…
A1_TRINITY_DN31762_c4_g1_i1	capsid glycoprotein VP7 [Rotavirus A]	k__Orthornavirae;p__Duplornaviricota;c__Resentoviricetes;o__Reovirales;f__Reoviridae;g__Rotavirus;s__Unclassified	genbank	annotated	A1	PRJNA1215313	SAMN46401079	SRR32111960	GCGAGAATTTCCGTTTGGCTAGCGGTTAGCTCCTTTTAATGTATGGTATTGAATATACCACATTCCTAATCTACTTGATATCAATTATATTACTTAATTACATATTAAAGAGTATAACTAGAATGATGGACTACATAATTTACAAATTTTTGCTTATAGTCACAATTATTTCAATTGTTGTTAACGCACAAAATTACGGTGTCAATTTACCAATAACCGGATCAATGGATATGTCATATGTGAACATAACTAAAGATGAGCTATTTCTAACATCAACATTATGTTTATATTATCCAATAGAAGCTAGAACAGAAATAAACGATAATGAGTGGACAAGTACGTTGTCGCAGTTGTTTCTAACAAAGGGATGGCCGACTGGATCCGTATATTTTAAAGAAT…
A1_TRINITY_DN31762_c4_g2_i4	VP7 [Rotavirus A]	k__Orthornavirae;p__Duplornaviricota;c__Resentoviricetes;o__Reovirales;f__Reoviridae;g__Rotavirus;s__Unclassified	genbank	annotated	A1	PRJNA1215313	SAMN46401079	SRR32111960	GCGAGAATTTCCGTTTGGCTAGCGGTTAGCTCCTTTTAATGTATGGTATTGAATATACCACAATTCTAATCTTCTTGATATCGATTACATTATTAAATTACATATTAAAATCAATAACGAGAATAATGGACTACATAATCTACAGATTTTTATTCATGGTAGTGATACTGGCCACAGTAACAAATGCGCAGAATTATGGAGTTAATTTGCCAATAACTGGGTCAATGGATACTACGTATGCAAATTCTACACAAAATGAATCATTTTTAACATCGACTTTATGTTTGTATTATCCAGTTGAGGCATCAAACGAAATAGCTGATACCGAATGGAAAAATACACTATCGCAATTGTTTCTGACTAAAGGATGGCCAACTGGATCCGTATATTTTAAGGAGT…
A1_TRINITY_DN31777_c1_g2_i1	VP6 [Rotavirus A]	k__Orthornavirae;p__Duplornaviricota;c__Resentoviricetes;o__Reovirales;f__Reoviridae;g__Rotavirus;s__Unclassified	genbank	annotated	A1	PRJNA1215313	SAMN46401079	SRR32111960	ACGAAGTCTTCAACATGGATGTCCTGTACTCCTTATCAAAAACTCTTAAAGATGCTAGAGACAGAATTGTCGAAGGCACATTATATTCCAATGTGAGTGATCTAATTCAACAATTTAATCAAATGCTAATTACTATGAACGGAAATGAGTTCCAAACTGGAGGAATTGGTAATCTGCCGATTAGGAATTGGAATTTTGATTTTGGATTACTTGGAACAACTCTACTAAATTTAGACGCTAATTATGTCGAAACGGCCCGCAATACAATTGACTATTTTGTAGATTTTGTAGATAATGTATGTATGGACGAAATGGTCAGGGAATCACAAAGAAATGGGATTGCACCGCAATCAGATTCACTCAGAAAGTTGTCAGGTATTAAGTTTAAGAGAATAAATT…
A1_TRINITY_DN31777_c1_g2_i2	VP6 [Rotavirus A]	k__Orthornavirae;p__Duplornaviricota;c__Resentoviricetes;o__Reovirales;f__Reoviridae;g__Rotavirus;s__Unclassified	genbank	annotated	A1	PRJNA1215313	SAMN46401079	SRR32111960	ACGAAGTCTTCAACATGGATGTCCTGTACTCCTTGTCAAAAACTCTTAAAGATGCTAGAGACAAAATTGTCGAAGGCACGTTATACTCCAATGTGAGTGATCTAATCCAACAATTCAATCAAATGATAATTACTATGAATGGAAATGAGTTCCAAACTGGAGGAATTGGTAACCTACCGATTAGAAATTGGAATTTCGATTTTGGATTACTTGGAACAACTCTACTAAATTTAGATGCTAACTATGTCGAAACAGCCCGCAATACAATTGATTATTTTGTAGATTTTGTAGACAATGTATGTATGGACGAAATGGTTAGAGAATCACAAAGAAATGGAATTGCACCACAATCGGATTCACTTAGAAAGTTGTCAGGTATTAAATTTAAAAGAATAAATT…
A1_TRINITY_DN31801_c0_g1_i2	Ribonucleotide reductase of class III (anaerobic), large subunit (EC [Enterococcus phage 163]	Unknown	nr	novel	A1	PRJNA1215313	SAMN46401079	SRR32111960	GACGCGTTTAACTAACTTTAGGCAAACCTGAGTATTAAGAAATGGTTCGCCACCCAATAAAGTCAATCCTTGAACATAACTCTGCGAAAGGTCTTCGATAATCTGGTCTTCTAAATCCTGGGTATATGGCTGTCCATAATGAAAATTCTGCGCCGCCTTGTTATAGCATCCGGGGCAGTTAAAAAGGCATCCACTAACATATAAACTACACCGGACCCCTTCCCCGTCAACAAAATTGAAGGGCTTATAGTCTGCAATATATTGTAATGAATGATCTTTTGCTAACCACTCTTGCGGCTTAGGATTGCGGGGTAATCGTGTTTCTGCCATTTCTTTTTCCTCCTATATAATAAAAGGCCGGTAGCTTTGTGGGCGACTGGCCTTTTGATAATTAATTAA…
A1_TRINITY_DN31810_c0_g1_i1	read-through protein [Escherichia virus FI]	k__Viruses;p__Lenarviricota;c__Allassoviricetes;o__Levivirales;f__Leviviridae;g__Allolevivirus;s__Escherichia virus FI	nr	annotated	A1	PRJNA1215313	SAMN46401079	SRR32111960	CTTTATTTGAAGTGCGCACCTCGTTGACGCGTAAATCTACAACGTCACCACATGCCCGTTTAAAGGCTTGTAGGTACTTGAATGCGCGTTTGGTAACATCCTGCGGACAGGCATGCTTCCACGACGGATGACCGTGTAAACGGTTTACCGAGGTCGTTGCACCGCCAGAAAATCGGCAACGCAACGCCACATCCCCGAACGGCACAGACTCGCCAATTAGCTTAAGTATTTTTCGGCGAGCAGTGTGGATTACACGCTCGCCCCACGACAAAATGGAATTATCGTGGTACTTAGCCTGTGACAATCGTTCGTTCGTACGTCTACAACCTTCTTCAGCGGCTAGGAATTTCTCCCAAGCTGCCTTTTCGGTATCAATACCTAGAGGGTGCCCGTCAAACT…
A1_TRINITY_DN31810_c0_g1_i3	read-through protein [Escherichia virus FI]	k__Viruses;p__Lenarviricota;c__Allassoviricetes;o__Levivirales;f__Leviviridae;g__Allolevivirus;s__Escherichia virus FI	nr	annotated	A1	PRJNA1215313	SAMN46401079	SRR32111960	CTTTATTTGAAGTGCGCACCTCGTTGACGCGTAAATCTACAACGTCACCACATGCCCGTTTAAAGGCTTGTAGGTACTTGAATGCGCGTTTGGTAACATCCTGCGGACAGGCATGCTTCCACGACGGATGACCGTGTAAACGGTTTACCGAGGTCGTTGCACCGCCAGAAAATCGGCAACGCAACGCCACATCCCCGAACGGCACAGACTCGCCAATTAGCTTAAGTATTTTTCGGCGGGCGGTATGTATTACACGCTCACCCCATGACAAAATGGAATTATCATGGTACTTAGCTTGTGACAGTCGTTCGTTCGTTAGTCTACAACCCTCTTCGGCCGCAAGGAATTTTTCCCATGCTGCCTTTTCGGTATCAATACCTAGAGGGTGCCCATCGAACT…
A1_TRINITY_DN31810_c0_g1_i4	read-through protein [Escherichia virus FI]	k__Viruses;p__Lenarviricota;c__Allassoviricetes;o__Levivirales;f__Leviviridae;g__Allolevivirus;s__Escherichia virus FI	nr	annotated	A1	PRJNA1215313	SAMN46401079	SRR32111960	TGGATGTCGTCTTCGAAGTTGATGTCGACCTTACCCAATAGCTGAGTAATTTCTCTTCTGCGACTAGCTGTCTTTGACATGCTATCTCCTTTAAGTTGCTTAAAGTGAGGGTATGATTATCACCGTCTGTACAGGGCAATTCGCACTGTTAAACTGCGTGAAATCGGTTGGTAGCTGCGGGCTCTTAGAGTCTGTCCAGAAACCAATAACCATTCCGTAGGAACGGTATGCTGTCACCTCCGATAAGTCCAACCAGGCATCACCTTGAATGTTCAAGAGATACTTGATGGAGCCGAACGCGCCGGGAAACTTGACCTTGCGTACTGGATAACGGCCAGACAAAACAAATTCGTCTGACTGCATCGCAGTAGCATCTAAGTCAATATACCCATTGCCGCG…
A1_TRINITY_DN31810_c0_g1_i5	replicase [Escherichia virus FI]	k__Viruses;p__Lenarviricota;c__Allassoviricetes;o__Levivirales;f__Leviviridae;g__Allolevivirus;s__Escherichia virus FI	nr	annotated	A1	PRJNA1215313	SAMN46401079	SRR32111960	CTTTATTTGAAGTGCGCACCTCGTTGACGCGTAAATCTACAACGTCACCACATGCCCGTTTAAAGGCTTGTAGGTACTTGAATGCGCGTTTGGTAACATCCTGCGGACAGGCATGCTTCCACGACGGATGACCGTGCAAACGGTTAACCGAGGTCGTTGCGCCGCCAGAGAACCGGCAGCGTAACGCCACATCCCCTAACGGAGCAGACTCGCCGATAAGCTTAAGTATTTTTCGACGAGCAGTGTGAATAACACGCTCGCCCCATGACAAAATGGAATTATCATGGTACTTACAGCTCGACAGTCGCTCGTTAGTGCGTCGACAACCCTCTTCTGCCGCTAGGAACTTTTCCCAGGCGGCAGCTTCGGTATTGATACCGAGAGGGTGAGCACT
A1_TRINITY_DN31810_c0_g1_i6	read-through protein [Escherichia virus FI]	k__Viruses;p__Lenarviricota;c__Allassoviricetes;o__Levivirales;f__Leviviridae;g__Allolevivirus;s__Escherichia virus FI	nr	annotated	A1	PRJNA1215313	SAMN46401079	SRR32111960	CTTTATTTGAAGTGCGCACCTCGTTGACGCGTAAATCTACAACGTCACCACATGCCCGTTTAAAGGCTTGTAGGTACTTGAATGCGCGTTTGGTAACATCCTGCGGACAGGCATGCTTCCACGACGGATGACCGTGCAAACGGTTCACCGAGGTCGTTGCACCACCGGAAAATCGGCAACGCAACGCCACATCCCCGAACGGCACAGACTCGCCAATTAGCTTAAGTATTTTTCGGCGGGCGGTATGAATTACGCGCTCACCCCACGACAAAATGGAATTATCGTGGTACTTAGCCTGTGACAATCGTTCGTTCGTAAGTCTACAACCCTCTTCAGCAGCTAGGAACTTGTCCCACGCTGCCTTTTCGGTATCAATACCTAGAGGGTGCCCATCGAACT…
A1_TRINITY_DN31810_c0_g1_i7	read-through protein [Escherichia virus FI]	k__Viruses;p__Lenarviricota;c__Allassoviricetes;o__Levivirales;f__Leviviridae;g__Allolevivirus;s__Escherichia virus FI	nr	annotated	A1	PRJNA1215313	SAMN46401079	SRR32111960	CTTTATTTGAAGTGCGCACCTCGTTGACGCGTAAATCTACAACGTCACCACATGCCCGTTTAAAGGCTTGTAGGTACTTGAATGCGCGTTTGGTAACATCCTGCGGACAGGCATGCTTCCACGACGGATGACCGTGCAAACGGTTCACCGAGGTCGTTGCACCACCGGAAAATCGGCAACGCAACGCCACATCCCCGAACGGCACAGACTCGCCAATTAGCTTAAGTATTTTTCGGCGGGCGGTATGAATTACGCGCTCACCCCACGACAAAACGGAATTATCGTGGTACTTAGCCTGTGACAATCGTTCGTTCGTAAGTCTACAACCCTCTTCAGCAGCTAGGAACTTGTCCCACGCTGCCTTTTCGGTATCAATACCTAGAGGGTGCCCATCAAACT…
A1_TRINITY_DN31851_c0_g1_i1	E1 protein [Bos taurus papillomavirus 10]	k__Viruses;p__Cossaviricota;c__Papovaviricetes;o__Zurhausenvirales;f__Papillomaviridae;g__Xipapillomavirus;s__Xipapillomavirus 1	nr	annotated	A1	PRJNA1215313	SAMN46401079	SRR32111960	GTTGTCTGATTATTGATTTTTCGCGAAACCATTTGATCATATGACAAGATGTGTATCCACCTTAACTTAATGATTTTTACCAAAATCATTAGGGGATTCATCAGCGTATAGTGTTTTGCAGTTTAGAGGAGATATCGCGATGCATACGCGGAAGGCAATAACGGAGGCAATTCGAAAATTAGGAGTCCAAACCGGTGACCTGTTGATGGTGCATGCCTCACTTAAAGCGATTGGTCCGGTCGAAGGAGGAGCGGAGACGGTCGTTGCCGCGTTACGCTCCGCGGTTGGGCCGACTGGCACTGTGATGGGATACGCGTCGTGGGACCGATCACCCTACGAGGAGACTCTGAATGGCGCTCGGTTGGATGACAAAGCCCGCCGTACCTGGCCGCCGTTCGA…
A1_TRINITY_DN31851_c0_g1_i2	E1 protein [Bos taurus papillomavirus 10]	k__Viruses;p__Cossaviricota;c__Papovaviricetes;o__Zurhausenvirales;f__Papillomaviridae;g__Xipapillomavirus;s__Xipapillomavirus 1	nr	annotated	A1	PRJNA1215313	SAMN46401079	SRR32111960	GTTGTCTGATTATTGATTTTTCGCGAAACCATTTGATCATATGACAAGATGTGTATCCACCTTAACTTAATGATTTTTACCAAAATCATTAGGGGATTCATCAGCGTATAGTGTTTTGCAGTTTAGAGGAGATATCGCGATGCATACGCGGAAGGCAATAACGGAGGCGCTTCAAAAACTCGGAGTCCAAACCGGTGACCTCTTGATGGTGCATGCCTCACTTAAAGCGATTGGTCCGGTCGAAGGAGGAGCGGAGACGGTCGTTGCCGCGTTACGCTCCGCGGTTGGGCCGACTGGCACTGTGATGGGATACGCGTCGTGGGACCGATCACCCTACGAGGAGACTCTGAATGGCGCTCGGCTGGATGACGAAGCCCGCCGTACCTGGCTGCCGTTCGA…
A1_TRINITY_DN31851_c0_g1_i3	E1 protein [Bos taurus papillomavirus 10]	k__Viruses;p__Cossaviricota;c__Papovaviricetes;o__Zurhausenvirales;f__Papillomaviridae;g__Xipapillomavirus;s__Xipapillomavirus 1	nr	annotated	A1	PRJNA1215313	SAMN46401079	SRR32111960	GTTGTCTGATTATTGATTTTTCGCGAAACCATTTGATCATATGACAAGATGTGTATCCACCTTAACTTAATGATTTTTACCAAAATCATTAGGGGATTCATCAGCGTATAGTGTTTTGCAGTTTAGAGGAGATATCGCGATGCATACGCGGAAGGCAATAACGGAGGCAATTCGAAAATTAGGAGTCCAAACCGGTGACCTGTTGATGGTGCATGCCTCACTTAAAGCGATTGGTCCGGTCGAAGGAGGAGCGGAGACGGTCGTTGCCGCGTTACGCTCCGCGGTTGGGCCGACTGGCACTGTGATGGGATACGCGTCGTGGGACCGATCACCCTACGAGGAGACTCTGAATGGCGCTCGGTTGGATGACAAAGCCCGCCGTACCTGGCCGCCGTTCGA…
A1_TRINITY_DN31876_c1_g1_i1	hypothetical protein 1013_scaffold24_00003 [Bacteriophage sp.]	Unknown	nr	novel	A1	PRJNA1215313	SAMN46401079	SRR32111960	GTATCATTGATGTTATTCTTTCTTCCATAGTGTGATAGTTACAGTTGGTTGAATTTGCTCATGGCGTTCGCCTTCACGTCATCGGCTATGTCTATGTAGGGCTTCATCGCCTTGTAGTCGCTGTGCCCCGTCCATTTCATCACCACTTGTGCGGGGATGCCCAATGCCAAAGCGTTACAGATGAATGTCCGTCTTCCGGCATGGGTGCCCAGCAAGGCGTATTTGGGTGTAATGGTGTCTATACGCTCGCTGCCTTTGTAGTAGGTCTCGCTTACCGGCTCGCTGATTTCCGCAAGTTCCCCCAGTTCTTTTAGGTAGTTGTTCATCTTTTGGTTGCTGATGACCGGGAGCGCCTTGTGTCCTTCAAACTCCACGTCCTTGTATTTGTCAAGTATCGCC…
A1_TRINITY_DN31892_c2_g1_i1	phosphoenolpyruvate carboxykinase [Marseillevirus LCMAC202]	Unknown	nr	novel	A1	PRJNA1215313	SAMN46401079	SRR32111960	CGCTTTTTTATAAAGATATTTTTAAACCTTGACCTTTTTTGATCAAGGTTTTTTAAGCAATTATAACTGAGGACCAGCAGCAACCAATGCCTTACCAGCTTCGTTGCCCGTGAACTTAGCAAAGTTCTTCTGGAAGCGAGCAGCCAAATCCTTCGCTTTCTCATCCCATTGAGCAGGATCAGCATAGGTATCGCGAGGATCTAAGATCTTCGGATCTACGCCCGGTAATGCAGTCGGAACCTCGAAGTCGAAATACGGGATCTTCTTTGTCGGAGCCTCATTGATAGAACCATCAAGGATAGCGTCGATGATACCTCTTGTATCTTTGATAGAGATACGTTTGCCGCTACCGTTCCAACCTGTGTTCACCAAGTAAGCCTTAGCGCCAGTCATTTCCAT…
A1_TRINITY_DN31892_c2_g1_i10	phosphoenolpyruvate carboxykinase [Marseillevirus LCMAC202]	Unknown	nr	novel	A1	PRJNA1215313	SAMN46401079	SRR32111960	GTTTCGGACCAGCAGCAACTAAAGCCTTACCAGCTTCGTTACCTGTAAATTTAGCGAAGTTCTTGATGAAACGTCCAGCCAAATCTTTTGCTTTTTCTTCCCATTGGCAAGCACATTCGTAAGTGTCGCGTGGGTCAAGGATCTTCGGATCAACACCCGGAAGTTCTGTAGGAACAACAAAGTCGAAGAAAGGAATAACCTTAGTAGGAGCTTTGTCGATAGAACCGTCAAGGATAGCGTCGATGATACCACGAGTATCTTTGATAGAAATACGTTTGCCGCTTCCGTTCCATCCAGTGTTAACCAAGTATGCCTTAGCACCGGTCATTTCCATCTTCTTAACCAATTCTTCTGCATATTTAGTTGGGTGCAATGATAAGAATGCAGCACCGAAGCAAG…
A1_TRINITY_DN31892_c2_g1_i11	phosphoenolpyruvate carboxykinase [Megaviridae environmental sample]	Unknown	nr	novel	A1	PRJNA1215313	SAMN46401079	SRR32111960	TTGTTCTTTAGTCTTCAGGTTGAAAACTGTAGCAGTTTCTGAGTTCAGACCCAGTTCTTTGTAGTTATCAACTTTTGCTTTAGAAGCGTTGAAACATACGAAATCAGGTTCTCCGTAGTTAGCCAGTTCTTCAGCTGTCGGGCGGATGAACATGTTAGTTACGAAGTGAGCCTGCCATGCCACTTCCATGATGAAACGTACTTTCATACGAGTAGCTTCGTTAGCACCACAGAAAGTATCAACAACGAACAAACGTTTGCCGGAAAGTTGTTTTACAGCTTTAGCTTTCAAGTCAGCCCAAGCTTCTTCAGTACATGGTTTGTTATCGTTTTTATATTCTTCGGAAGTCCACCATACAGAATCAGCAGAAGCTTCATTCTTAACGAAGAATTTATCTTT…
A1_TRINITY_DN31892_c2_g1_i15	phosphoenolpyruvate carboxykinase [Marseillevirus LCMAC202]	Unknown	nr	novel	A1	PRJNA1215313	SAMN46401079	SRR32111960	CTTCGGACCAGCAGCAACCAGAGCCTTACCTGCTTCGTTGCCAGTGAACTTAGCGAAGTTCTTGATGAAGCGGCCAGCCAGGTCTTTTGCTTTTTCTTCCCATTGGCAAGCGCATTCGTAAGTATCGCGAGGATCAAGAATTTTCGGATCTACATTAGGCAATTCAGTAGGAACCACGAAGTCGAAGAAAGGAATAACCTTCGTCGGAGCCTTGTCGATAGAACCGTCGAGGATAGCGTCGATGATACCACGAGTATCTTTGATAGAGATACGTTTGCCGCTACCGTTCCAACCAGTGTTAACCAAGTATGCCTTAGCACCAACCTTGTTCATCTTCTTAACCAATTCTTCTGCATATTTAGTAGGATGCAGGCTCAGGAAAGCAGCACCGAAGCAAGC…
A1_TRINITY_DN31892_c2_g1_i2	phosphoenolpyruvate carboxykinase [Marseillevirus LCMAC202]	Unknown	nr	novel	A1	PRJNA1215313	SAMN46401079	SRR32111960	CTTCGGACCAGCAGCAACCAGAGCCTTACCTGCTTCGTTGCCAGTGAACTTAGCGAAGTTCTTGATGAAGCGGCCAGCCAGGTCTTTTGCTTTTTCTTCCCATTGGCAAGCGCATTCGTAAGTATCGCGAGGATCAAGAATTTTCGGATCTACATTAGGCAATTCAGTAGGAACCACGAAGTCGAAGAAAGGAATAACCTTCGTCGGAGCCTTGTCGATAGAACCGTCGAGGATAGCGTCGATGATACCACGAGTATCTTTGATAGAGATACGTTTGCCGCTACCGTTCCAACCAGTGTTAACCAAGTATGCCTTAGCACCAACCTTGTTCATCTTCTTAACCAATTCTTCTGCATATTTAGTAGGATGCAGGCTCAGGAAAGCAGCACCGAAGCAAGC…
A1_TRINITY_DN31892_c2_g1_i4	phosphoenolpyruvate carboxykinase [Marseillevirus LCMAC202]	Unknown	nr	novel	A1	PRJNA1215313	SAMN46401079	SRR32111960	TTCGGACCAGCAGCAACCAAAGCCTTACCAGCTTCGTTACCTGTAAACTTAGCGAAGTTCTTGATAAAACGTCCTGCCAAGTCTTTTGCTTTTTCTTCCCATTTGCAAGCACATTCGTAAGTGTCGCGCGGGTCAAGGATATTCGGATCAACACCCGGAAGTTCTGTAGGAACAACAAAGTCGAAGTAAGGCATAACCTTAGTAGGAGCTTTGTCGATAGAACCGTCAAGGATCGCATCGATAATACCACGAGTATCTTTGATAGAGATACGTTTGCCAGTACCATTCCAACCAGTGTTAACCAAGTATGCCTTAGCACCAGTCATTTCCATCTTCTTAACCAGTTCTTCTGCATATTTAGTCGGGTGCAATGACAAGAAAGCAGCACCGAAGCAAGCA…
A1_TRINITY_DN31892_c2_g1_i5	phosphoenolpyruvate carboxykinase [Marseillevirus LCMAC202]	Unknown	nr	novel	A1	PRJNA1215313	SAMN46401079	SRR32111960	GTCGCCTTTCGATTATTTAAAGTTGTTAACTTTGTCTGATTAGAGTTTCGGACCAGCAGCAACCAACTTCTTACCAGCTTCGTTTCCAGTGAACTTAGCGAAGTTCTTGATGAAGCGACCGGCAAGGTCTTTTGCTTTTTCATTCCACTGTGCAGGATCAGCGTAAGTATCACGAGGATCAAGGATCTTCGGATCAACACCCGGAAGTTCTGTAGGAACAACAAAGTCGAAGAAAGGAATAACCTTAGTAGGAGCTTTGTCGATAGAACCGTCAAGGATAGCGTCGATGATACCACGAGTATCTTTGATAGAAATACGTTTGCCGCTTCCGTTCCATCCAGTGTTAACCAAGTATGCCTTAGCACCGGTCATTTCCATCTTCTTAACCAATTCTTCTGC…
A1_TRINITY_DN31892_c2_g1_i8	phosphoenolpyruvate carboxykinase [Marseillevirus LCMAC202]	Unknown	nr	novel	A1	PRJNA1215313	SAMN46401079	SRR32111960	CGCTTTTTTATAAAGATATTTTTAAACCTTGACCTTTTTTGATCAAGGTTTTTTAAGCAATTATAACTGAGGACCAGCAGCAACCAATGCCTTACCAGCTTCGTTGCCCGTGAACTTAGCAAAGTTCTTCTGGAAGCGAGCAGCCAAATCCTTCGCTTTCTCATCCCATTGAGCAGGATCAGCATAGGTATCGCGAGGATCTAAGATCTTCGGATCTACGCCCGGTAATGCAGTCGGAACCTCGAAGTCGAAATACGGGATCTTCTTTGTCGGAGCCTCATTGATAGAACCATCAAGGATAGCGTCGATGATACCTCTTGTATCTTTGATAGAGATACGTTTGCCGCTACCGTTCCAACCTGTGTTCACCAAGTAAGCCTTAGCGCCAGTCATTTCCAT…
A1_TRINITY_DN31892_c2_g1_i9	phosphoenolpyruvate carboxykinase [Marseillevirus LCMAC202]	Unknown	nr	novel	A1	PRJNA1215313	SAMN46401079	SRR32111960	GTTTCGGACCAGCAGCAACTAAAGCCTTACCAGCTTCGTTACCTGTAAATTTAGCGAAGTTCTTGATGAAACGTCCAGCCAAATCTTTTGCTTTTTCTTCCCATTGGCAAGCACATTCGTAAGTGTCGCGTGGGTCAAGGATCTTCGGATCAACACCCGGAAGTTCTGTAGGAACAACAAAGTCGAAGAAAGGAATAACCTTAGTAGGAGCTTTGTCGATAGAACCGTCAAGGATAGCGTCGATGATACCACGAGTATCTTTGATAGAGATACGTTTACCAGAACCATTCCATCCAGTGTTAACCAAGTATGCCTTAGCACCAGTCATTTCCATCTTCTTAACCAGTTCTTCTGCATATTTAGTCGGGTGCAATGACAAGAAAGCAGCACCGAAGCAAG…
A1_TRINITY_DN31950_c1_g2_i1	Unknown	Unknown	--	novel	A1	PRJNA1215313	SAMN46401079	SRR32111960	GTTGAAATTGTACTCGGTTAATCGAAATTAATCGTGGTCAACATCATCTGGGAAGAATGCAAGACGTTCGCCCTTGCCAAGTTCTTCTTCGATTTCAAGCAAACGGTTGTACTTTTCAACACGTTCTGAACGAGCTGGAGCACCGGTCTTAAGTTGACCACCGTTTATAGCAACTGCCAAGTCAGCGATGAATGTGTCACCAGTTTCACCTGAACGGTGTGAAATCATAGTGTTGTAACCATTCTTACGTGACATACGGATAGTTTCAAGAGTTTCAGTAACAGTACCGATTTGGTTCAACTTGATTAATGAAGCGTTACCTGCACCTTCCTTGATAGCCTTCTTCAAAAGTGCTGGGTTAGTACAAATGAAGTCGTCAAGAACGATTTGGATACGGTC…
A1_TRINITY_DN31950_c1_g2_i3	hypothetical protein Ljo_0330 [Lactobacillus prophage Lj965]	k__Heunggongvirae;p__Uroviricota;c__Caudoviricetes;o__Caudovirales;f__Siphoviridae;g__Unclassified;s__Unclassified	refseq	annotated	A1	PRJNA1215313	SAMN46401079	SRR32111960	GTTGTCTGGGAAGAATGCTAAACGTTCACCCTTACCAAGTTCTTCTTCGATTTCAAGTAAACGGTTGTACTTTTCAACACGTTCTGAACGAGCTGGAGCACCAGTCTTCAATTGACCACCGTTAACAGCAACTGCGAAGTCAGCGATGAAAGTATCACCAGTTTCACCTGAACGGTGAGAAATCATAGTGTTGTAACCATTCTTACGTGAAAGACGAATAGTTTCAAGAGTTTCAGTAACAGTACCGATTTGGTTCAACTTGATTAATGAAGCGTTACCAGCACCTTCGTGAATAGCCTTGTTCAAAAGCTTAGGGTTAGTACAAATGAAGTCGTCAAGAACGATTTGGATACGGTCCTTGTGACTTTGAGTAAACTTAACCATACCTTCAACATCGTT…
A1_TRINITY_DN31950_c1_g3_i1	phosphopyruvate hydratase [Streptococcus phage 20617]	k__Heunggongvirae;p__Uroviricota;c__Caudoviricetes;o__Caudovirales;f__Siphoviridae;g__Unclassified;s__Unclassified	refseq	annotated	A1	PRJNA1215313	SAMN46401079	SRR32111960	GAATGATTTCAATCCACGGTATTCAGCTACTTCACCAAGTTGGTCTTCGATACGAAGCAATTGGTTGTATTTAGCGATACGGTCAGTACGTGAAAGTGAACCAGTTTTAATTTGACCAGCGTTAGTTGCAACTGCGATGTCAGCGATTGTTGAATCTTCAGTTTCACCTGAACGGTGTGATACAACTGCAGTGTAACCAGCTTCTTTAGCCATTTCGATAGCTTCGAATGTTTCAGTCAAAGTACCGATTTGGTTAACTTTGATAAGGATTGAGTTAGCAGCTTCTTCTTTGATACCACGTGCAAGGTATGAAGTGTTTGTTACGAAGAAGTCATCACCGACCAATTGAACACGTTTACCAAGACGTTTAGTAAGTTCTTTCCATCCGTCCCAGTCGTT…
A1_TRINITY_DN31950_c1_g3_i2	phosphopyruvate hydratase [Streptococcus phage 20617]	k__Heunggongvirae;p__Uroviricota;c__Caudoviricetes;o__Caudovirales;f__Siphoviridae;g__Unclassified;s__Unclassified	refseq	annotated	A1	PRJNA1215313	SAMN46401079	SRR32111960	GAATGATTTCAATCCACGGTATTCAGCTACTTCACCAAGTTGGTCTTCGATACGAAGCAATTGGTTGTATTTAGCGATACGGTCAGTACGTGAAAGTGAACCAGTTTTAATTTGACCAGCGTTAGTTGCAACTGCGATGTCAGCGATTGTTGAATCTTCAGTTTCACCTGAACGGTGTGATACAACTGCAGTGTAACCAGCTTCTTTAGCCATTTCGATAGCTTCGAATGTTTCAGTCAAAGTACCGATTTGGTTAACTTTGATAAGGATTGAGTTAGCAGCTTCTTCTTTGATACCACGTGCAAGGTATGAAGTGTTTGTTACGAAGAAGTCATCACCGACCAATTGAACACGTTTACCAAGACGTTTAGTAAGTTCTTTCCATCCGTCCCAGTCGTT…
A1_TRINITY_DN31960_c0_g1_i2	modulator of killing [Escherichia phage Rac]	k__Viruses;p__Uroviricota;c__Caudoviricetes;o__Caudovirales;f__Myoviridae;g__Unclassified;s__Escherichia phage Rac	nr	annotated	A1	PRJNA1215313	SAMN46401079	SRR32111960	TGACCTCCGTCTGGCCGGTTCGGATTCGTACCTCGCAGAGGTCTTTCCTCGTTACCAGTGCCGTCACTATGACGGTTAAACAGATGACGATCAGGGCGATTAACATCGCCTTTTGCTGCTTCATAGCCTGCTTCTCCTGTCAACGCAAAGCAGAAGTGTCACCTTCGGTGCGAAACAGAGATGTCATGCTTTGGTTCAGAGAATGCGTTTGACCGCCTCGCTATATACTTCCGAGCGTTCTCTTTTCCCAACAGAAATCACGAAAACGACAACTTTCTCGTCTATAACCTGGTATACAAGGCGATAGCCTGAAGACCGG
A1_TRINITY_DN31960_c0_g1_i3	hypothetical protein Stx1_p073 [Escherichia Stx1 converting phage] NP_859317.1 hypothetical protein Stx2II_p072 [Escherichia phage Stx2 II] EIO18216.1 hypothetical protein ECPA31_1839 [Escherichia coli PA31] BAB87919.1 hypothetical protein [Stx2 converting phage I] BAC77888.1 hypothetical protein [Escherichia Stx1 converting phage] BAC78054.1 hypothetical protein [Escherichia phage Stx2 II]	k__Viruses;p__Uroviricota;c__Caudoviricetes;o__Caudovirales;f__Podoviridae;g__Traversvirus;s__Escherichia Stx1 converting phage	nr	annotated	A1	PRJNA1215313	SAMN46401079	SRR32111960	AAAAAACGCCGAAGCGGGTTAAGTGCGGGTGCGTTGAGGATGCCTGACACATCAGAGGTGGCGGGAGATTACTCCCCCGCCTGGTCTCTTACTTCTCAGATTCGTAGTCTACGAAGACAGCGACCTCCGTCTGACCGGTTCGGATTCGCACCTCGCAGAGGTCTTTCCTCGTTACCAGTGCCGTCACTATGACGGTTAAACAGATGACGATCAGGGCGATTAACATCGCCTTTTGCTGCTTCATAGCCTGCTTCTCCTTGCCTTTCGGCACGTAAGAGGCTAACCTACATGTGTTCAGCATGGATTGAGCCTCAGATTAATGTTAAGCGTCTTGCCGGACGCGTAATGTTAACTGGGGCTTTTCTCTATCTGCCGTTGGTGTTCATGCCCGAGGCAGAT…
A1_TRINITY_DN31960_c0_g1_i4	hypothetical protein H7U14_gp41 [Escherichia phage vB_EcoM-Ro157c2YLVW] ATB17719.1 hypothetical protein BHBPJHBE_00047 [Klebsiella pneumoniae] AWF75241.1 hypothetical protein GPPEMJBB_00014 [Escherichia coli] AWN06572.1 hypothetical protein vBEcoMRo157c2YLVW_00041 [Escherichia phage vB_EcoM-Ro157c2YLVW] SPE01089.1 Protein hokD [Escherichia coli]	k__Viruses;p__Uroviricota;c__Caudoviricetes;o__Caudovirales;f__Myoviridae;g__Punavirus;s__Escherichia phage vB_EcoM-Ro157c2YLVW	nr	annotated	A1	PRJNA1215313	SAMN46401079	SRR32111960	GTGCATTGAGGATACCTGACACACTAAGAGTGGCGGAGATCTCTCCCCGCCAGGTCTCTTACCTTTCAGATTCGTAGGCTGTGAAGACAGTGACCTCCGTCTGGCCGGTTCGGATTCGTACCTCGCAGAGGTCTTTCCTCGTTACCAGTGCCGTCACTATGACGGTTAAACAGATGACGATCAGGGCGATTAACATCGCCTTTTGCTGCTTCATAGCCTGCTTCTCCTTGACCTTTTGGTCGGTAAGAGGCTAATCTACGTATGCTAAGCATAGATATGGCCTCAGATTAATGTTAAGCGTCTTGCAGGACGCGTAATGTTATCTGGGGCTTTCTTCTATCT
A1_TRINITY_DN31960_c0_g1_i6	modulator of killing [Escherichia phage Rac]	k__Viruses;p__Uroviricota;c__Caudoviricetes;o__Caudovirales;f__Myoviridae;g__Unclassified;s__Escherichia phage Rac	nr	annotated	A1	PRJNA1215313	SAMN46401079	SRR32111960	AAAAAACGCCGAAGCGGGTTAAGTGCGGGTGCGTTGAGGATGCCTGACACATCAGAGGTGGCGAGGGATTCTCCCCCGCCTGGTCTCTTACTCCTCAGGTTCGTAAGCTGTGAAGACAGCGACCTCCGTCTGGCCGGTTCGGATTCGTACCTCGCAGAGGTCTTTCCTCGTTACCAGTGCCGTCATTATGACGGTTAAACAGATGACGATCAGGGCGATTAACATCGCCTTTTGCTGCTTCATAGCCTGCTTCTCCTTGCCTTTCGGCACGTAAGAGGCTAACCTAGATTTGCCGTTCATAGATTGAGCCTCAGATTAATGTTAAGCGTCTTGCCGGACGCGTAATGTTAACTGGGGCTTTTCTCTATCTGCCTTTGGTGTTCATGCCTGAGGCAG
A1_TRINITY_DN31969_c2_g1_i2	Unknown	Unknown	--	novel	A1	PRJNA1215313	SAMN46401079	SRR32111960	GTTTTCGATGTCTTGACGAGCTTGTTCACTCAAGTTGTAGAAGGAGTGGATACCCTTGTATTGAGCAACATCACCAAGTTGATCTTCAATCCGCATTAATTGGTTGTACTTAGCAAGACGGTCAGTCCGGCTCATAGAACCAGTCTTGATTTGTCCAGCATTAGTAGCAACAACTAAGTCAGCGATGGTAGTATCTTCAGTTTCACCTGAACGGTGTGAAACGATAGCAGTGTAACCAGCTTCCTTAGCCATTTCGATAGCTTCAACAGTTTCAGTCAAAGTACCAATTTGGTTAAGCTTGATTAAGATTGAGTTAGCAGCACCCATTTGGATACCCTTCTTCAAGTAATCAGTGTTAGTTACAAAGAAGTCATCACCAACAAGTTGAACCTTCTTGCC…
A1_TRINITY_DN31970_c0_g1_i1	glutamine--tRNA ligase [Escherichia phage D6]	k__Heunggongvirae;p__Uroviricota;c__Caudoviricetes;o__Caudovirales;f__Myoviridae;g__Unclassified;s__Unclassified	refseq	annotated	A1	PRJNA1215313	SAMN46401079	SRR32111960	TCATGTAGGCCTGATAAGCGTAGCGCATCAGGCAATTTAGCGTTTGAAACTGTTTGTCTGTTCCTTGCCGGATGCGACGTAAACGCCCCATCCGGCATAGCGAAACTTAAAATTACTCGCCTACTTTCGCCCAGGTATCACGCAGCCCAACGGTGCGGTTAAATACCGGTTTTTCCGCCGTAGAATGGCGGCTATCGAGGCAGAAGTAACCTTCACGCTCAAACTGGAATGCTTTACCCGCAACCGCATCTTTCAGCGACGGTTCAGCAAAGCCCTGTTTGATCACCAGCGATTCCGGGTTAATCACCGACAGGAAATCATCCGCAGCACCTGGGTTAGGCACGCTGAACAGACGGTCATACAAACGGATTTCAACCGGCAGCGCATGTGCCGCGCTCA…
A1_TRINITY_DN31970_c0_g1_i2	glutamine--tRNA ligase [Escherichia phage D6]	k__Heunggongvirae;p__Uroviricota;c__Caudoviricetes;o__Caudovirales;f__Myoviridae;g__Unclassified;s__Unclassified	refseq	annotated	A1	PRJNA1215313	SAMN46401079	SRR32111960	GTTTGCTATTTCTTGCCGGATGCGACGTAAATGCCTCACCCGGCCTGGTAGAACTTAAAATTACTCGCCTACTTTCGCCCAGGTATCACGCAGCCCAACGGTGCGGTTAAATACCGGTTTTTCCGCTGTGGAATGGCGGCTGTCGAGGCAGAAGTAACCTTCACGCTCAAACTGGAATGCTTTACCCGCAACCGCATCTTTCAGCGACGGTTCAGCAAAGCCCTGTTTGATCACCAGCGATTCCGGGTTAATCACCGACAGGAAATCATCCGCAGCACCTGGGTTAGGCACGCTGAACAGACGGTCATACAAACGGATTTCAACCGGCAGCGCATGTGCCGCGCTCACCCAGTGAATAACACCTTTGACTTTACGACCATCTGCCGGATCTTTGCTTAA…
A1_TRINITY_DN31973_c1_g1_i2	IS110-like element IS621 family transposase [Escherichia phage 500465-2]	k__Heunggongvirae;p__Uroviricota;c__Caudoviricetes;o__Caudovirales;f__Myoviridae;g__Xuanwuvirus;s__Escherichia virus 500465-2	refseq	annotated	A1	PRJNA1215313	SAMN46401079	SRR32111960	GTGCTCGTTGTTGATGCCGGATGCGGCGTAAACGCCTTATCCGACCTACAAAATCATGCAAATTCAATATATTGCATGGCTTGTGTAGATACTGTTATGGCCTGCAAGTTTTTTCCTGGTCCGGTTTCCCGGATTGCAGGCATGCCAGACACAGCGCCGTCAGGCGCTGTTGTTTCATCCCTTCCGCGATTTTTACGCCGCTACCGGATTATGCCGTGACGCATCGAACGGCACGCCTGACTTCAGCACTCCATACGCCACCTGTGCCAGCTTGCGCATCATCGCGCCGAGAATCACCTTTCCTTTCTTGCCATTAGCCGCCAGACGGTCGCGGAACGCCCGTCCCCACTCAGTCTTACTGGTGGCTACCATTGCGGGCATATACAACGCCCTGCGAAG…
A1_TRINITY_DN31973_c1_g1_i3	IS110-like element IS621 family transposase [Escherichia phage 500465-2]	k__Heunggongvirae;p__Uroviricota;c__Caudoviricetes;o__Caudovirales;f__Myoviridae;g__Xuanwuvirus;s__Escherichia virus 500465-2	refseq	annotated	A1	PRJNA1215313	SAMN46401079	SRR32111960	GTGCTCGTTGTTGATGCCGGATGCGGCGTAAACGCCTTATCCGACCTACAAAATCATGCAAATTCAATATATTGCATGGCTTGTGTAGATACTGTTATGGCCTGCAAGTTTTTTCCTGGTCCGGTTTCCCGGATTGCAGGCATGCCAGACACAGCGCCGTCAGGCGCTGTTGTTTCATCCCTTCCGCGATTTTTACGCCGCTACCGGATTATGCCGTGACGCATCGAACGGCACGCCTGACTTCAGCACTCCATACGCCACCTGTGCCAGCTTGCGCATCATCGCGCCGAGAATCACCTTTCCTTTCTTGCCATTAGCCGCCAGACGGTCGCGGAACGCCCGTCCCCACTCAGTCTTACTGGTGGCTACCATTGCGGGCATATACAACGCCCTGCGAAG…
A1_TRINITY_DN31973_c1_g1_i4	IS110-like element IS621 family transposase [Escherichia phage 500465-2]	k__Heunggongvirae;p__Uroviricota;c__Caudoviricetes;o__Caudovirales;f__Myoviridae;g__Xuanwuvirus;s__Escherichia virus 500465-2	refseq	annotated	A1	PRJNA1215313	SAMN46401079	SRR32111960	CTCTCACACTGCTGCCAGACTCATGAAGCCGTGGTGTCAGCCCCGCAAAAGCAGCGAACTGTCTGGCATGGGCGAAGCGGTTCTTCAGACCGATATAAGCCAGCAATACCGCAGATGTTTTCTCTCCGATACCCGGGATGCTTTCCAGCAGTTTCCTGCGGTGTTTCATATCCGGATCATCGTCTGTCAGGTCTTTTATCTGCTTCTCAAGACGCTTCAGCTCTGCTTCAAGCCACAGAAGGTGAGCATCAATGCTCGGCCTCTGGACTTCCCGCGCCGTTTCAGTGCGATTCAGTTCCTGCGTGTGCATATCTGTCAGCGCCTGGTGGCGGACTACCAGGGCACGCAACGCGCGTTCAAGCGGGTGAGGCGCTTCCCAGGCTGCAGGGCGCTTCTGAC…
A1_TRINITY_DN31973_c1_g1_i6	IS110-like element IS621 family transposase [Escherichia phage 500465-2]	k__Heunggongvirae;p__Uroviricota;c__Caudoviricetes;o__Caudovirales;f__Myoviridae;g__Xuanwuvirus;s__Escherichia virus 500465-2	refseq	annotated	A1	PRJNA1215313	SAMN46401079	SRR32111960	GGCGAAGCAGAAAGCGCAGGAAATTCAGCAGGCATATGAGCTGATAAAGCAGCAGAAAGGGTTTAAATAAGTTTTAAACTGTAGATACTGTTATGGCCTGCAAGTTTTTTCCTGGTCCGGTTTCCCGGATTGCAGGCATGCCAGACACAGCGCCGTCAGGCGCTGTTTGTTTCATCCCTTCCGCGATTTTTACGCCGCTACCGGATTATGCCGTGACGCATCGAACGGCACGCCTGACTTCAGCACTCCATACGCCACCTGTGCCAGCTTGCGCATCATCGCGCCGAGAATCACCTTTCCTTTCTTGCCATTAGCCGCCAGACGGTCGCGGAACGCCCGTCCCCACTCAGTCTTACTGGTGGCTACCATTGCGGGCATATACAACGCCCTGCGAAGCGA…
A1_TRINITY_DN31973_c1_g1_i7	IS110-like element IS621 family transposase [Escherichia phage 500465-2]	k__Heunggongvirae;p__Uroviricota;c__Caudoviricetes;o__Caudovirales;f__Myoviridae;g__Xuanwuvirus;s__Escherichia virus 500465-2	refseq	annotated	A1	PRJNA1215313	SAMN46401079	SRR32111960	GTGCTCGTTGTTGATGCCGGATGCGGCGTAAACGCCTTATCCGACCTACAAAATCATGCAAATTCAATATATTGCATGGCTTGTGTAGATACTGTTATGGCCTGCAAGTTTTTTCCTGGTCCGGTTTCCCGGATTGCAGGCATGCCAGACACAGCGCCGTCAGGCGCTGTTGTTTCATCCCTTCCGCGATTTTTACGCCGCTACCGGATTATGCCGTGACGCATCGAACGGCACGCCTGACTTCAGCACTCCATACGCCACCTGTGCCAGCTTGCGCATCATCGCGCCGAGAATCACCTTTCCTTTCTTGCCATTAGCCGCCAGACGGTCGCGGAACGCCCGTCCCCACTCAGTCTTACTGGTGGCTACCATTGCGGGCATATACAACGCCCTGCGAAG…
A1_TRINITY_DN31984_c0_g2_i1	flagella biosynthesis regulator Flk [Escherichia phage 500465-2]	k__Heunggongvirae;p__Uroviricota;c__Caudoviricetes;o__Caudovirales;f__Myoviridae;g__Xuanwuvirus;s__Escherichia virus 500465-2	refseq	annotated	A1	PRJNA1215313	SAMN46401079	SRR32111960	GACCGGTTTCACAGAACAAAATTAAGAACAAAATGGCATAAACCCAGACGCCATACTCCGCGACCAGTTCTGCCAGATGCACGTCAATGTGCAGGATAAAATCGATGAGGAAATAAATCAGGTCCATATTTGCCTATGCCTTGTACTCGTCATCTTTCAGGCTGTAACTACGTTGGCTACAGCCTGAAATGTTCCGAGCATTATTCTCGTTAGTCCGCCAGAAATAGCGGGCCCATTGGCGGTTTTGGAAGATCATACCGGTCAGGGTAATCCACCGCGACCAGATACAGCCCTTCCGCTTTTGCCGTTGCTGCCGCCAGCGTTCTGTCCTTTGCCGCCAGCAACTCTGCTATCCAGCTCTCCGGCTGGTTGTGGGCACCGACTTCCATCAGGCTGCCG…
A1_TRINITY_DN31984_c0_g2_i2	flagella biosynthesis regulator Flk [Escherichia phage 500465-2]	k__Heunggongvirae;p__Uroviricota;c__Caudoviricetes;o__Caudovirales;f__Myoviridae;g__Xuanwuvirus;s__Escherichia virus 500465-2	refseq	annotated	A1	PRJNA1215313	SAMN46401079	SRR32111960	GACCGGTTTCACAGAACAAAATTAAGAACAAAATGGCATAAACCCAGACGCCATACTCCGCGACCAGTTCTGCCAGATGCACGTCAATGTGCAGGATAAAATCGATGAGGAAATAAATCAGGTCCATATTTGCCTATGCCTTGTACTCGTCATCTTTCAGGCTGTAACTACGTTGGCTACAGCCTGAAATGTTCCGAGCATTATTCTCGTTAGTCCGCCAGAAATAGCGGGCCCATTGGCGGTTTTGGAAGATCATACCGGTCAGGGTAATCCACCGCGACCAGATACAGCCCTTCCGCTTTTGCCGTTGCTGCCGCCAGCGTTCTGTCCTTTGCCGCCAGCAACTCTGCTATCCAGCTCTCCGGCTGGTTGTGGGCACCGACTTCCATCAGGCTGCCG…
A1_TRINITY_DN31994_c0_g5_i3	Unknown	Unknown	--	novel	A1	PRJNA1215313	SAMN46401079	SRR32111960	GCTTATTCAAATGCCCAGTTGGGCTGTAATTATTTAAGGGTTACAGTTGCGCCAACTTCTTCAAGCTTAGCCTTGATGTCGTTAGCTTCGTCTTCTGAAACGCCTTCCTTAACGTTCTTAGGAGCACCATCAACAAGGTCCTTTGAGTCCTTAAGGCCAAGACCAGTGATATCACGTACAACCTTAATAACCTTAACCTTTTCTTGACCAGCTTCAGTCAATTCAACATCGAAACTTGACTTAGCTTCTGCAGCACCTGCAGCACCTGCAGCAGCAACTGGAGCAGCAGCAGTAACGTCAAATTCGTCTTCAATAGCCTTTACAAGGTCGTTCAATTCAAGAATTGAAGCACCCTTTAATTCTTCAATAATCTTATCAGTATCTAAAGCCATTTAAGTA…
A1_TRINITY_DN32000_c0_g2_i1	VP2 [Rotavirus A]	k__Orthornavirae;p__Duplornaviricota;c__Resentoviricetes;o__Reovirales;f__Reoviridae;g__Rotavirus;s__Unclassified	genbank	annotated	A1	PRJNA1215313	SAMN46401079	SRR32111960	ACTGACGAATCTGTAATAAATGGAAGAGCTCCAACTAATGCCACTGGTTGATTATTTAAAAGCATATTAGTTATTTGCGCATAATCACCTGTTCTCATCAATTCTTCTAAATTTATTTGCTGGAACCCGTCCAGATTCCTAGCTATATTTACATAACCATACATTTCGTCTCTCTCCAATTGCATGTCACGATACGCAATAATGACACCCTGCGCAATTTTATCTGAAGCCCGTTCTATTTG
A1_TRINITY_DN32000_c0_g5_i1	VP2 [Rotavirus A]	k__Orthornavirae;p__Duplornaviricota;c__Resentoviricetes;o__Reovirales;f__Reoviridae;g__Rotavirus;s__Unclassified	genbank	annotated	A1	PRJNA1215313	SAMN46401079	SRR32111960	TCAAATTGCTGTGGAACTTGCTTATATACTTTCGTTGTTGAAGTTGGTACCCAATCATAGTTGGCGACTAAGTAAAAGTCATTTGAATCTGAATTTATTTTGTATAATATTGGTTTTAAGGTATCAACTTTACGTAATTTAACTATCTGAGCAAAAACTGTGGCATCAAGCTTCGCTATCAGTGATATAACTGACGAATCTGTAATAAAT
A1_TRINITY_DN32000_c0_g6_i1	VP2 [Rotavirus A]	k__Orthornavirae;p__Duplornaviricota;c__Resentoviricetes;o__Reovirales;f__Reoviridae;g__Rotavirus;s__Unclassified	genbank	annotated	A1	PRJNA1215313	SAMN46401079	SRR32111960	TCTCCACAGTGGGGTTGGCGTCTACAGTTCGTTCATGATGCGCATATTGTCAAATGCAACTGCATTTATGGGTTCTACTGTATCAGCTGATACGAACGCAAGCAAATCTGAATAGACAGTGAAAGTGAGATTTGATGTTAATATATGCATCGAATTTCTGAAGTCAAATTGCTGTGGAACTTGCTTATATACTTTCGTTGTTGAAGTTGGTACCCAATCATAGTTAGCGACTAAGTAAAAATCATTTGAATCTGAATTTATTTTATATAATATTGGTTTTAAAGTGTCAACCTTGCGCAATTTAACTATTTGGGCAAAAACTGTGGCGTCAAGTTTCGCTATTAGTGATATGACTGATGAATCTGTAATAAAGGGAAGAGCTCCAACTAACGCAACTGG…
A1_TRINITY_DN32000_c1_g1_i1	core shell protein VP2 [Human rotavirus A]	k__Orthornavirae;p__Duplornaviricota;c__Resentoviricetes;o__Reovirales;f__Reoviridae;g__Rotavirus;s__Unclassified	genbank	annotated	A1	PRJNA1215313	SAMN46401079	SRR32111960	GGGGTTGGCGTTTACAATTCGTTCATGATGCGCATATTATCAAACGCAACTGCATTTATAGGTTCTACTGTATCAGCTGACACGAATGCAAGTAAGTCCGAATAAACAGTAAAAGTGAGATTTGATGTCAACATATGCATTGAATTTCTAAAATCAAATTGTTGTGGAACTTGCTTGTATACTTTCGTTGTTGAAGTTGGTACCCAA
A1_TRINITY_DN32015_c0_g1_i3	NSP3 [Bat rotavirus]	k__Orthornavirae;p__Duplornaviricota;c__Resentoviricetes;o__Reovirales;f__Reoviridae;g__Rotavirus;s__Unclassified	genbank	annotated	A1	PRJNA1215313	SAMN46401079	SRR32111960	ATGTTTTTCATTTATCAGTCAACATCATAAAGTCTCAACTAATCAACGAGCCGTCCTTTTTTTTAATATTTTGCTGCTCAGCACTAAATGGCTTTTGGCTGATCGCATTTTTACAGTCTGCATCATCATCAACAGCACCCACAATAAAATCCCCGCCAAAACCGGCGAGGATTCGATGATTATTCAGCTTCTTTTTCCGATTCAGAAACGAATGACTCACTATTGTTGCTCCGTGACAGATCAACGTCCTTGAGCGGAATCAAGTGCGTCTTGTAACGAACCTTATAGTAGATGAATAAAATCAAGAACAATGGTACAGCCATGTAGGTGATGGCGATATTTGACCAATCCATCTTGATAAAGGCATCAATGTTTTGACCACACATTACGACGACACAC…
A1_TRINITY_DN32015_c0_g2_i1	NSP3 [Rotavirus A]	k__Orthornavirae;p__Duplornaviricota;c__Resentoviricetes;o__Reovirales;f__Reoviridae;g__Rotavirus;s__Unclassified	genbank	annotated	A1	PRJNA1215313	SAMN46401079	SRR32111960	ACGCCCCTATAGCCATTTAGGTTTTTGACAGTGTTAGCTTTTAACTATTGTGCTCATAGAGGGTCATGTGAAGATGGTAATTTAACTATATTATGTGACTATTCATAAGTATATTCGTAGTTGCATTGCCTCATTAGTCCCTTAAACATTAGAAATATTCTATCATAATCAAGTATGATATTTCTGATCAGTGATTCAAAATCATCTATAGCATTGATTGGATTGATTGCGTCAATAGAATTCAGCTGTTGTTCAATATCCGTCTTAATTTCATCAGGCAGTTCCATAGATTTCATATACCATTCAACTGAAGACACAAGTGAACTGATTTTATTTTGTAGATCAACTTCCAATTTATTACAATAGTGTTGTAAATCAGCAATCTGGCTTTGTTGTTGT…
A1_TRINITY_DN32015_c0_g3_i1	NSP3 [Bovine rotavirus]	k__Orthornavirae;p__Duplornaviricota;c__Resentoviricetes;o__Reovirales;f__Reoviridae;g__Rotavirus;s__Unclassified	genbank	annotated	A1	PRJNA1215313	SAMN46401079	SRR32111960	GCCCCCATAGCCATTTAGGTTTTTGACAGTGTTAGCTTTTAACTATTGTGCTCATAGAGGGTCATGTGAAGATGGTAATTTAATTATATTATGTGACTATTCATACGTATATTCATAGTTGCATTGCCTCATTAATCCTTTGAACATTAAAAATATTCTGTCATAGTCGAGTATAACGTTTCTGATCAGTGATTCAAAATCATCTATGGCATTAATCGGATTGATTACATCAATGGAATTTAGTTGTTGTTCAATATCTGTCTTAATTTCATTAGGCAATTCCATTGATTTCAGGTACCATTCGACTGAAGACACAAGTGAACTAATTTTGTTCTGTAAATCAACTTCCAATTTATTACAATAATTTTGTAAATCAGCAATCTGGCTCTGCTGTTGCGA…
A1_TRINITY_DN32015_c0_g4_i1	NSP3 [Rotavirus A]	k__Orthornavirae;p__Duplornaviricota;c__Resentoviricetes;o__Reovirales;f__Reoviridae;g__Rotavirus;s__Unclassified	genbank	annotated	A1	PRJNA1215313	SAMN46401079	SRR32111960	CGTCTTAATTTCATCAGGCAGTTCCATAGATTTCATATACCATTCAACTGAAGACACAAGTGAACTGATTTTATTTTGTAGATCAACCTCTAACTTATTACAGTAGTGTTGCAAATCAGCAATTTGGCTTTGTTGTTGTGATATAACATTCTGAAGAGAGTACATATTTTCATTTACTTTCTTCGCCTTTTGCACCCAACTTGTGTATTTTTCATTCACTCTTTGTTTCAGTGATTCAAAGCGCTTTTCCAATTGTTCATATCTGGATTTCCAATCTATTGTATCAACCTCCATTTTCTCTTCAACGAATGAATCATCTACTTCGACTTCACCACGCTCAATCTTATCTTTCATTAATCTGGTACATTTAATTATTGATGATGATTTACCTGGAACTCT…
A1_TRINITY_DN32033_c2_g1_i1	transposase [Streptococcus phage phi-SC181] QEM40834.1 transposase [Streptococcus phage phi-SC181] QOZ89167.1 IS6-like element IS1216 family transposase [Streptococcus suis] QOZ89170.1 IS6-like element IS1216 family transposase [Streptococcus suis]	k__Viruses;p__Uroviricota;c__Caudoviricetes;o__Caudovirales;f__Siphoviridae;g__Unclassified;s__Streptococcus phage phi-SC181	nr	annotated	A1	PRJNA1215313	SAMN46401079	SRR32111960	CTGTCGTTGGGGTCGCTTCCAATGTTAAACCACTTTCTTTCGCATCATCTAGGAAAGCTTGCGCTAAATAGGCAAGTTCTGTGTCCCAAGTCGGTTTCAATAAAATCGAGTGATCAAAAGAAACTTCTTTATATGTAGCTTTTTCTTCAGCAAGTCCTAAAGCAACTAGTTGGTTATCTCTTAGCAAGAAAAGAATCGCTGCTTCTTTTTTCGGTAATTTAGTTGTTTGTTCAATGATTAAGTGGGCCTGATCGGCTAAATCAATGAGTGTCTTTGTTTTTTTTAGATCAACGGTTAAATGTAAGTCCATGAAGTCTGCTCCTTTATCGGGTTCTGTTGCAAAGTTTTAAATAAAGAATAAAATCCCTTACGGTATCTATGATTTAAGCTGGGATTCCC…
A1_TRINITY_DN32033_c2_g1_i10	transposase [Streptococcus phage phi-SC181] QEM40834.1 transposase [Streptococcus phage phi-SC181] QOZ89167.1 IS6-like element IS1216 family transposase [Streptococcus suis] QOZ89170.1 IS6-like element IS1216 family transposase [Streptococcus suis]	k__Viruses;p__Uroviricota;c__Caudoviricetes;o__Caudovirales;f__Siphoviridae;g__Unclassified;s__Streptococcus phage phi-SC181	nr	annotated	A1	PRJNA1215313	SAMN46401079	SRR32111960	AAAAAACTTACAATATTGTTATTTTGTAACTTAAAGTAACTGACTAAAATTGATTAGATATAATAAATATTGATCTTATCAATAAATATAACTGTTGTTTTTTATAGAAGAGAATTAATATAGGCATTCTAAGGAGATGAAAAGTATTTAAATTTATTGAATTTCTGATAAAATAAATTTTGGTAATAACCACTTTGCCAATAGTAGTAGTGTCATGAATTTAACCCTCGATTTTAAGTGGTTATTGCCTTTATTCTTATAGAGTGAAATTTTTTATAACTTCTTTATTTTTTTTAGCCATTGATAAATTCCTACCAAGATAGAGGTTACATAAAAAAGGTAAATACTTAAAAAGAGGGTTCTGTTGCAAAGTTTTAAATAAAGAATAAAATCCCTTAC…
A1_TRINITY_DN32033_c2_g1_i12	transposase [Streptococcus phage phi-SC181] QEM40834.1 transposase [Streptococcus phage phi-SC181] QOZ89167.1 IS6-like element IS1216 family transposase [Streptococcus suis] QOZ89170.1 IS6-like element IS1216 family transposase [Streptococcus suis]	k__Viruses;p__Uroviricota;c__Caudoviricetes;o__Caudovirales;f__Siphoviridae;g__Unclassified;s__Streptococcus phage phi-SC181	nr	annotated	A1	PRJNA1215313	SAMN46401079	SRR32111960	TGATTTGGGATGATACACTACTCTTAAAACCAGTGGTTACAATTTTATGTAGTTAAAAGAAGACCTCACGAGAATAATTGCAAAAAGAACTTCATTTTTTAAGGAAGAAGGATATTTTTGTCATCGAATCTTTGGAACGACGGTTCTGTTGCAAAGTTTTAAATAAAGAATAAAATCCCTTACGGTATCTATGATTTAAGCTGGGATTCCCAATAATACCTTGATTTCAGTACAGACCGAAAACCCGAAGAGAGTGCCTTCTTTTCGGGTTTTCTTATATAATCCTCGAATGGCTTCCATGCCTTTAATCGTGGTAGAGGCAGTGCGTAAACTTCGATAGAATTTATTGCGTCTCTTTACTGGACGATGGTCTTGTTCAATCAAATTATTCAGGTATTT…
A1_TRINITY_DN32033_c2_g1_i15	aminoglycoside N(6')-acetyltransferase AAC(6')-APH(2'') [Streptococcus phage phi-SsuSSJ28_rum]	k__Viruses;p__Uroviricota;c__Caudoviricetes;o__Caudovirales;f__Siphoviridae;g__Unclassified;s__Streptococcus phage phi-SsuSSJ28_rum	nr	annotated	A1	PRJNA1215313	SAMN46401079	SRR32111960	CAGATAACCCCTGTGATAAGCTTGCGGGTCGGAGAGCCAGCTAATAGGCTGGATTTCCGACAAAAAGCAAGGGGTCCACAGGAGTTAGTGTCTGTTTGAGCATTAAATCTGCCAATAGAACAGAAAAAAATAACCCCCTTAGCTTTTCAGCAGGGGGCCTATTTTTATAAATTATATTCGACTTTCATATATTCCATCGAAGGCATGACCTTTAATTTCTTTTCTACCATTTTCGATAAATTCCTGTTTAATATTTTTAATTCCATAAACAATAGTTTCAATAGGATAATATTCTTCAACTATATCTTGATATTCTTTTGCTTTCTCAATATCTATATTTCCATACATTCTTAATATATCTTCTCCAAAATTTGTTCCTATTTCTTCTTCACTATCTTC…
A1_TRINITY_DN32033_c2_g1_i17	transposase [Streptococcus phage phi-SC181] QEM40834.1 transposase [Streptococcus phage phi-SC181] QOZ89167.1 IS6-like element IS1216 family transposase [Streptococcus suis] QOZ89170.1 IS6-like element IS1216 family transposase [Streptococcus suis]	k__Viruses;p__Uroviricota;c__Caudoviricetes;o__Caudovirales;f__Siphoviridae;g__Unclassified;s__Streptococcus phage phi-SC181	nr	annotated	A1	PRJNA1215313	SAMN46401079	SRR32111960	TCTTTTCGGGTTTTCTTATATAATCCTCGGATGGCTTCCATGCCTTTAATCGTTGTAGAGGCAGTGCGTAAACTTCGATAGAATTTATTGCGTCTCTTTACTGGACGATGGTCTTGTTCAACCAAAATATTCAAAAGCTTGCGCATCATTGGATGATGGATTCGAAGACGCCTTTCAATATACCGTACAAGGAAATTCCCACAATCGACTAAAGAGTACCAATCTAATTGAACGACTGAATCAAGAAGTACGCAGAAGAGAAAAGATTATTCGCATCTTCCCCAATCAAACATCAGCCAATCGCTTAATTGGAGCCGTTCTTATGGACCTACATGATGAATGGATTTATTCTTCAAGAAAATACATCAATTTTGATAAGTAGAAATGGTAAAAACATTG…
A1_TRINITY_DN32033_c2_g1_i18	aminoglycoside N(6')-acetyltransferase AAC(6')-APH(2'') [Streptococcus phage phi-SsuSSJ28_rum]	k__Viruses;p__Uroviricota;c__Caudoviricetes;o__Caudovirales;f__Siphoviridae;g__Unclassified;s__Streptococcus phage phi-SsuSSJ28_rum	nr	annotated	A1	PRJNA1215313	SAMN46401079	SRR32111960	CTGGAACAGGTGATGGTAACGGTACGCGTCGCCATGCAGGCGGCTGAGGAACGTGTTCGTACGGTTGAGCTCGTCCATGACGGCGCGGGCGTCGGGACGCCCCGTCAGCAGCCGAGCGAGCTCCGGGTCGAACTCGTCCACCGCCGACGTGCGCAGGCAGAATTCCCGCAGGTCAGGATCCCACGCGTTCCACACCTGCGACTCGAAGTAGCTGGCGAACAGGTAGTGGCTGCTGCCGGAGTCGATCTTGCCCGTCTTCGCCACCGCGGCCACGCCGATGGCCCAGCCCTCCGTCGCCGCGAAGGCGAAGCGCGTCTCCTCGGCCGTGAGGGCGCGCCCCAGGCTTTTGAAATAGCGCCGGATCTCGTCCTCGGTGAAGCGCAGCTGGTCGGCCCCGAT…
A1_TRINITY_DN32033_c2_g1_i5	aminoglycoside N(6')-acetyltransferase AAC(6')-APH(2'') [Streptococcus phage phi-SsuSSJ28_rum]	k__Viruses;p__Uroviricota;c__Caudoviricetes;o__Caudovirales;f__Siphoviridae;g__Unclassified;s__Streptococcus phage phi-SsuSSJ28_rum	nr	annotated	A1	PRJNA1215313	SAMN46401079	SRR32111960	GCTGGGATTATTCAGTTGAATTTTTAGCACGACAAACTGGAATTTGTCAAAGAGGATTATTCCAATATTCCACAGTATTTCTATTTACATCATAAAAAGTAATATTACCCGCATTTATAGGCAAGACAATCGCAAAAGGTTTATTGCGGTCAATATCAACCACTTGAATTGTGTTGCCATCATCTATTTCAAGTTGTTGCACCTGCTGTTGATTCATAGAAATAAATGCTCGTTCATTATATCCCTCTACAGTAAACTCCACAATTCCTCTTTGAATCCCCGAAAGAGTTCCACCTCCACGGAAAAAATATCCGAAGGAAAGTCCTGGACGATTGACATAGACGGAAAAAGAATGGTCACTCAAATCCTGAGGGTAAGAAATATATGCAGCCATCGTGC…
A1_TRINITY_DN32033_c2_g1_i6	aminoglycoside N(6')-acetyltransferase AAC(6')-APH(2'') [Streptococcus phage phi-SsuSSJ28_rum]	k__Viruses;p__Uroviricota;c__Caudoviricetes;o__Caudovirales;f__Siphoviridae;g__Unclassified;s__Streptococcus phage phi-SsuSSJ28_rum	nr	annotated	A1	PRJNA1215313	SAMN46401079	SRR32111960	CTCTGCCATTAGAAAATCCTTCACCAACGTAAGTTGGCAAAGATGCCAAGTTCACTTCCTAAGAAATATCTTTACCACCATTCCTAAAAAAAATTCAAAATCTTTCAGAGAAGCTGTTAAAGGAATTTTTAAGTTCACAGATATTAACTTAGCGCGTGAGGCTAAAAATCGATTGATTCATGATTATATCGATCAACCAAAATATTCAAAAGCTTGCGCATCATTGGATGATGGATTCGAAGACGCCTTTCAATATACCGTACAAGGAAATTCCCACAATCGACTAAAGAGTACCAATCTAATTGAACGACTGAATCAAGAAGTACGCAGAAGAGAAAAGATTATTCGCATCTTCCCCAATCAAACATCAGCCAATCGCTTAATTGGAGCCGTTCTTAT…
A1_TRINITY_DN32033_c2_g1_i9	transposase [Streptococcus phage phi-SC181] QEM40834.1 transposase [Streptococcus phage phi-SC181] QOZ89167.1 IS6-like element IS1216 family transposase [Streptococcus suis] QOZ89170.1 IS6-like element IS1216 family transposase [Streptococcus suis]	k__Viruses;p__Uroviricota;c__Caudoviricetes;o__Caudovirales;f__Siphoviridae;g__Unclassified;s__Streptococcus phage phi-SC181	nr	annotated	A1	PRJNA1215313	SAMN46401079	SRR32111960	AAAAAACTTACAATATTGTTATTTTGTAACTTAAAGTAACTGACTAAAATTGATTAGATATAATAAATATTGATCTTATCAATAAATATAACTGTTGTTTTTTATAGAAGAGAATTAATATAGGCATTCTAAGGAGATGAAAAGTATTTAAATTTATTGAATTTCTGATAAAATAAATTTTGGTAATAACCACTTTGCCAATAGTAGTAGTGTCATGAATTTAACCCTCGATTTTAAGTGGTTATTGCCTTTATTCTTATAGAGTGAAATTTTTTATAACTTCTTTATTTTTTTTAGCCATTGATAAATTCCTACCAAGATAGAGGTTACATAAAAAAGGTAAATACTTAAAAAGAGGGTTCTGTTGCAAAGTTTTAAATAAAGAATAAAATCCCTTAC…
A1_TRINITY_DN32038_c0_g3_i1	terminase [crAssphage cr107_1]	k__Viruses;p__Uroviricota;c__Caudoviricetes;o__Caudovirales;f__Podoviridae;g__Unclassified;s__crAssphage cr107_1	nr	annotated	A1	PRJNA1215313	SAMN46401079	SRR32111960	CGTCTGAATCATAGAGAAAGGTATATAGCTAATTATAACTTAGTGTTCACTTCTTACTAGAACTACTACTAGACTTTGGTTTATCATATTTGTTCTTATTCTCTTTAGCTATCTTTAGTTGATTATCTCTATCTAATGCAGCATTAATCATATCCAAGTCTTTAGCTCGTTTCTTCTCATTGAGTTCAGCTTGTTTTAAAGATAGTTCGGCAGAGTTATCTTGTGGTACAGTTTGTGTAGGTTGATTAGCTAGAGCAGCCATTGCAGCTTCTGTATCCATTCCTTTAGCAAGAAGGTCATAATAACCTTTGATTTCGGCAAGTCTAGCATCTTGTTCGCCTTTTGCAGCTATCTGTTCAAGAGCAGCTTTATTCTTAGCATCTTCTAACTGTTGGTCTA…
A1_TRINITY_DN32038_c0_g3_i2	terminase [crAssphage cr107_1]	k__Viruses;p__Uroviricota;c__Caudoviricetes;o__Caudovirales;f__Podoviridae;g__Unclassified;s__crAssphage cr107_1	nr	annotated	A1	PRJNA1215313	SAMN46401079	SRR32111960	TTAAAGCTGGTGAAGTTAGCGCCGAAGGTCTGCGCATTGTGCTGGAAGCGGGTATTCGCGAGCCGATGATTATGCGGGCCAATCAGGCGCTGTATGCGCAATTACACCCCATAAAAGAATCCATTTTCTGGCGTCAGGTTGACGGCGGACATGATGCGCTTTGTTGGCGCGGTGGCTTGATGCAGGGGCTAATCGACCTCTGGCAACCACTTTTCCATGACAGGAGTTGAATATGGCATTCAGTAATCCCTTCGATGATCCGCAGGGAGCGTTTTACATATTGCGCAATGCGCAGGGGCAATTCAGTCTGTGGCCGCAACAATGCGTCTTACCGGCAGGCTGGGACATTGTGTGTCAGCCGCAGTCACAGGCGTCCTGCCAGCAGTGGCTGGAAGCCCA…
A1_TRINITY_DN32038_c0_g4_i1	hypothetical protein [crAssphage cr107_1]	k__Viruses;p__Uroviricota;c__Caudoviricetes;o__Caudovirales;f__Podoviridae;g__Unclassified;s__crAssphage cr107_1	nr	annotated	A1	PRJNA1215313	SAMN46401079	SRR32111960	ATTACAGTCAGTAATGTTAGTCAACTTAATTAATGGTGTTAATAATCTAATTAAAGTAATTATGCTACACTTAGAGAACAAAACTAAAGGAGAGACTTTCCTAGTTCCTCAACACATGGCAGAAATTGATTTCCAATATGTTTCTGAAAGAGTTAAGAATATTACTCCTTTCAAGCATTTTGGTATTGTTGCTATTATTCAGACTGCTAAACTTCGTGAAATTATTAATCCTGACTTAAAAGGCACTGGTAATACTCGGTTTATATTAGTTAAAGCTAATTATAGTGATGATGTTAAAGAAGGAGATAGGGCTTTACTCAATCGTTTCTTATATGTTGCTCCTTCTGATGTATTTACTGGTATAGATTGTAATCCTCGTAGTAATGAACTTACTCCTTA…
A1_TRINITY_DN32047_c0_g2_i1	mobile element protein [Escherichia virus P1]	k__Viruses;p__Uroviricota;c__Caudoviricetes;o__Caudovirales;f__Myoviridae;g__Punavirus;s__Escherichia virus P1	nr	annotated	A1	PRJNA1215313	SAMN46401079	SRR32111960	CTGGGACGAGTTCACCGAGAGCGTCAGCGAGGCCGAGCTGCTGGCCCGGCCGGAAGGCTTCGACCACCTGCACCTGGTCGGCGAGAACTTCGCCACCCTGCGCCGTTACACGCCGGCCTTGCTGGAGGTGCTGGAACTGCGCGCCGCGCCGGCCGCGCAAGGCGTGCTGGCAGCCGTGCAGACCCTGCGTGAGATGAACGCCGACAACCTGCGCAAGGTGCCGGCCGATGCACCCACGGCCTTCATCAAGCCGCGCTGGAAGCCGCTGGTGATCACCCCGGAAGGCCTCGACCGGAAATTCTACGAAATCTGCGCCCTGTCCGAGCTGAAGAACGCCCTGCGCTCCGGCGACATCTGGGTCAAGGGCTCGCGGCAGTTCCGCGACTTCGACGACTACCT…
A1_TRINITY_DN32047_c0_g2_i4	mobile element protein [Escherichia virus P1]	k__Viruses;p__Uroviricota;c__Caudoviricetes;o__Caudovirales;f__Myoviridae;g__Punavirus;s__Escherichia virus P1	nr	annotated	A1	PRJNA1215313	SAMN46401079	SRR32111960	CTGGGACGAGTTCACCGAGAGCGTCAGCGAGGCCGAGCTGCTGGCCCGGCCGGAAGGCTTCGACCACCTGCACCTGGTCGGCGAGAACTTCGCCACCCTGCGCCGTTACACGCCGGCCTTGCTGGAGGTGCTGGAACTGCGCGCCGCGCCGGCCGCGCAAGGCGTGCTGGCAGCCGTGCAGACCCTGCGTGAGATGAACGCCGACAACCTGCGCAAGGTGCCGGCCGATGCACCCACGGCCTTCATCAAGCCGCGCTGGAAGCCGCTGGTGATCACCCCGGAAGGCCTCGACCGGAAATTCTACGAAATCTGCGCCCTGTCCGAGCTGAAGAACGCCCTGCGCTCCGGCGACATCTGGGTCAAGGGCTCGCGGCAGTTCCGCGACTTCGACGACTACCT…
A1_TRINITY_DN32047_c0_g5_i1	mobile element protein [Escherichia virus P1] SRM15357.1 TnpA transposase [Shigella flexneri]	k__Viruses;p__Uroviricota;c__Caudoviricetes;o__Caudovirales;f__Myoviridae;g__Punavirus;s__Escherichia virus P1	nr	annotated	A1	PRJNA1215313	SAMN46401079	SRR32111960	TCGAGCGCACGCTGTTCATCCTCGACTGGCTGCAAAGCGTCGAGCTACGCCGCCGCGTGCATGCCGGGCTGAACAAGGGCGAGGCGCGCAATGCGCTGGCCCGTGCCGTGTTCTTCAACCGCCTTGGTGAAATCCGTGACCGCAGTTTCGAGCAGCAGCGCTACCGGGCCAGCGGCCTCAACCTGGTGACGGCGGCCATCGTGCTGTGGAACACGGTCTACCTGGAGCGTGCGGCGCATGCGTTGCGCGGCAATGGTCATGCCGTCGATGACTCGCTATTGCAGTACCTG
A1_TRINITY_DN32047_c1_g1_i1	hypothetical protein AP1_0427 [Aeromonas phage AP1]	k__Viruses;p__Uroviricota;c__Caudoviricetes;o__Caudovirales;f__Myoviridae;g__Unclassified;s__Aeromonas phage AP1	nr	annotated	A1	PRJNA1215313	SAMN46401079	SRR32111960	CAGCAAACTTATGTAGCATAACGGCAGAAATACACCGGTTTAAAGAATTACTGATCTGGTTTTGCGAATACTGATATTGATGATACTAACGGCCCACCGGCCTGTTGAGGAACCTGTAAAACGGAAAGGCTCATTGAAGCCGTATATTTTCTGGAGGTTCATCAGGCGCGGAACTCATCAAGGCGCGGGAATAAAATCCCATTCAGACGCCGGATAGATTCAAGGGCACTGTTGCAAATAGTCGGTGGTGATAAACTTATCATCCCCTTTTGCTGATGGAGCTGCACATGAACCCATTCAAAGGCCGGCATTTTCAGCGTGACATCATTCTGTGGGCCGTACGCTGGTACTGCAAATACGGCATCAGTTACCGTGAGCTGCAGGAGATGCTGGCTGAAC…
A1_TRINITY_DN32047_c1_g1_i10	hypothetical protein AP1_0427 [Aeromonas phage AP1]	k__Viruses;p__Uroviricota;c__Caudoviricetes;o__Caudovirales;f__Myoviridae;g__Unclassified;s__Aeromonas phage AP1	nr	annotated	A1	PRJNA1215313	SAMN46401079	SRR32111960	GGTTGGCGAACTGCAGAAGCACCTTGAGATTCCTGCCTCCACGCTCAGCCATCATCTTTCAGCGCTGATATCCGCTGGACGGCACTGTTGCAAATAGTCGGTGGTGATAAACTTATCATCCCCTTTTGCTGATGGAGCTGCACATGAACCCATTCAAAGGCCGGCATTTTCAGCGTGACATCATTCTGTGGGCCGTACGCTGGTACTGCAAATACGGCATCAGTTACCGTGAGCTGCAGGAGATGCTGGCTGAACGCGGAGTGAATGTCGATCACTCCACGATTTACCGCTGGGTTCAGCGTTATGCGCCTGAAATGGAAAAACGGCTGCGCTGGTACTGGCGTAACCCTTCCGATCTTTGCC
A1_TRINITY_DN32047_c1_g1_i2	dihydrofolate reductase [Escherichia virus P1] EZK04156.1 dihydrofolate reductase type 1 [Escherichia coli 1-176-05_S1_C3] KDT72509.1 dihydrofolate reductase type 1 [Escherichia coli 3-373-03_S3_C3] KDU08497.1 dihydrofolate reductase type 1 [Escherichia coli 3-373-03_S3_C2] CDL22437.1 Dihydrofolate reductase [Klebsiella pneumoniae IS53] SJN00983.1 Dihydrofolate reductase [Klebsiella pneumoniae]	k__Viruses;p__Uroviricota;c__Caudoviricetes;o__Caudovirales;f__Myoviridae;g__Punavirus;s__Escherichia virus P1	nr	annotated	A1	PRJNA1215313	SAMN46401079	SRR32111960	CAGAAAACCGAGGATGCGAACCACTTCATCCGGGGTCAGCACCACCGGCAAGCGCCGCGACGGCCGAGGTCTTCCGATCTCCTGAAGCCAGGGCAGATCCGTGCACAGCACCTTGCCGTAGAAGAACAGCAAGGCCGCCAATGCCTGACGATGCGTGGAGACCGAAACCTTGCGCTCGTTCGCCAGCCAGGACAGAAATGCCTCGACTTCGCTGCTGCCCAAGGTTGCCGGGTGACGCACACCGTGGAAACGGATGAAGGCACGAACCCAGTGGACATAAGCCTGTTCGGTTCGTAAACTGTAATGCAAGTAGCGTATGCGCTCACGCAACTGGTCCAGAACCTTGACCGAACGCAGCGGTGGTAACGGCGCAGTGGCGGTTTTCATGGCTTGTTATGA…
A1_TRINITY_DN32047_c1_g1_i3	hypothetical protein AP1_0427 [Aeromonas phage AP1]	k__Viruses;p__Uroviricota;c__Caudoviricetes;o__Caudovirales;f__Myoviridae;g__Unclassified;s__Aeromonas phage AP1	nr	annotated	A1	PRJNA1215313	SAMN46401079	SRR32111960	CAGAAAACCGAGGATGCGAACCACTTCATCCGGGGTCAGCACCACCGGCAAGCGCCGCGACGGCCGAGGTCTTCCGATCTCCTGAAGCCAGGGCAGATCCGTGCACAGCACCTTGCCGTAGAAGAACAGCAAGGCCGCCAATGCCTGACGATGCGTGGAGACCGAAACCTTGCGCTCGTTCGCCAGCCAGGACAGAAATGCCTCGACTTCGCTGCTGCCCAAGGTTGCCGGGTGACGCACACCGTGGAAACGGATGAAGGCACGAACCCAGTGGACATAAGCCTGTTCGGTTCGTAAACTGTAATGCAAGTAGCGTATGCGCTCACGCAACTGGTCCAGAACCTTGACCGAACGCAGCGGTGGTAACGGCGCAGTGGCGGTTTTCATGGCTTGTTATGA…
A1_TRINITY_DN32047_c1_g1_i6	dihydrofolate reductase [Escherichia virus P1] EZK04156.1 dihydrofolate reductase type 1 [Escherichia coli 1-176-05_S1_C3] KDT72509.1 dihydrofolate reductase type 1 [Escherichia coli 3-373-03_S3_C3] KDU08497.1 dihydrofolate reductase type 1 [Escherichia coli 3-373-03_S3_C2] CDL22437.1 Dihydrofolate reductase [Klebsiella pneumoniae IS53] SJN00983.1 Dihydrofolate reductase [Klebsiella pneumoniae]	k__Viruses;p__Uroviricota;c__Caudoviricetes;o__Caudovirales;f__Myoviridae;g__Punavirus;s__Escherichia virus P1	nr	annotated	A1	PRJNA1215313	SAMN46401079	SRR32111960	CAGAAAACCGAGGATGCGAACCACTTCATCCGGGGTCAGCACCACCGGCAAGCGCCGCGACGGCCGAGGTCTTCCGATCTCCTGAAGCCAGGGCAGATCCGTGCACAGCACCTTGCCGTAGAAGAACAGCAAGGCCGCCAATGCCTGACGATGCGTGGAGACCGAAACCTTGCGCTCGTTCGCCAGCCAGGACAGAAATGCCTCGACTTCGCTGCTGCCCAAGGTTGCCGGGTGACGCACACCGTGGAAACGGATGAAGGCACGAACCCAGTGGACATAAGCCTGTTCGGTTCGTAAACTGTAATGCAAGTAGCGTATGCGCTCACGCAACTGGTCCAGAACCTTGACCGAACGCAGCGGTGGTAACGGCGCAGTGGCGGTTTTCATGGCTTGTTATGA…
A1_TRINITY_DN32047_c1_g1_i7	hypothetical protein AP1_0427 [Aeromonas phage AP1]	k__Viruses;p__Uroviricota;c__Caudoviricetes;o__Caudovirales;f__Myoviridae;g__Unclassified;s__Aeromonas phage AP1	nr	annotated	A1	PRJNA1215313	SAMN46401079	SRR32111960	CAGAAAACCGAGGATGCGAACCACTTCATCCGGGGTCAGCACCACCGGCAAGCGCCGCGACGGCCGAGGTCTTCCGATCTCCTGAAGCCAGGGCAGATCCGTGCACAGCACCTTGCCGTAGAAGAACAGCAAGGCCGCCAATGCCTGACGATGCGTGGAGACCGAAACCTTGCGCTCGTTCGCCAGCCAGGACAGAAATGCCTCGACTTCGCTGCTGCCCAAGGTTGCCGGGTGACGCACACCGTGGAAACGGATGAAGGCACGAACCCAGTGGACATAAGCCTGTTCGGTTCGTAAACTGTAATGCAAGTAGCGTATGCGCTCACGCAACTGGTCCAGAACCTTGACCGAACGCAGCGGTGGTAACGGCGCAGTGGCGGTTTTCATGGCTTGTTATGA…
A1_TRINITY_DN32067_c0_g1_i1	hypothetical protein [Bacteriophage sp.]	Unknown	nr	novel	A1	PRJNA1215313	SAMN46401079	SRR32111960	GAGCTGATTAACTGTTAAATAAAACGCAGAATAAAATAGAATTATACGTTATAATATAACCATAGAAAGAAAAAATGTAGGTGGTTATTGTTATGACGATGATGAAACCAAAAGAAATGGCTGAACGATTAGGTGTTACGGTTAGAACCTTACAGATATGGGATAAAAAAGGAATTCTAAAAGCTTATCGAACACCCACTAATCGAAGATACTATACAGAAGAACAGTACCTGGAATATACTGGTCAACCATTGCAAAATAAACGTCTGAACGTGGCTTACGCTAGAGTGTCAAATAATAGCCAAAAAGATGATTTAAAAAATCAAATTAGCTTTATTAGACAATACGTTAATGCTAAGGGTGTTATCTTAGACGATACGATCACTGAGATTGGCAGCG…
A1_TRINITY_DN32076_c1_g2_i2	Unknown	Unknown	--	novel	A1	PRJNA1215313	SAMN46401079	SRR32111960	GTTGAAGAAGACAGAAGTAAACAACCAAGAACGAAAAACATTATTCTTTCAGACAAATGAGAAAAGCAAAACCAAAAAAACGCGTTATCCTTCCGGATCCCGTGTTCAATGATGTAAAAGTTTCCAAGTTCGTGAATCACTTGATGTACGATGGAAAGAAGAACACTTCTTATGAAATCTTCTATGCTGCGTTGGAAACAGTGAAGAACAAAATGCAGAACGAAGAGAAATCCGCTCTTGAAATCTGGAAAAAAGCTCTGGATAATGTGACTCCTCAAGTGGAAGTTAAGTCTCGCCGTGTGGGTGGTGCTACTTTCCAGGTTCCTACAGAAATCCGTGCTGACCGTAAGGAATCAATTTCCATGAAGAACTTGATTATCTTTGCACGTAAGCGTGGCG…
A1_TRINITY_DN32088_c0_g3_i1	replicative DNA helicase [Streptococcus phage Javan143]	Unknown	nr	novel	A1	PRJNA1215313	SAMN46401079	SRR32111960	GCTTCCTTAGCTAGTTCAAAGTCACCTAAAGTGGCAGAACCATTATCTTCAACTGCTGGACGTACAATTAATTCGTCAACGTCTGGCGTTGCGACATAATTATTATTAAATTCTCTAAAGAATCCACGAACTTGAACCAAGTCTTGATCATTGAGTACTGATCCACCAACAACCATTACATCTGGGCGCATAGTCATGTAAGCATTGAATAATAATTGAGCTACATAGTATGAAACATAGGTAAATACCTTATGGTCTCTAGGTAGTTTTTCACCTGGAATACCAGTTCTTCCTTCTAGAGAAGGTCCAGCTGCCATTCCTTCAACACATTTATTTCCATGAAATGGACATTTCCCAGTATAGTTGTCGCCAGGGTAAGGAGTGACTAGCATGTGGCCC…
A1_TRINITY_DN32105_c2_g2_i1	threonyl-tRNA synthetase [Mimivirus LCMiAC01]	Unknown	nr	novel	A1	PRJNA1215313	SAMN46401079	SRR32111960	AAGCCCTTACCTACCGTATCGGAGAACATGAACAAGTCCATTTCCTTACCGATCTTACGGTGGTCACGTTTCTTGGCTTCTTCCAGCAACACCAGATATTCATCCAGCATTTTCTTTTTCGGGAATGTGATACCATAGATACGGGTCAGCATCTTACGGTCTTCGTGACCGCGCCAGTAAGCACCGGCAACAGTTGTCAGCTTGATAGCCTTGATCGGCGCAGTCGTCATCAAGTGAGGACCACGGCAAAGGTCAGTAAACGCACCCTGGGTGTAGGTAGTAATATGTCCGTCTTCCAGTTCTGAGATCAATTCACATTTATACGTTTCGCCACGGTCGCCAAACATTTTCAGAGCGTCCGTCTTCGAAATACTTTCTCTGACTACCGCTTCTTTCTTT…
A1_TRINITY_DN32106_c0_g1_i1	replicase [Escherichia virus MS2]	k__Viruses;p__Lenarviricota;c__Allassoviricetes;o__Levivirales;f__Leviviridae;g__Levivirus;s__Escherichia virus MS2	nr	annotated	A1	PRJNA1215313	SAMN46401079	SRR32111960	ACCAGTTGACAATCTCTTCTCCCTTATGCTGATCATGAATCGGCTTAGGGGATGGGGTGTTGTCGGAGGTATGTCAGATCCGCGCCTTTACAAGGTTTGGGTACGACTGTCCTCCCTGGTTCCATCGATGTTCTTCGGTGGGACGGACCTTGCTGCCGACTACTATGTAGTAAGCCCTCCAAACGCTGTCTCAGTTTATACAAAGACTGCGTACGGTAGGTTACTCGCGGATACCCGTACCTCGGGTTTCCGTCTTGCTCGTATCGCTAAAGAACGAAAGTACTTTAGCGAGAAGCACGACAGTGGTCGCTACATAGCGTGGTTCCATACTGGAGGTGAAATCACCGATAGTATGAAGTCCGCTGGCGTGCGCATAATGCGCACTTCGGAGTGGCTGAC…
A1_TRINITY_DN32106_c1_g1_i1	maturation protein [Escherichia phage MS2]	k__Viruses;p__Lenarviricota;c__Allassoviricetes;o__Levivirales;f__Leviviridae;g__Levivirus;s__Escherichia virus MS2	nr	annotated	A1	PRJNA1215313	SAMN46401079	SRR32111960	GCTAATGCCATTTTTAATGTCTTTAGCGAGACGCTACCATGGCTATCGCTGTAGGTAGCCGGAATTCCATTCCTAGGAGGTTTGACTCATGCGAGCTTTTAGCGCCCTTGACAAGGAATCCGAGACCTTCGTCCCTTCCATCCGCGTTTACGCTGATGGGGAGGTCGTCGATAACTCGTTTTCCCTAAAATACCGTTCGAACTGGACCCCGGGTCGATTTAACTCGACCGGGGCCAGAACGAAACAGTGGCACTATCCGTCCCCTTATTCTAGGGGTGCGCTTAGTGTCACATCGGTAGATCAAGGTGCCTATAAGCGCTCTGGGTCATCGTGGGGTCGCCCGTACGAGGAGAAAGCCGGTTTTGGCTTCTCGCTCGACGCACGCTCCTGCTATAGCCT…
A1_TRINITY_DN32106_c1_g1_i2	maturation protein [Escherichia phage MS2]	k__Viruses;p__Lenarviricota;c__Allassoviricetes;o__Levivirales;f__Leviviridae;g__Levivirus;s__Escherichia virus MS2	nr	annotated	A1	PRJNA1215313	SAMN46401079	SRR32111960	CTCATGCGAGCTTTTAGTGCCCTTGATGAGGAATCCGAGACCTTCGTCCCCTCTATCCGCGTTTACGCTGATGGGGAGGTCGTTGATAACTCGTTTTCCCTAAAATACCGTTCGAACTGGACCCCGGGTCGATTTAACTCGACCGGGGCCAGAACGAAACAGTGGCACTATCCGTCCCCTTATTCTAGGGGTGCGCTTAGTGTCACATCGGTAGATCAAGGTGCCTATAAGCGCTCTGGGTCATCGTGGGGTCGCCCGTACGAGGAGAAAGCCGGTTTTGGCTTCTCGCTCGACGCACGCTCCTGCTATAGCCTCTTCCCTGTAAGTCAGAATATGACTTACATTGAAGTGCCGCAGAACGTTGCGAATCGGGCGTCGACTGAGGTCCTGCAAAAGGTC…
A1_TRINITY_DN32106_c1_g2_i1	RNA replicase, beta subunit [Escherichia virus MS2]	k__Viruses;p__Lenarviricota;c__Allassoviricetes;o__Levivirales;f__Leviviridae;g__Levivirus;s__Escherichia virus MS2	nr	annotated	A1	PRJNA1215313	SAMN46401079	SRR32111960	GCGTCTAGCTCAACAAGGCAGCATAGATGGCTCATTAGCGACGATAGACTTATCGTCAGCTTCTGATTCCATCTCTGACCGCCTGGTGTGGAGTTTCCTCCCACCCGAGCTATATTCATATCTCGATCGTATCCGCTCCCACTACGGAACCGTAGATGGAGAGACGATACGATGGGAACTATTTTCCACAATGGGAAACGGGTTCACTTTCGAACTAGAGTCCATGATATTTTGGGCTATAGTGAAAGCAACTCAGATCCATTTTGGTAACGCCGGAACCATAGGCATCTACGGGGACGATATTATATGTCCCAGTGAGATTGCACCCCGTGTGCTAGAGGCACTTGCCTACTACGGTTTTAAACCGAATCTTCGTAAAACGTTCGTGTCAGGGCTCTT…
A1_TRINITY_DN32113_c0_g3_i1	hypothetical protein [Siphoviridae sp.]	Unknown	nr	novel	A1	PRJNA1215313	SAMN46401079	SRR32111960	CAAACTACCCAGATGGGACGGACAAGGCCGGCTTGACTGACACCGTTAACCGGACGATCACCTACGTGATGAGTGACGGTTCTAAGGCACCTGATGCGGTTCATGACTCACTGTCCTACACTGCTTCTAAGGTGATCGACAAGGTGACCGGCGAAGTGCTCTCTACCGAGTGGAGCAAGAACCAAGACTTCAAGGACGTGGTAAGTCCTGACGTTACCGGCTACAAGCCTGACACTAAGACGGTATCTAACAAGGACGTGGCACACGACGCAGCCGACATTGCGGTTACCGTCAAGTACACTGCCGATGCCCAAAAGGCTAGCGTAACTTACGTTGACGACAAGACCGGGAAGACCCTGAAGGTCGACAATTTGAACGGCGTAACGAACGCCAAGAGCG…
A1_TRINITY_DN32113_c0_g3_i2	hypothetical protein [Siphoviridae sp.]	Unknown	nr	novel	A1	PRJNA1215313	SAMN46401079	SRR32111960	ACTATTACTTATGTTGCAAATGACCAAAGTACTACAGCTAAGTTTGTCGATGATGACAACAAGGGAGCCCAAGTTGGCGACACAGTTCCCTTGAATGGTAAGACTGATCAAACCATCAATACTGGCTTGAAAGTCCCAGATAACTATGAATTAGCTAAGGATCAAACTATTCCAGCAACTTACAAATTTAAGGCTAATGGCAACGACCCAATCGTGATTCATTTGGTTCACGCTACAAAACCTGATACAAATGATAATGATTTAAACAAGACTGTTACTCGGACAATCAATGTTAAAAACCCAGATGGCACGACCACTACTATTAAGCAAGAAGCTCATTTGCATCGTTCTGGCACAATTGATGAAGTGACCCAAAAGGCAACTTACCAACCTTGGACT…
A1_TRINITY_DN32113_c0_g3_i4	hypothetical protein [Siphoviridae sp.]	Unknown	nr	novel	A1	PRJNA1215313	SAMN46401079	SRR32111960	AAGTAATCACTACTGATCCTAGTGGAAATAAAACAGGGGTTTACTACGCTAATGATCAATCCGATCCAACTAAGATTGAACCAGTTAATGCAAAGCCAATCACAGGTTATAGTGCTATTGTAAAATATGAGAATAAGATTGTTAGTGATAAGAATTTTATGCCAACTAATCTTGGCGAAAACACATATATTACTTATTCAGCAAATGCTCAAAAGGCTGGTATTAAGTACATTGATGATGATACTAAGGAGACTTTGAGTACTGACACTGATAACGGTAAAGGCAAATTTGGCCAACCTATTACCTTTAGAACTGACCCTGCTAATACTATCAAGGACTATGAAGATCAAGGCTACAAGTTAGTATCTAATAACTTCAAGACAACTGATACTTATCAAG…
A1_TRINITY_DN32113_c0_g3_i6	hypothetical protein [Siphoviridae sp.]	Unknown	nr	novel	A1	PRJNA1215313	SAMN46401079	SRR32111960	AAGTAATCACTACTGATCCTAGTGGAAATAAAACAGGGGTTTACTACGCTAATGATCAATCCGATCCAACTAAGATTGAACCAGTTAATGCAAAGCCAATCACAGGTTATAGTGCTATTGTAAAATATGAGAATAAGATTGTTAGTGATAAGAATTTTATGCCAACTAATCTTGGCGAAAACACATATATTACTTATTCAGCAAATGCTCAAAAGGCTGGTATTAAGTACATTGATGATGATACTAAGGAGACTTTGAGTACTGACACTGATAACGGTAAAGGCAAATTTGGCCAACCTATTACCTTTAGAACTGACCCTGCTAATACTATCAAGGACTATGAAGATCAAGGCTACAAGTTAGTATCTAATAACTTCAAGACAACTGATACTTATCAAG…
A1_TRINITY_DN32119_c0_g1_i1	rpoB DNA-directed RNA polymerase subunit beta [uncultured Caudovirales phage] CAB4135104.1 rpoB DNA-directed RNA polymerase subunit beta [uncultured Caudovirales phage]	Unknown	nr	novel	A1	PRJNA1215313	SAMN46401079	SRR32111960	TTACCGATGATAACATTTTCCTTAAGACCAAGAAGCGGATCATTCTTACCTCTGATTGAAGCATCAGTAAGAACACGAGTAGTTTCTTGGAATGAAGCAGCTGACAAGAAACTGTTAGTTTCCAAAGCAGCCTTAGTAATACCTAAGATAATACTTTGAGCAGTTGCAGGAATACCACCAGAGATAATTACTTCCCTATTACGGTCTCTAAATTGACCGATATCCATAACTTCACCTGGTAAGATGTCAGTTTCACCCGGATCAAGAACACGAACCTTTTGAAGCATTTGACGAGTCAATACTTCGACGTGCTTGTCAGCGATATCTACACCCTGCATTCTGTAGGCCTTTTGAACTTCAGCCAAGATATACTTCTCAGTAGTTAAAGTATCAGTAACT…
A1_TRINITY_DN32122_c1_g1_i2	peptidase M13 [Harvfovirus sp.]	Unknown	nr	novel	A1	PRJNA1215313	SAMN46401079	SRR32111960	GCCAATATATATTCTTGTTATTTTTACCAGATTGTAATTCTATCTTCTGGGTTAAGCCACATGCCATCTGTCTTCTTAACGCCAAATGCATCATAGAATTCATCTTGGCATTGAACCGGAATATTTACTCTAGTTGGTTGTGGTGCATGGACATCAGTTTGAACTTCAGTCTTAATTGCTTCAGGACGTTGTTTCTCCATCCAGCTTCTAGCGTAGTTTTCAAACAAATCCTTCAAGTCAGCACCATCATTTTTACCTGCTTGAACAGCGCAAGCTAAACCAGCAAGGTCAGCAATATTTTCAGAAACAACTTGCTTACCGTTAATCTTAGCAGGGCCATATTGCAAACCATCAAAGATATCGATCATTTGACCAACACGCTTATTAAATTCAGTGAAG…
A1_TRINITY_DN32132_c2_g4_i3	lyzozyme [Lactobacillus phage 521B] QBJ03434.1 lyzozyme [Lactobacillus phage 521B]	k__Viruses;p__Uroviricota;c__Caudoviricetes;o__Caudovirales;f__Herelleviridae;g__Unclassified;s__Lactobacillus phage 521B	nr	annotated	A1	PRJNA1215313	SAMN46401079	SRR32111960	CGAAATAATGATTCAAATCAAATTTATCAAGGAGAGAATTTAATTTTGGATATGCTTAATAAAAATTTGAAATCTACTTTAACTAAAACTGCTGCAGCTGCTGCCCTTACTTTAGCAGGTGCTGCAATTGTAAATAACACTCAAAACACTGTAAAGGCTGCAGAAGTTACTGTTGGTCAACAAGAAAAAGTTGTTACAATTAACTACCTTCCACACAAAAGCATTGCTGTTTGGAATTCATACGGTCCTGATAAGCAAATGACTGGTCAATACTTACCACATGCAACTGCTTGGAAAGTTATCAGAGCTGCATATGACGATGCTGGTAACAAGTGGTACGATCTTGGTGCAAACCAATGGGTAATGGCTAAGTACACTCGCTTAGGAAAAGATACTGTT…
A1_TRINITY_DN32151_c0_g1_i1	non-structural protein NSP1 [Rotavirus A]	k__Orthornavirae;p__Duplornaviricota;c__Resentoviricetes;o__Reovirales;f__Reoviridae;g__Rotavirus;s__Unclassified	genbank	annotated	A1	PRJNA1215313	SAMN46401079	SRR32111960	CCACGTATAATTGCTCATTCAACGTCTGATAGTTCAAGGTCGTATTCATCAATCAGCTCGTTCTTTCTATTTAATCTGCGTAACTCGTTTGTGGTTGATGTTATCATTGGTGTTGCTCTCATATATCTTATATCAAACCAATCATATATTAACGATCTCAATATCAATCGAACATCATTTAAATTTAATATTCTTGGAATGTTTCCATTCATGCACTGTGAAATCAAACCTCTAACTTCCCAATTAATCTCATGATCAAACAACACATACTCTACTTCATTTATGTCAACAGGTTCTAAACATCTAAATAATTTGTCTATAGATTCAGTCCATTGTTCCTCATCGTATATTAAAAACAATTTAGATACATATTTATAAATTTCTTCCTGTGAAGAACAA…
A1_TRINITY_DN32151_c0_g1_i2	NSP1 [Rotavirus A]	k__Orthornavirae;p__Duplornaviricota;c__Resentoviricetes;o__Reovirales;f__Reoviridae;g__Rotavirus;s__Unclassified	genbank	annotated	A1	PRJNA1215313	SAMN46401079	SRR32111960	TTGAGAGGATCTGTCCCTAGTACGAGAGGACCGGGATGGACATACCTCTGGTGGACCTGTCATGGCGCCAGCCGTGCAGCAGGGTAGCTAAGTATGGATATAAAATATGGGAAGATTTTATAGCAGCTAGTAATTTGACACCATTTGCAATTATGAACATTTAATGCGCATTTCTCATGATTTGAAAGAATATAATTTGGTTTAGTCAATCGGGATAATGTGTTAAGCTTATTTTTAGTGTAAAGCCTGCATCTTTGTGAGACGCTGTAATGTTCAGTGTATGCAGAATTAATTATCTCCATGTAGTCTTTAGCATTAGTAATTTGTGCACAAGCTTTATTCCATTCATTATCATCTAAGTGTCTAGCAACACAATTACGAGTCACTTGCATTAATGAT…
A1_TRINITY_DN32151_c0_g1_i3	NSP1 [Rotavirus A]	k__Orthornavirae;p__Duplornaviricota;c__Resentoviricetes;o__Reovirales;f__Reoviridae;g__Rotavirus;s__Unclassified	genbank	annotated	A1	PRJNA1215313	SAMN46401079	SRR32111960	CCACGTATAATTGCTCATTCAACGTCTGATAGTTCAAGGTCGTATTCATCAATCAGCTCGTTCTTTCTATTTAATCTGCGTAACTCGTTTGTGGTTGATGTTATCATTGGTGTTGCTCTCATATATCTTATATCAAACCAATCATATATTAACGATCTCAATATCAATCGAACATCATTTAAATTTAATATTCTTGGAATGTTTCCATTCATGCACTGTGAAATCAAACCTCTAACTTCCCAATTAATCTCATGATCAAACAACACATACTCTACTTCATTTATGTCAACAGGTTCTAAACATCTAAATAATTTGTCTATAGATTCAGTCCATTGTTCCTCATCGTATATTAAAAACAATTTAGATACATATTTATAAATTTCTTCCTGTGAAGAACAA…
A1_TRINITY_DN32151_c0_g1_i4	NSP1 [Rotavirus A]	k__Orthornavirae;p__Duplornaviricota;c__Resentoviricetes;o__Reovirales;f__Reoviridae;g__Rotavirus;s__Unclassified	genbank	annotated	A1	PRJNA1215313	SAMN46401079	SRR32111960	CCACGTATAATTGCTCATTCAACGTCTGATAGTTCAAGGTCGTATTCATCAATCAGCTCGTTCTTTCTATTTAATCTGCGTAACTCGTTTGTGGTTGATGTTATCATTGGTGTTGCTCTCATATATCTTATATCAAACCAATCATATATTAACGATCTCAATATCAATCGAACATCATTTAAATTTAATATTCTTGGAATGTTTCCATTCATGCACTGTGAAATCAAACCTCTAACTTCCCAATTAATCTCATGATCAAACAACACATACTCTACTTCATTTATGTCAACAGGTTCTAAACATCTAAATAATTTGTCTATAGATTCAGTCCATTGTTCCTCATCGTATATTAAAAACAATTTAGATACATATTTATAAATTTCTTCCTGTGAAGAACAA…
A1_TRINITY_DN32151_c0_g1_i5	NSP1 [Rotavirus A]	k__Orthornavirae;p__Duplornaviricota;c__Resentoviricetes;o__Reovirales;f__Reoviridae;g__Rotavirus;s__Unclassified	genbank	annotated	A1	PRJNA1215313	SAMN46401079	SRR32111960	CCACGTATAATTGCTCATTCAACGTCTGATAGTTCAAGGTCGTATTCATCAATCAGCTCGTTCTTTCTATTTAATCTGCGTAACTCGTTTGTGGTTGATGTTATCATTGGTGTTGCTCTCATATATCTTATATCAAACCAATCATATATTAACGATCTCAATATCAATCGAACATCATTTAAATTTAATATTCTTGGAATGTTTCCATTCATGCACTGTGAAATCAAACCTCTAACTTCCCAATTAATCTCATGATCAAACAACACATACTCTACTTCATTTATGTCAACAGGTTCTAAACATCTAAATAATTTGTCTATAGATTCAGTCCATTGTTCCTCATCGTATATTAAAAACAATTTAGATACATATTTATAAATTTCTTCCTGTGAAGAACAA…
A1_TRINITY_DN32155_c0_g1_i3	valyl-tRNA synthetase [Fadolivirus 1]	Unknown	nr	novel	A1	PRJNA1215313	SAMN46401079	SRR32111960	AGTTAATGCACAAAATAAAAATGAAGATTGTTTTCTGAAAGGAGTTTCTGCCATGACAGAAAAAGATATGTCAACCAAGTATGATCCAGCGGCGGTTGAAGAAGGCCGTTATCAATGGTGGATTGACCAAGGATTCTTTAAACCAAGTGGTGACAAAAAAGCTCATCCATATTCAATTGTTATCCCACCACCGAATGTTACTGGTAAGTTGCACTTAGGCCACGCTTGGGATACAACTTTACAAGATATGATCATTCGACAAAAGCGGATGCAGGGTTATGATGTATTATGGGTTCCTGGAATGGACCACGCTGGTATCGCTACCCAAGCAAAAGTTGAAGCCCGGCTTCGTAAACAAGGAATTTCTCGTTATGACCTTGGTCGTGACAAGTTTGTTCA…
A1_TRINITY_DN32168_c1_g1_i2	IS1 family transposase [Shigella phage SfIV]	k__Heunggongvirae;p__Uroviricota;c__Caudoviricetes;o__Caudovirales;f__Myoviridae;g__Unclassified;s__Unclassified	refseq	annotated	A1	PRJNA1215313	SAMN46401079	SRR32111960	CAAATTTTGACGCCAACCGCTACCTCGGAAAATGGTATGAAATAGCTCGCCTCGAGAACCGGTTCGAACGTGGTCTGGAACAGGTCAGCGCTACTTATGGAAAACGGAACGACGGAGGGATTCGTGTACTTAACCGTGGATACGATCCAACGAAAAATAAATGGAGCGAGAGCGAAGGTAAAGCATACTTTACTGGAGATACTAAAACTGCAGCATTGAAGGTTTCGTTTTTTGGGTAATGACTCCAACTTATTGATAGTGTTTTATGTTCAGATAATGCCCGATGACCTTGTCATGCAGCTCCACCGATTTTGAGAACGACAGCGACTTCCGTCCCAGCCGTGCCAGGTGCTGCCTCAGATTCAGGTTATGCCGCTCAATTCGCTGCGTATATCGCTT…
A1_TRINITY_DN32168_c1_g1_i3	putative integrase [Escherichia phage GER2]	k__Viruses;p__Uroviricota;c__Caudoviricetes;o__Caudovirales;f__Podoviridae;g__Oslovirus;s__Escherichia phage GER2	nr	annotated	A1	PRJNA1215313	SAMN46401079	SRR32111960	GTTTGAAGTATGTATTTCTTGCAGCAAAAATAATCAAAACCGCAAGGGTAATGACTCCAACTTATTGATAGTGTTTTATGTTCAGATAATGCCCGATGACCTTGTCATGCAGCTCCACCGATTTTGAGAACGACAGTGACTTCCGTCCCAGCCTTGCCAGATGTTGTCTCAGATTCAGATTATGTCGCTCAATGCGCTGAGTGTAACGCTTGCTGATTACGTGCAGCTTTCCCTTCAGGCGGGATTCATACAGCGGCCAGCCATCCGTCATCCATACCACGACCTCAAAGGCCGACAGCAGGCTCAGAAGACGCTCCAGTGTGGCCAGAGTGCGTTCACCGAAGACGTGCGCCACAACCGTCCTCCGTATCCTGTCATACGCGTAAAACAGCCAGCGCT…
A1_TRINITY_DN32168_c1_g1_i4	putative integrase [Escherichia phage GER2]	k__Viruses;p__Uroviricota;c__Caudoviricetes;o__Caudovirales;f__Podoviridae;g__Oslovirus;s__Escherichia phage GER2	nr	annotated	A1	PRJNA1215313	SAMN46401079	SRR32111960	GTTTGAAGTATGTATTTCTTGCAGCAAAAATAATCAAAACCGCAAGGGTAATGACTCCAACTTATTGATAGTGTTTTATGTTCAGATAATGCCCGATGACCTTGTCATGCAGCTCCACCGATTTTGAGAACGACAGCGACTTCCGTCCCAGCCGTGCCAGGTGCTGCCTCAGATTCAGGTTATGCCGCTCAATTCGCTGCGTATATCGCTTGCTGATTACGTGCAGCTTTCCCTTCAGGCGGGATTCATACAGCGGCCAGCCATCCGTCATCCATATCACCACGTCAAAGGGTGACAGCAGGCTCATAAGACGCCCCAGCGTCGCCATAGTGCGTTCACCGAATACGTGCGCAACAACCGTCTTCCGGAGCCTGTCATACGCGTAAAACAGCCAGCGCT…
A1_TRINITY_DN32168_c1_g1_i5	putative integrase [Escherichia phage GER2]	k__Viruses;p__Uroviricota;c__Caudoviricetes;o__Caudovirales;f__Podoviridae;g__Oslovirus;s__Escherichia phage GER2	nr	annotated	A1	PRJNA1215313	SAMN46401079	SRR32111960	GTTTGAAGTATGTATTTCTTGCAGCAAAAATAATCAAAACCGCAAGGGTAATGACTCCAACTTATTGATAGTGTTTTATGTTCAGATAATGCCCGATGACCTTGTCATGCAGCTCCACCGATTTTGAGAACGACAGCGACTTCCGTCCCAGCCGTGCCAGGTGCTGCCTCAGATTCAGGTTATGCCGCTCAATTCGCTGCGTATATCGCTTGCTGATTACGTGCAGCTTTCCCTTCAGGCGGGATTCATACAGCGGCCAGCCATCCGTCATCCATACCACGACCTCAAAGGCCGACAGCAGGCTCAGAAGACGCTCCAGTGTGGCCAGAGTGCGTTCACCGAAGACGTGCGCCACAACCGTCCTCCGTATCCTGTCATACGCGTAAAACAGCCAGCGCT…
A1_TRINITY_DN32168_c1_g1_i7	IS1 family transposase [Escherichia phage P1]	k__Heunggongvirae;p__Uroviricota;c__Caudoviricetes;o__Caudovirales;f__Myoviridae;g__Punavirus;s__Escherichia virus P1	refseq	annotated	A1	PRJNA1215313	SAMN46401079	SRR32111960	GAAAAAGCAGGTAATGACTCCAACTCATTGATAGTGTTTTATGTTCAGATAATGCCCGATAACCTTGTCATGCAGCTCCACCGATTTTGAGAACGACAGCGACTTCCGTCCCAGCCGTGCCAGGTGCTGCCTCAGATTCAGGTTATGCCGCTCAATTCGCTGCGTATATCGCTTGCTGATTACGTGCAGCTTTCCCTTCAGGCGGGATTCATACAGCGGCCAGCCATCCGTCATCCATACCACGACCTCAAAGGCCGACAGCAGGCTCAGAAGACGCTCCAGTGTGGCCAGAGTGCGTTCACCGAATACGTGCGCAACAACCGTCTTCCGGAGCCTGTCATACGCGTAAAACAGCCAGCGCTGGCGCGATTTAGCCCCGACATAGCCCCACTGTTCGTC…
A1_TRINITY_DN32168_c1_g1_i9	IS1-like element IS1B family transposase [Escherichia phage RCS47]	k__Heunggongvirae;p__Uroviricota;c__Caudoviricetes;o__Caudovirales;f__Myoviridae;g__Punavirus;s__Escherichia virus RCS47	refseq	annotated	A1	PRJNA1215313	SAMN46401079	SRR32111960	CACAACACTTTAAAATGCCCTATATAGGGTTAACCAGTAATTATCTGTATGATAGCTTTGAGTTCGGGAGGAGGTAATGACTCCAACTTACTGATAGTGTTTTATGTTCAGATAATGCCCGATGACCTTGTCATGCAGCTCCACCGATTTTGAGAACGACAGTGACTTCCGTCCCAGCCTTGCCAGATGTTGTCTCAGATTCAGGTTATGCCGCTCAATTCGCTGAGTGTAACGCTTGCTGATTACGTGCAGCTTTCCCTTCAGGCGGGATTCATACAGCGGCCAGCCATCCGTCATCCATACCACGACCTCAAAGGCCGACAGCAGGCTCAGAAGACGCTCCAGTGTGGCCAGAGTGCGTTCACCGAAGACGTGCGCCACAACCGTCCTCCGTATCCT…
A1_TRINITY_DN32168_c2_g1_i1	IS5-like element ISKpn26 family transposase [Escherichia phage RCS47]	k__Heunggongvirae;p__Uroviricota;c__Caudoviricetes;o__Caudovirales;f__Myoviridae;g__Punavirus;s__Escherichia virus RCS47	refseq	annotated	A1	PRJNA1215313	SAMN46401079	SRR32111960	GCGAAATGGGTGCTCCACCTTGGCCCGGATGCTGGCTTTCATGTAACCGGGCAAACAGACGCATGGAGGCGATTTCGTACAGAGCATCTTCGATCGCGCCATCGCTCAGGTTGTACCAATGCTGCATGCAGTGAATGCGTAGCATGGTTTCCAGCGGATAAGGTCGCCGGCCATTACCAGCCTTGGGGTAAAACGGCTCGATGACTTCCACCATGTTTTGCCATGGCAGAATCTGCTCCATGCGGGACAAGAAAATCTCTTTTCTGGTCTGACGGCGCTTACTGCTGAATTCACTGTCGGCGAAGGTAAGTTGATGACTCATGATGAACCCTGTTCCATGGCTCCAGATGACAAACATGATCTCATATCAGGGACTTGTTCGCACCTTCCTTAACATAA…
A1_TRINITY_DN32170_c1_g1_i1	putative transposase OrfB [Shigella virus Sf6] AAQ12255.1 gene 55 protein [Shigella virus Sf6]	k__Viruses;p__Uroviricota;c__Caudoviricetes;o__Caudovirales;f__Podoviridae;g__Lederbergvirus;s__Shigella virus Sf6	nr	annotated	A1	PRJNA1215313	SAMN46401079	SRR32111960	CCCAGCGCTTACCCGTCCAGATATAGGTCACATCACCGCACCACACCTGATTTGGCTCGGTCACGGCGAACTGCCTTTCAAGGTAGTTAGGGATAGCAACATGTTCATGACCACCACGTTTATACCGGTGAGTCGGCTGCTGACAGCTGACCAGCCCCAGCTCTTTCATGAGCCTGCCAGCAAGCCAGCGTCCCATCTGGTAGCCTCTCCGGGTTGCCATTGTGGCGATGCTTCTTGCTCCGGCCGAACCGTGGCTGATGCCATGTAGCTCAAGTACCTGACTGCGTAATACAGCCCGTCTGCCGTCTGGTTTTTCAGGACGGTTTTTCCAGTATCTGTAGCTGCTGCGATGAACCCCGAACACATGGCAGAGTGTGGCCACAGGATAATGCGCTCTGA…
A1_TRINITY_DN32170_c2_g1_i1	class A extended spectrum beta-lactamase, partial [Escherichia virus T4]	k__Viruses;p__Uroviricota;c__Caudoviricetes;o__Caudovirales;f__Myoviridae;g__Tequatrovirus;s__Escherichia virus T4	nr	annotated	A1	PRJNA1215313	SAMN46401079	SRR32111960	AATCCGCCCACCTTGCCGGGCGCCGGTGCTGTGTGGAAATCCGCCCACCTTGCCGGGCGCCGGTGCTGTGTGGGAATCCACCCACCTTGCCGGGCGCCGGTGCCGTGTGGGAATCCGCCCACCTTGCCGGGCGCCGGTGCCGTGTGGAAATTCGCCCATCTTCATGACAAAAATTTGTCAAATGACAGGCTCATGTGTGCTGATTTATGTCAGACGGGATTTTGCTTATCACCTAGATTCTACGTCAGTACTTCAAAAAGCATAATCAAAGCCTTGATAAATATGCATTCCTTCGAAATTCAGCTTTCACCCATTGGGTGAAAGAAAAGTGCTCAAAAATATGTTAAATTATCAGCTTTTATGACTCGATATATGGTAAAATAATAGTAAGAAAAGTAG…
A1_TRINITY_DN32170_c2_g1_i11	extended-spectrum beta-lactamase CTX-M-27 [Salmonella phage SJ46] ASK37066.1 Beta-lactamase [Klebsiella pneumoniae] OMI42847.1 beta-lactamase [Escherichia coli N37058PS] OMI51842.1 beta-lactamase [Escherichia coli N37122PS] OMI67539.1 beta-lactamase [Escherichia coli N36410PS] BCA47931.1 beta-lactamase [Escherichia coli]	k__Viruses;p__Uroviricota;c__Caudoviricetes;o__Caudovirales;f__Myoviridae;g__Punavirus;s__Salmonella virus SJ46	nr	annotated	A1	PRJNA1215313	SAMN46401079	SRR32111960	GTACCATGTATCACGGGCTTGTGCATCCATTAATGACAGCATCCCTGAACGTTGCATCAGATCACGCCAGATTTCGCGGTCAAGGTTGCGGGTGATGGCTTTCATTGCGGTTTCCGGTTTTTCCATCAGCCAGCAACCGCAGCGAAAATCCTGTTTCATGGCCCAGTCCAGTGCAGTTTTACCTCCGATGCTTTCCGTCAGCACCGAGATTTCTGCCAGTTGCCGGATAAGTGTGTCGATTTGCAGCAGCGCACTCTTTCGTACAGCCAGAATGTGGCGGATGCTGGTTGAGCCGATAACGTCCGTATGCCCGTTGACCACTTCCGGACGGGGGGCTGTGATTTCAGACATAATCGATATTCCTTTTTGCAGATAAATGAAAACGCCAGCCCTGTTCAG…
A1_TRINITY_DN32170_c2_g1_i19	class A extended spectrum beta-lactamase, partial [Escherichia virus T4]	k__Viruses;p__Uroviricota;c__Caudoviricetes;o__Caudovirales;f__Myoviridae;g__Tequatrovirus;s__Escherichia virus T4	nr	annotated	A1	PRJNA1215313	SAMN46401079	SRR32111960	AATCCGCCCACCTTGCCGGGCGCCGGTGCTGTGTGGAAATCCGCCCACCTTGCCGGGCGCCGGTGCTGTGTGGGAATCCACCCACCTTGCCGGGCGCCGGTGCCGTGTGGGAATCCGCCCACCTTGCCGGGCGCCGGTGCCGTGTGGAAATTCGCCCATCTTCATGACAAAAATTTGTCAAATGACAGGCTCATGTGTGCTGATTTATGTCAGACGGGATTTTGCTTATCACCTAGATTCTACGTCAGTACTTCAAAAAGCATAATCAAAGCCTTGATAAATATGCATTCCTTCGAAATTCAGCTTTCACCCATTGGGTGAAAGAAAAGTGCTCAAAAATATGTTAAATTATCAGCTTTTATGACTCGATATATGGTAAAATAATAGTAAGAAAAGTAG…
A1_TRINITY_DN32170_c2_g1_i20	extended-spectrum beta-lactamase CTX-M-27 [Salmonella phage SJ46] ASK37066.1 Beta-lactamase [Klebsiella pneumoniae] OMI42847.1 beta-lactamase [Escherichia coli N37058PS] OMI51842.1 beta-lactamase [Escherichia coli N37122PS] OMI67539.1 beta-lactamase [Escherichia coli N36410PS] BCA47931.1 beta-lactamase [Escherichia coli]	k__Viruses;p__Uroviricota;c__Caudoviricetes;o__Caudovirales;f__Myoviridae;g__Punavirus;s__Salmonella virus SJ46	nr	annotated	A1	PRJNA1215313	SAMN46401079	SRR32111960	ATACTGATGTAACACGGATTGACCGTATTGGGAGTTTGAGATGGTGACAAAGAGAGTGCAACGGATGATGTTCGCGGCGGCGGCGTGCATTCCGCTGCTGCTGGGCAGCGCGCCGCTTTATGCGCAGACGAGTGCGGTGCAGCAAAAGCTGGCGGCGCTGGAGAAAAGCAGCGGAGGGCGGCTGGGCGTCGCGCTCATCGATACCGCAGATAATACGCAGGTGCTTTATCGCGGTGATGAACGCTTTCCAATGTGCAGTACCAGTAAAGTTATGGCGGCCGCGGCGGTGCTTAAGCAGAGTGAAACGCAAAAGCAGCTGCTTAATCAGCCTGTCGAGATCAAGCCTGCCGATCTGGTTAACTACAATCCGATTGCCGAAAAACACGTCAACGGCACAAT…
A1_TRINITY_DN32170_c2_g1_i22	class A extended spectrum beta-lactamase, partial [Escherichia virus T4]	k__Viruses;p__Uroviricota;c__Caudoviricetes;o__Caudovirales;f__Myoviridae;g__Tequatrovirus;s__Escherichia virus T4	nr	annotated	A1	PRJNA1215313	SAMN46401079	SRR32111960	GTACCATGTATCACGGGCTTGTGCATCCATTAATGACAGCATCCCTGAACGTTGCATCAGATCACGCCAGATTTCGCGGTCAAGGTTGCGGGTGATGGCTTTCATTGCGGTTTCCGGTTTTTCCATCAGCCAGCAACCGCAGCGAAAATCCTGTTTCATGGCCCAGTCCAGTGCAGTTTTACCTCCGATGCTTTCCGTCAGCACCGAGATTTCTGCCAGTTGCCGGATAAGTGTGTCGATTTGCAGCAGCGCACTCTTTCGTACAGCCAGAATGTGGCGGATGCTGGTTGAGCCGATAACGTCCGTATGCCCGTTGACCACTTCCGGACGGGGGGCTGTGATTTCAGACATAATCGATATTCCTTTTTGCAGATAAATGAAAACGCCAGCCCTGTTCAG…
A1_TRINITY_DN32170_c2_g1_i3	class A extended spectrum beta-lactamase, partial [Escherichia virus T4]	k__Viruses;p__Uroviricota;c__Caudoviricetes;o__Caudovirales;f__Myoviridae;g__Tequatrovirus;s__Escherichia virus T4	nr	annotated	A1	PRJNA1215313	SAMN46401079	SRR32111960	AATCCGCCCACCTTGCCGGGCGCCGGTGCTGTGTGGAAATCCGCCCACCTTGCCGGGCGCCGGTGCTGTGTGGGAATCCACCCACCTTGCCGGGCGCCGGTGCCGTGTGGGAATCCGCCCACCTTGCCGGGCGCCGGTGCCGTGTGGAAATTCGCCCATCTTCATGACAAAAATTTGTCAAATGACAGGCTCATGTGTGCTGATTTATGTCAGACGGGATTTTGCTTATCACCTAGATTCTACGTCAGTACTTCAAAAAGCATAATCAAAGCCTTGATAAATATGCATTCCTTCGAAATTCAGCTTTCACCCATTGGGTGAAAGAAAAGTGCTCAAAAATATGTTAAATTATCAGCTTTTATGACTCGATATATGGTAAAATAATAGTAAGAAAAGTAG…
A1_TRINITY_DN32170_c2_g1_i4	extended-spectrum beta-lactamase CTX-M-27 [Salmonella phage SJ46] ASK37066.1 Beta-lactamase [Klebsiella pneumoniae] OMI42847.1 beta-lactamase [Escherichia coli N37058PS] OMI51842.1 beta-lactamase [Escherichia coli N37122PS] OMI67539.1 beta-lactamase [Escherichia coli N36410PS] BCA47931.1 beta-lactamase [Escherichia coli]	k__Viruses;p__Uroviricota;c__Caudoviricetes;o__Caudovirales;f__Myoviridae;g__Punavirus;s__Salmonella virus SJ46	nr	annotated	A1	PRJNA1215313	SAMN46401079	SRR32111960	AGAATGCTTCTATCATGTTGATATTAGTTTATTTTGTTTGGTTTGGTGAAAGATGTACCCTCTTTTGTACCCGCAGTCCCTTTTGATATCGAAAGGGAATCAAACTCGGGGTCAGGCTGAGAGCACAGAAGGAAAGTGCCTGGCTATTATATCGTTAATTCTGTCAATCAGCTCCAGCCTTTTGAAAGTGATGTGTGCAGATCCACCCTTCTTAAAGTATTTAATGATGAACATCTCATCTTCATAGCGTCCTTTACCCTGAACGGACTGTATGTGGTCATCCAGATTAATGGTGATATTCCCTCGGTTGTCGGGGATCGGTTTACCGCTGAGCAGATGCAACATTCTTTCCAGGTCAGCCAGGCGATCTGCCTGCATTCCACTGATAAGATGAAATCC…
A1_TRINITY_DN32170_c2_g1_i5	extended-spectrum beta-lactamase CTX-M-27 [Salmonella phage SJ46] ASK37066.1 Beta-lactamase [Klebsiella pneumoniae] OMI42847.1 beta-lactamase [Escherichia coli N37058PS] OMI51842.1 beta-lactamase [Escherichia coli N37122PS] OMI67539.1 beta-lactamase [Escherichia coli N36410PS] BCA47931.1 beta-lactamase [Escherichia coli]	k__Viruses;p__Uroviricota;c__Caudoviricetes;o__Caudovirales;f__Myoviridae;g__Punavirus;s__Salmonella virus SJ46	nr	annotated	A1	PRJNA1215313	SAMN46401079	SRR32111960	AATCCGCCCACCTTGCCGGGCGCCGGTGCTGTGTGGAAATCCGCCCACCTTGCCGGGCGCCGGTGCTGTGTGGGAATCCACCCACCTTGCCGGGCGCCGGTGCCGTGTGGGAATCCGCCCACCTTGCCGGGCGCCGGTGCCGTGTGGAAATTCGCCCATCTTCATGACAAAAATTTGTCAAATGACAGGCTCATGTGTGCTGATTTATGTCAGACGGGATTTTGCTTATCACCTAGATTCTACGTCAGTACTTCAAAAAGCATAATCAAAGCCTTGATAAATATGCATTCCTTCGAAATTCAGCTTTCACCCATTGGGTGAAAGAAAAGTGCTCAAAAATATGTTAAATTATCAGCTTTTATGACTCGATATATGGTAAAATAATAGTAAGAAAAGTAG…
A1_TRINITY_DN32170_c2_g1_i6	IS5-like element ISKpn26 family transposase [Escherichia phage RCS47]	k__Heunggongvirae;p__Uroviricota;c__Caudoviricetes;o__Caudovirales;f__Myoviridae;g__Punavirus;s__Escherichia virus RCS47	refseq	annotated	A1	PRJNA1215313	SAMN46401079	SRR32111960	AATCCGCCCACCTTGCCGGGCGCCGGTGCTGTGTGGAAATCCGCCCACCTTGCCGGGCGCCGGTGCTGTGTGGGAATCCACCCACCTTGCCGGGCGCCGGTGCCGTGTGGGAATCCGCCCACCTTGCCGGGCGCCGGTGCCGTGTGGAAATTCGCCCATCTTCATGACAAAAATTTGTCAAATGACAGGCTCATGTGTGCTGATTTATGTCAGACGGGATTTTGCTTATCACCTAGATTCTACGTCAGTACTTCAAAAAGCATAATCAAAGCCTTGATAAATATGCATTCCTTCGAAATTCAGCTTTCACCCATTGGGTGAAAGAAAAGTGCTCAAAAATATGTTAAATTATCAGCTTTTATGACTCGATATATGGTAAAATAATAGTAAGAAAAGTAG…
A1_TRINITY_DN32170_c2_g1_i7	Tnp [Enterobacteria phage P7] ACJ65253.1 Tnp [Klebsiella pneumoniae] AEC32453.1 TnpA [Escherichia coli] AEJ60087.1 putative transposase protein [Escherichia coli UMNF18] AJQ17372.1 Tn3 transposase [Shigella flexneri 4c] AKA86568.1 TnpA [Serratia marcescens] AOF44027.1 Tn3 transposase [Citrobacter freundii] ATZ71540.1 Mobile element protein [Enterobacter sp. HP19] EEO11825.1 transposase [Vibrio ch…	k__Viruses;p__Uroviricota;c__Caudoviricetes;o__Caudovirales;f__Myoviridae;g__Punavirus;s__Escherichia virus P1	nr	annotated	A1	PRJNA1215313	SAMN46401079	SRR32111960	TTTATCGGAAAAAGCAGAGGTGATCACAACCGTCTGGGCATTGCCCTGCAAATTGGATGTGTCCGTTTTCTGGGCACCTTCCTCACCGATATGAATCATATTCCTTCCGGCGTCCGGCATTTTACCGCCAGACAGCTCGGGATTCGTGATATCACCGTTCTTGCAGAATACGGTCAGAGGGAAAATACCCGCCGTGAGCATGCAGCGCTGATACGTCAGCACTATCAGTATCGTGAATTTGCCTGGCCCTGGACATTTCGCCTTACCCGTCTTTTATATACCCGGAGCTGGATAAGCAACGAACGTCCTGG
A1_TRINITY_DN32170_c2_g1_i9	IS5-like element IS903B family transposase [Salmonella phage SJ46]	k__Heunggongvirae;p__Uroviricota;c__Caudoviricetes;o__Caudovirales;f__Myoviridae;g__Punavirus;s__Salmonella virus SJ46	refseq	annotated	A1	PRJNA1215313	SAMN46401079	SRR32111960	GCGGGCGCCATCCTGGTGACGAACAATGTGAGAGAGTTTGCGCGGGTCCCGGGCCTGGTGCTGGAAGACTGGGTGAAATAATCCCGTAATAATTTCCGTGACGGAGACGACAGACATGAATGGGCTTTGTTGAATAAATCGAACTTTTGCTGAGTTGAAGGATCAGATCACGTATCTTCCCGACAACGCAGACCGTTCCGTGGCAAAGCAAAAGTTCAAAATCACCAACTGGCCCACCTACAATAAAGCCCTCATCAACCGTGGCTCCATAACTTTCTGGCTGGATGATGAAGCTATTCAGGCCTGGTATGAGTCAGCAACACCTTCTTCACGAGGCAGACCTCAGCGCTATTCTGACCTTGCCATCACGACTGTGCTGGTCATTAAACGCGTATTCAG…
A1_TRINITY_DN32202_c1_g1_i1	hypothetical protein [Escherichia virus Lambda_1H12]	k__Heunggongvirae;p__Uroviricota;c__Caudoviricetes;o__Caudovirales;f__Siphoviridae;g__Lambdavirus;s__Escherichia virus 1H12	refseq	annotated	A1	PRJNA1215313	SAMN46401079	SRR32111960	CTGCGCCAGGAACTGGATCTCTACATCTGCCTGCGTCCGGTACGTTACTATCAGGGCACTCCAAGCCCGGTTAAACACCCTGAACTGACCGATATGGTTATCTTCCGTGAAAACTCGGAAGACATTTATGCGGGTATCGAATGGAAAGCAGACTCTGCCGACGCTGAGAAAGTGATTAAATTCCTGCGTGAAGAGATGGGGGTGAAGAAAATTCGCTTCCCGGAACATTGTGGTATCGGTATTAAGCCGTGTTCGGAAGAAGGCACCAAACGTCTGGTTCGTGCAGCGATCGAATACGCAATTGCTAACGATCGTGACTCTGTGACTCTGGTGCACAAAGGCAACATCATGAAGTTCACCGAAGGCGCGTTTAAAGACTGGGGCTACCAGCTGGCGCGT…
A1_TRINITY_DN32202_c1_g1_i2	hypothetical protein [Escherichia virus Lambda_1H12]	k__Heunggongvirae;p__Uroviricota;c__Caudoviricetes;o__Caudovirales;f__Siphoviridae;g__Lambdavirus;s__Escherichia virus 1H12	refseq	annotated	A1	PRJNA1215313	SAMN46401079	SRR32111960	CTGCGCCAGGAACTGGATCTCTACATCTGCCTGCGTCCGGTACGTTACTATCAGGGCACTCCAAGCCCGGTTAAACACCCTGAACTGACCGATATGGTTATCTTCCGTGAAAACTCGGAAGACATTTATGCGGGTATCGAATGGAAAGCAGACTCTGCCGACGCTGAGAAAGTGATTAAATTCCTGCGTGAAGAGATGGGCGTGAAGAAAATTCGCTTCCCGGAACATTGCGGCATCGGTATTAAGCCGTGTTCTGAAGAAGGTACCAAACGTCTGGTTCGTGCAGCGATCGAATACGCAATTGCTAACGATCGTGACTCTGTGACTCTGGTGCACAAAGGCAACATCATGAAGTTCACCGAAGGCGCGTTTAAAGACTGGGGCTACCAGCTGGCGCGT…
A1_TRINITY_DN32202_c1_g1_i3	hypothetical protein [Escherichia virus Lambda_1H12]	k__Heunggongvirae;p__Uroviricota;c__Caudoviricetes;o__Caudovirales;f__Siphoviridae;g__Lambdavirus;s__Escherichia virus 1H12	refseq	annotated	A1	PRJNA1215313	SAMN46401079	SRR32111960	GTGATTGCTGACGCATTCCTGCAACAGATCCTGCTGCGTCCGGCTGAATATGATGTTATCGCCTGTATGAACCTGAACGGTGACTACATTTCTGACGCCCTGGCAGCGCAGGTTGGCGGTATCGGTATCGCCCCTGGTGCAAACATCGGTGACGAATGCGCCCTGTTTGAAGCCACCCACGGTACTGCGCCGAAATATGCCGGTCAGGACAAAGTTAACCCAGGCTCTATTATTCTCTCTGCTGAGATGATGTTACGCCATATGGGCTGGACTGAAGCCGCAGACCTGATTGTTAAAGGTATGGAAGGCGCAATCAATGCCAAGACCGTAACTTATGACTTCGAACGTCTGATGGAAGGCGCTAAGCTGCTGAAATGTTCAGAGTTTGGTGAAGCGATC…
A1_TRINITY_DN32202_c1_g1_i4	hypothetical protein [Escherichia virus Lambda_1H12]	k__Heunggongvirae;p__Uroviricota;c__Caudoviricetes;o__Caudovirales;f__Siphoviridae;g__Lambdavirus;s__Escherichia virus 1H12	refseq	annotated	A1	PRJNA1215313	SAMN46401079	SRR32111960	ACCAAACGTCTGGTTCGTGCAGCGATCGAATACGCAATTGCTAACGATCGTGACTCTGTGACTCTGGTGCACAAAGGCAACATCATGAAGTTCACCGAAGGCGCGTTTAAAGACTGGGGCTACCAGCTGGCGCGTGAAGAGTTTGGCGGTGAACTGATCGACGGCGGCCCGTGGCTGAAAGTTAAAAACCCGAACACCGGCAAAGAGATCGTCATTAAAGACGTGATTGCTGACGCATTCCTGCAACAGATCCTGCTGCGTCCGGCTGAATATGATGTTATCGCCTGTATGAACCTGAACGGTGACTACATTTCTGACGCTCTGGCAGCGCAGGTTGGCGGTATCGGTATCGCCCCTGGTGCAAACATCGGTGACGAATGCGCCCTGTTTGAAGCCACC…
A1_TRINITY_DN32202_c1_g3_i1	isocitrate dehydrogenase [Escherichia phage Lambda_ev207]	k__Heunggongvirae;p__Uroviricota;c__Caudoviricetes;o__Caudovirales;f__Siphoviridae;g__Lambdavirus;s__Escherichia virus ev207	refseq	annotated	A1	PRJNA1215313	SAMN46401079	SRR32111960	CGCGCGACGAGTTCGGCGGTGAGCTTATTGACGGCGGTCCGTGGCTGAAAATTAAGAACCCGAACACGGGTAAAGAGATCGTGGTTAAAGACGTTATCGCCGATGCGTTCCTGCAACAGATCCTGTTGCGTCCGGCGGAATACGACGTTATCGCCTGTATGAACCTGAACGGTGACTATATTTCCGATGCCCTGGCGGCTCAGGTTGGCGGTATCGGTATTGCACCGGGTGCGAATATCGGCGACGAATGCGCGTTGTTTGAAGCCACTCACGGGACTGCGCCGAAATATGCGGGCCAGGATAAAGTCAACCCAGGCTCCATTATTCTGTCTGCGGAGATGATGCTGCGTCACATGCAGTGGTTCGAAGCGGCGGATCTGATTGTTAAAGGTATGGAAG…
A1_TRINITY_DN32235_c1_g2_i1	Tsf Translation elongation factor Ts [uncultured Caudovirales phage]	Unknown	nr	novel	A1	PRJNA1215313	SAMN46401079	SRR32111960	TTTGAAAGTATAAACATTTTAAAGATAAAGGAAATAAGATTATGGCTGTAACAATGGCTGATATTACCAAGCTGCGCAAAATGAGTGGAGCTGGTATGATGGACTGTAAGAAGGCTTTGACAGAGTCTGACGGTGACATCGAGAAAGCAATGGAAATTATCCGTAAAAAAGGACAGGCTATCGCCGCTAAACGTTCTGATCGTGAGGCTGCCGAGGGTTGTGTGTTGGCTAAGAAGGATGGCGAGTTCGCCGCTATCATCGCTTTGAAGTGCGAAACGGACTTCGTGGCTAAGAATGAGGACTTCGTGGCTTTGACTCAAGCTATCTTGGACGCTGCCGTGGCTAACAAATGCCGTACTTTGGACGAGGTGAAAGCTTTGCCTATGGGCAAGGGTACTA…
A1_TRINITY_DN32235_c1_g4_i1	Tsf Translation elongation factor Ts [uncultured Caudovirales phage]	Unknown	nr	novel	A1	PRJNA1215313	SAMN46401079	SRR32111960	AAGAGGCTTAATCATACTGTTGAGAGTTGAGAATTGAAAGTTGAGAGTTACTTTACGGCAATTCTCAATTCTCTATTCTCAACTCTCAATTACTTTATAAGGATATTATTAACAATTAAAATAAAAAGATATTATGGCTGTAAGTATGGCTGATATAACCAAGCTCCGCAAGATGACCGGTGCTGGTATGATGGATTGCAAAAATGCTTTGACTGAAGCTGAAGGCGATTTCGACAAGGCAATGGAAATTATCCGTAAGAAGGGACAAGCTGTTGCAGCTAAGCGTTCAGATCGCGAGGCTTCTGAAGGCTGTGTGCTGGCTAAGACTACGGGTGACTTTGCCGTTATCATCGCTCTGAAGTGCGAAACTGACTTCGTGGCTCAGAATGCTGATTTCGT…
A1_TRINITY_DN32252_c1_g1_i1	hypothetical protein HQ81_0265 [Dickeya phage phiDP23.1]	k__Viruses;p__Uroviricota;c__Caudoviricetes;o__Caudovirales;f__Ackermannviridae;g__Unclassified;s__Dickeya phage phiDP23.1	nr	annotated	A1	PRJNA1215313	SAMN46401079	SRR32111960	GCCCTCCCGAAGGTTAAGCTACCTACTTCTTTTGCAACCCACTCCCATGGTGTGACGGGCGGTGTGTACAAGGCCCGGGAACGTATTCACCGTGGCATTCTGATCCACGATTACTAGCGATTCCGACTTCATGGAGTCGAGTTGCAGACTCCAATCCGGACTACGACGCACTTTATGAGGTCCGCTTGCTCTCGCGAGGTCGCTTCTCTTTGTATGCGCCATTGTAGCACGTGTGTAGCCCTGGTCGTAAGGGCCATGATGACTTGACGTCATCCCCACCTTCCTCCAGTTTA
A1_TRINITY_DN32253_c0_g1_i2	LacZ protein [Human alphaherpesvirus 1 strain RH2] BAM73410.1 LacZ protein [Human alphaherpesvirus 1 strain RH2]	Unknown	nr	novel	A1	PRJNA1215313	SAMN46401079	SRR32111960	GTAACGAGGAGGGATTTATCAATGGATGCAGATATCAAATGGCTTGATGAACCGGAAACATTCCGCGTTAATCAATTACCTGCTCATAGTGATCATTATTATTACGGTAACTATGATGAATGGCGGCATAATAATAGTCGTTTTGCGCAAAACTTGGATGGTCAATGGCAATTTAACTTTGCTGAAAACCCGCGTAAACGAGAAAATGACTTTTATAAGGTAGATTATGATAGTAGTAGTTTTGGAACAATCGAAGTGCCTAGTGAGATTGAACTAAATAATTACGCCCAAAATAATTACATTAACACTTTGATTCCGTGGGAAGGTAAGATTTACCGTCGTCCCGCATATGCCCTTAGTCCTGATGATGCGCAAGAGGGATCATTTAGTGATGGGGAT…
A1_TRINITY_DN32292_c1_g1_i10	TEM family beta-lactamase, partial [uncultured phage]	k__Viruses;p__Unclassified;c__Unclassified;o__Unclassified;f__Unclassified;g__Unclassified;s__uncultured phage	nr	annotated	A1	PRJNA1215313	SAMN46401079	SRR32111960	GAACCGCGCGAAGAAGTTACCATTCGTGTTAATCTGATTTTCGCCGATGGTCGTACACAGACCGCAGAATTTCGTGGTACCTTTGAGGAAGCCACCGCAGAAGCATATCGCTATGCAGATCTGCTGGCGCGCGTGAATGGTGAATATACCGCAGATCTGGAAGACGGTGGCTATACAATTAATATTCGCTTTGCAGGTGCCCTGGAGACCCCGGAAGAGCCGCGTGAAGAGGTTACCATTCGCGTTAATCTGATCTTTGCAGATGGCCGCACCCAGACCGCGGAATTTCGCGGCACCTTTGAAGAGGCCACCGCAGAGGCCTATCGTTATGCGGATCTGCTGGCTCGCGTTAATGGTGAATACACCGCCGATCTTGAAGATGGTGGTTATACCATTAAC…
A1_TRINITY_DN32292_c1_g1_i12	DNA-binding transcriptional repressor LacI [Escherichia phage DE3]	k__Heunggongvirae;p__Uroviricota;c__Caudoviricetes;o__Caudovirales;f__Siphoviridae;g__Lambdavirus;s__Escherichia virus DE3	refseq	annotated	A1	PRJNA1215313	SAMN46401079	SRR32111960	GTCGGAACAGGAGAGCGCACGAGGGAGCTTCCAGGGGGAAACGCCTGGTATCTTTATAGTCCTGTCGGGTTTCGCCACCTCTGACTTGAGCGTCGATTTTTGTGATGCTCGTCAGGGGGGCGGAGCCTATGGAAAAACGCCAGCGGCGCGGCCTTTTGTCCTGGCTTTGCCTTGTTGCTCACATGTTCTTTCCGGCCTTATCCCCTGATTCTGTGGATAACTGTGTTACCGTTTTTGTGTGAGTCAGTACCGCTCGCCGCAGCCGAACGACCGAGCGTAGCGAGTCAGTGAGCGAGGAAGCGGAAAAGCGCCTGGACGTGCATTTTCTCCTTACGCATCTGTGCGGCATTTCACACCCGGCATGGCGTACTTTTCATACAATCCGCACTGATGCCGCAT…
A1_TRINITY_DN32292_c1_g1_i14	DNA-binding transcriptional repressor LacI [Escherichia phage DE3]	k__Heunggongvirae;p__Uroviricota;c__Caudoviricetes;o__Caudovirales;f__Siphoviridae;g__Lambdavirus;s__Escherichia virus DE3	refseq	annotated	A1	PRJNA1215313	SAMN46401079	SRR32111960	GAACGGTATCGGCTTTGCCCAGAAACTGAATCTGGAAGTTGATAGCGCCCAACATCTTGTCGTTCGCGATGTAAGTTTACAAGGCAGTACGCTGGCACTTCCCGGTTCATCGGCTGAAGGTCTGCCTGGTGAAATAAAACAACAACTGGAAGAGCTTGAAAGCGACTGGCGCAAGCAACACGCTTTATTCAGCGAACAGCAAAAATGTCTGTTTATCCCTGGCGACTGGTTAGGTCGCATTGAAGCCAGCCTACAGGATGTCAGTGCACAGATTCGCCAGGCACAACAATGCTAACGCTGGATACGCTTAATGTGATGCTGGCCGTCAGCGAAGAGGGATTGATCGAAGAGATGATCGTCGCGCTCCAGCGAAAGCGGTCCTCGCCGAAAATGACCCAG…
A1_TRINITY_DN32292_c1_g1_i16	TEM family beta-lactamase, partial [uncultured phage]	k__Viruses;p__Unclassified;c__Unclassified;o__Unclassified;f__Unclassified;g__Unclassified;s__uncultured phage	nr	annotated	A1	PRJNA1215313	SAMN46401079	SRR32111960	GTCGGAACAGGAGAGCGCACGAGGGAGCTTCCAGGGGGAAACGCCTGGTATCTTTATAGTCCTGTCGGGTTTCGCCACCTCTGACTTGAGCGTCGATTTTTGTGATGCTCGTCAGGGGGGCGGAGCCTATGGAAAAACGCCAGCAACGCGGCCTTTTTACGGTTCCTGGCCTTTTGCTGGCCTTTTGCTCACATGTTCTTTCCTGCGTTATCCCCTGATTCTGTGGATAACCGTATTACCGCCTTTGAGTGAGCTGATACCGCTCGCCGCAGCCGAACGACCGAGCGCAGCGAGTCAGTGAGCGAGGAAGCGGAAGAGCGCCTGATGCGGTATTTTCTCCTTACGCATCTGTGCGGTATTTCACACCGCAATGGTGCACTCTCAGTACAATCTGCTCTG…
A1_TRINITY_DN32292_c1_g1_i18	DNA-binding transcriptional repressor LacI [Escherichia phage DE3]	k__Heunggongvirae;p__Uroviricota;c__Caudoviricetes;o__Caudovirales;f__Siphoviridae;g__Lambdavirus;s__Escherichia virus DE3	refseq	annotated	A1	PRJNA1215313	SAMN46401079	SRR32111960	GTCGGAACAGGAGAGCGCACGAGGGAGCTTCCAGGGGGAAACGCCTGGTATCTTTATAGTCCTGTCGGGTTTCGCCACCTCTGACTTGAGCGTCGATTTTTGTGATGCTCGTCAGGGGGGCGGAGCCTATGGAAAAACGCCAGCAACGCGGCCTTTTTACGGTTCCTGGCCTTTTGCTGGCCTTTTGCTCACATGTTCTTTCCTGCGTTATCCCCTGATTCTGTGGATAACCGTATTACCGCCTTTGAGTGAGCTGATACCGCTCGCCGCAGCCGAACGACCGAGCGCAGCGAGTCAGTGAGCGAGGAAGCGGAAGAGCGCCTGATGCGGTATTTTCTCCTTACGCATCTGTGCGGTATTTCACACCGCAATGGTGCACTCTCAGTACAATCTGCTCTG…
A1_TRINITY_DN32292_c1_g1_i19	DNA-binding transcriptional repressor LacI [Escherichia phage DE3]	k__Heunggongvirae;p__Uroviricota;c__Caudoviricetes;o__Caudovirales;f__Siphoviridae;g__Lambdavirus;s__Escherichia virus DE3	refseq	annotated	A1	PRJNA1215313	SAMN46401079	SRR32111960	GTCGGAACAGGAGAGCGCACGAGGGAGCTTCCAGGGGGAAACGCCTGGTATCTTTATAGTCCTGTCGGGTTTCGCCACCTCTGACTTGAGCGTCGATTTTTGTGATGCTCGTCAGGGGGGCGGAGCCTATGGAAAAACGCCAGCAACGCGGCCTTTTTACGGTTCCTGGCCTTTTGCTGGCCTTTTGCTCACATGTTCTTTCCTGCGTTATCCCCTGATTCTGTGGATAACCGTATTACCGCCTTTGAGTGAGCTGATACCGCTCGCCGCAGCCGAACGACCGAGCGCAGCGAGTCAGTGAGCGAGGAAGCGGAAGAGCGCCTGATGCGGTATTTTCTCCTTACGCATCTGTGCGGTATTTCACACCGCAATGGTGCACTCTCAGTACAATCTGCTCTG…
A1_TRINITY_DN32292_c1_g1_i20	TEM family beta-lactamase, partial [uncultured phage]	k__Viruses;p__Unclassified;c__Unclassified;o__Unclassified;f__Unclassified;g__Unclassified;s__uncultured phage	nr	annotated	A1	PRJNA1215313	SAMN46401079	SRR32111960	GTCGGAACAGGAGAGCGCACGAGGGAGCTTCCAGGGGGAAACGCCTGGTATCTTTATAGTCCTGTCGGGTTTCGCCACCTCTGACTTGAGCGTCGATTTTTGTGATGCTCGTCAGGGGGGCGGAGCCTATGGAAAAACGCCAGCAACGCGGCCTTTTTACGGTTCCTGGCCTTTTGCTGGCCTTTTGCTCACATGTTCTTTCCTGCGTTATCCCCTGATTCTGTGGATAACCGTATTACCGCCTTTGAGTGAGCTGATACCGCTCGCCGCAGCCGAACGACCGAGCGCAGCGAGTCAGTGAGCGAGGAAGCGGAAGAGCGCCTGATGCGGTATTTTCTCCTTACGCATCTGTGCGGTATTTCACACCGCAATGGTGCACTCTCAGTACAATCTGCTCTG…
A1_TRINITY_DN32292_c1_g1_i22	TEM family beta-lactamase, partial [uncultured phage]	k__Viruses;p__Unclassified;c__Unclassified;o__Unclassified;f__Unclassified;g__Unclassified;s__uncultured phage	nr	annotated	A1	PRJNA1215313	SAMN46401079	SRR32111960	GTCGGAACAGGAGAGCGCACGAGGGAGCTTCCAGGGGGAAACGCCTGGTATCTTTATAGTCCTGTCGGGTTTCGCCACCTCTGACTTGAGCGTCGATTTTTGTGATGCTCGTCAGGGGGGCGGAGCCTATGGAAAAACGCCAGCAACGCGGCCTTTTTACGGTTCCTGGCCTTTTGCTGGCCTTTTGCTCACATGTTCTTTCCTGCGTTATCCCCTGATTCTGTGGATAACCGTATTACCGCCTTTGAGTGAGCTGATACCGCTCGCCGCAGCCGAACGACCGAGCGCAGCGAGTCAGTGAGCGAGGAAGCGGAAGAGCGCCTGATGCGGTATTTTCTCCTTACGCATCTGTGCGGTATTTCACACCGCAATGGTGCACTCTCAGTACAATCTGCTCTG…
A1_TRINITY_DN32292_c1_g1_i8	DNA-binding transcriptional repressor LacI [Escherichia phage DE3]	k__Heunggongvirae;p__Uroviricota;c__Caudoviricetes;o__Caudovirales;f__Siphoviridae;g__Lambdavirus;s__Escherichia virus DE3	refseq	annotated	A1	PRJNA1215313	SAMN46401079	SRR32111960	GTCGGAACAGGAGAGCGCACGAGGGAGCTTCCAGGGGGAAACGCCTGGTATCTTTATAGTCCTGTCGGGTTTCGCCACCTCTGACTTGAGCGTCGATTTTTGTGATGCTCGTCAGGGGGGCGGAGCCTATGGAAAAACGCCAGCAACGCGGCCTTTTTACGGTTCCTGGCCTTTTGCTGGCCTTTTGCTCACATGTTCTTTCCTGCGTTATCCCCTGATTCTGTGGATAACCGTATTACCGCCTTTGAGTGAGCTGATACCGCTCGCCGCAGCCGAACGACCGAGCGCAGCGAGTCAGTGAGCGAGGAAGCGGAAGAGCGCCTGATGCGGTATTTTCTCCTTACGCATCTGTGCGGTATTTCACACCGCAATGGTGCACTCTCAGTACAATCTGCTCTG…
A1_TRINITY_DN32292_c1_g1_i9	TEM family beta-lactamase, partial [uncultured phage]	k__Viruses;p__Unclassified;c__Unclassified;o__Unclassified;f__Unclassified;g__Unclassified;s__uncultured phage	nr	annotated	A1	PRJNA1215313	SAMN46401079	SRR32111960	GTCGGAACAGGAGAGCGCACGAGGGAGCTTCCAGGGGGAAACGCCTGGTATCTTTATAGTCCTGTCGGGTTTCGCCACCTCTGACTTGAGCGTCGATTTTTGTGATGCTCGTCAGGGGGGCGGAGCCTATGGAAAAACGCCAGCAACGCGGCCTTTTTACGGTTCCTGGCCTTTTGCTGGCCTTTTGCTCACATGTTCTTTCCTGCGTTATCCCCTGATTCTGTGGATAACCGTATTACCGCCTTTGAGTGAGCTGATACCGCTCGCCGCAGCCGAACGACCGAGCGCAGCGAGTCAGTGAGCGAGGAAGCGGAAGAGCGCCTGATGCGGTATTTTCTCCTTACGCATCTGTGCGGTATTTCACACCGCAATGGTGCACTCTCAGTACAATCTGCTCTG…
A1_TRINITY_DN32301_c1_g1_i1	threonyl-tRNA synthetase [Tupanvirus soda lake]	Unknown	nr	novel	A1	PRJNA1215313	SAMN46401079	SRR32111960	GTGGCTTCTATGTTGATACTGACAAGAAGGACCAAATTAAGGTTACTGAATTGCCAGAACTTGAAAAGGCAATGGAAAAGCTTATTAAGAGTGGTCAACCTATTGAACATGTTGTAATGGACAAGTCAGAACTTGAAGAAATGTTCAAGGATGATCCATTCAAGAGCGATCTTTTAAAGAAGATTGACTCTGACAAGGTTGATGCTTACAAATTAGGTGACTTTGTGGACTTTGGCTTTGATGCATTATTACCAAACACTGGTAAAATTAAGCACTTTAAGCTTTTATCAGTAGCTGGTGCTTACTGGCTTGGTAAGTCATCAAACCCTATGCTTCAAAGAATTTTTGGTACTGCATTCTTCAAGGAAGCTGCTTTAAAGGAAGACTTGAAGCGTCGTG…
A1_TRINITY_DN32314_c1_g1_i1	Sigma 2 [Mammalian orthoreovirus 5]	k__Orthornavirae;p__Duplornaviricota;c__Resentoviricetes;o__Reovirales;f__Reoviridae;g__Orthoreovirus;s__Unclassified	genbank	annotated	A1	PRJNA1215313	SAMN46401079	SRR32111960	GCGGGCGGTGTGTACAAAGGGCAGGGTGGGAGAGATCCTTCCGCAGGTTCACCTACGGAAACCTTGTTACGACTTTTACTTCCTCTAGATAGTCAAGTTCGACCGTCTTCTCAGCGCTCCGCCAGGGCCGTGGGCCGACCCCGGCGGGGCCGATCCGAGGGCCTCACTAAACCATCCAATCGGTAGTAGCGACGGGCGGTGTGTACAAAGGGCAGGGACTTAATCAACGCAAGCTTATGACCCGCACTTACTGGGAATTCCTCGTTCATGGGGAATAATTGCAATCCCCGATCCCCATCACGAATGGGGTTCAACGGGTTACCCGCGCCTGCCGGCGTAGGGTAGGCACACGCTGAGCCAGTCAGTGTAGCGCGCGTGCAGCCCCGGACATCTAAGGGC…
A1_TRINITY_DN32314_c1_g1_i3	Sigma 2 [Mammalian orthoreovirus 5]	k__Orthornavirae;p__Duplornaviricota;c__Resentoviricetes;o__Reovirales;f__Reoviridae;g__Orthoreovirus;s__Unclassified	genbank	annotated	A1	PRJNA1215313	SAMN46401079	SRR32111960	GCGGGCGGTGTGTACAAAGGGCAGGGTGGGAGAGATCCTTCCGCAGGTTCACCTACGGAAACCTTGTTACGACTTTTACTTCCTCTAGATAGTCAAGTTCGACCGTCTTCTCAGCGCTCCGCCAGGGCCGTGGGCCGACCCCGGCGGGGCCGATCCGAGGGCCTCACTAAACCATCCAATCGGTAGTAGCGACGGGCGGTGTGTACAAAGGGCAGGGACTTAATCAACGCAAGCTTATGACCCGCACTTACTGGGAATTCCTCGTTCATGGGGAATAATTGCAATCCCCGATCCCCATCACGAATGGGGTTCAACGGGTTACCCGCGCCTGCCGGCGTAGGGTAGGCACACGCTGAGCCAGTCAGTGTAGCGCGCGTGCAGCCCCGGACATCTAAGGGC…
A1_TRINITY_DN32314_c1_g1_i4	Sigma 2 [Mammalian orthoreovirus 5]	k__Orthornavirae;p__Duplornaviricota;c__Resentoviricetes;o__Reovirales;f__Reoviridae;g__Orthoreovirus;s__Unclassified	genbank	annotated	A1	PRJNA1215313	SAMN46401079	SRR32111960	GACGGGCGGTGTGTACAAAGGGCAGGGACTTAATCAACGCAAGCTTATGACCCGCACTTACTGGGAATTCCTCGTTCATGGGGAATAATTGCAATCCCCGATCCGAGGGCCTCACTAAACCATCCAATCGGTAGTAGCGACGGGCGGTGTGTACAAAGGGCAGGGACTTAATCAACGCAAGCTTATGACCCGCACTTACTGGGAATTCCTCGTTCATGGGGAATAATTGCAATCCCCGATCCGAGGGCCTCACTAAACCATCCAATCGGTAGTAGCGACGGGCGGTGTGTACA
A1_TRINITY_DN32319_c1_g5_i1	hypothetical protein HQ81_0265 [Dickeya phage phiDP23.1]	k__Viruses;p__Uroviricota;c__Caudoviricetes;o__Caudovirales;f__Ackermannviridae;g__Unclassified;s__Dickeya phage phiDP23.1	nr	annotated	A1	PRJNA1215313	SAMN46401079	SRR32111960	GGGAGAGGAGGTGATCCAACCGCAGGTTCCCCTACGGTTACCTTGTTACGACTTCACCCCAGTCATGAATCACAAAGTGGTAAGCGCCCTCCCGAAGGTTAAGCTACCTACTTCTTTTGCAACCCACTCCCATGGTGTGACGGGCGGTGTGTACAAGACCCGGGAACGTATTCACCGCGACATTCTGATTCGCGATTACTAGTAACTCCAGCTTCATGTAGGCGAGTTTCAGCCTACAATCCGAACTGAGACTGGTTTTTAAGTTTGGCTCCACCTCGCGGTATTGCA
A1_TRINITY_DN32319_c1_g5_i2	hypothetical protein HQ81_0265 [Dickeya phage phiDP23.1]	k__Viruses;p__Uroviricota;c__Caudoviricetes;o__Caudovirales;f__Ackermannviridae;g__Unclassified;s__Dickeya phage phiDP23.1	nr	annotated	A1	PRJNA1215313	SAMN46401079	SRR32111960	GGGAGAGGAGGTGATCCAACCGCAGGTTCCCCTACGGTTACCTTGTTACGACTTCACCCCAGTCATGAATCACAAAGTGGTAAGCGCCCTCCCGAAGGTTAAGCTACCTACTTCTTTTGCAACCCACTCCCATGGTGTGACGGGCGGTGTGTACAAGGCCCGGGAACGTATTCACCGTGGCATGCTGATCCACGATTACTAGCAATTCCGACTTCGTGCAGGCGAGTTGCAGCCTGCAGTCCGAACTGGGACGTTGTTTCTGAGTTTT
A1_TRINITY_DN32319_c1_g5_i3	hypothetical protein HQ81_0265 [Dickeya phage phiDP23.1]	k__Viruses;p__Uroviricota;c__Caudoviricetes;o__Caudovirales;f__Ackermannviridae;g__Unclassified;s__Dickeya phage phiDP23.1	nr	annotated	A1	PRJNA1215313	SAMN46401079	SRR32111960	GGGAGAGGAGGTGATCCAACCGCAGGTTCCCCTACGGTTACCTTGTTACGACTTCACCCCAGTCATGAATCACAAAGTGGTAAGCGCCCTCCCGAAGGTTAAGCTACCTACTTCTTTTGCAACCCACTCCCATGGTGTGACGGGCGGTGTGTACAAGGCCCGGGAACGTATTCACCGTGGCATGCTGATCCACGATTACTAGCAATTCCGACTTCGTGCAGGCGAGTTGCAGCCTGCAGTCCGAACTGAGAACGGTTTTAAGAGATTAGCTTGCCCTCGCGAGTTCGCGACTCGTTGTACCGTCCATTGTAGCACGTGTGTAGCCCAGGTCATAAGGGGCATGATGATCTGACGTCGTCCCCACCTTCCTCCGGTTTGTCACCGGCAGTCTCACTAGAG…
A1_TRINITY_DN32319_c1_g5_i4	hypothetical protein HQ81_0265 [Dickeya phage phiDP23.1]	k__Viruses;p__Uroviricota;c__Caudoviricetes;o__Caudovirales;f__Ackermannviridae;g__Unclassified;s__Dickeya phage phiDP23.1	nr	annotated	A1	PRJNA1215313	SAMN46401079	SRR32111960	GGGAGAGGAGGTGATCCAACCGCAGGTTCCCCTACGGTTACCTTGTTACGACTTCACCCCAGTCATGAATCACAAAGTGGTAAGCGCCCTCCCGAAGGTTAAGCTACCTACTTCTTTTGCAACCCACTCCCATGGTGTGACGGGCGGTGTGTACAAGACCCGGGAACGTATTCACCGCGACATTCTGATTCGCGATTACTAGCGATTCCAGCTTCATGTAGTCGGGTTGCAGACTACAATCCGAACTGGGACGTTATTTTTGGGATTCGCTCCCCCTCGCAGGCTCGCTTCCCT
A1_TRINITY_DN32319_c1_g8_i2	hypothetical protein HQ81_0265 [Dickeya phage phiDP23.1]	k__Viruses;p__Uroviricota;c__Caudoviricetes;o__Caudovirales;f__Ackermannviridae;g__Unclassified;s__Dickeya phage phiDP23.1	nr	annotated	A1	PRJNA1215313	SAMN46401079	SRR32111960	CTCCCAAAAGCGGAGCAATAACTGAGGCTACTCCCCAAAAACCCGAATTAAGTCCTAACATTTTGGCACGTTTTTGCAAAGTATATAAATCTGCAATAATTGTAATCGCTACTGGTTGAACAGCACCAGAGCCTAATCCTTGAATTACTCTAAATAAAATGAGTTCAACCATATTTTGCGCTAGCCCACATAATGACGATCCAATGACAAATAATGCAATTCCAAATAAAAAAACTGGCTTTCGCCCAATGCTATCCGCCAGTTTTCCATATAAAGGAGTTGAGACAGCTGTCATCAAAAGAAAAATCGATACAACCCAATTCATAATTTCTAATCCATCTAGATCGGAAACAATTGTTGGCATCGCTGTAGAAACGATTGTACCTTCAATAGCTGTCA…
A1_TRINITY_DN32323_c0_g1_i1	isoleucyl-tRNA synthetase [Myoviridae sp.]	Unknown	nr	novel	A1	PRJNA1215313	SAMN46401079	SRR32111960	GTTATATCTACCGTGGTGCAAAACCAGTTTACTGGTCATGGTCATCAGAATCAGCTCTTGCCGAAGCTGAAATTGAATATCACGATATTGACTCAACATCACTTTACTATGCTAACAAAGTCAAAGATGGTAAAGGTGTGCTTGATACTGATACTTATATTGTTGTTTGGACAACAACACCATTTACAGTAACAGCTTCACGTGGTTTGACTGTTGGTCCTGATATGGACTATGTTGTTGTTAAACCTGCTAACGATGATCGTAAATTTGTTGTTGCGGAAGCTCTTCTTGATAGCCTTGCTGAAAAATTCGGTTGGGAATCATTTGAAGTTCTTGCAAAACACAAAGGTACTGAACTTGAATACATCGTTACTGAACACCCATGGGATACAGAAGTAG…
A1_TRINITY_DN32380_c0_g5_i1	tetracycline resistance, ribosomal protection type Tet(W) [Streptococcus phage phi-SsuYTJ2_rum]	k__Viruses;p__Uroviricota;c__Caudoviricetes;o__Caudovirales;f__Siphoviridae;g__Unclassified;s__Streptococcus phage phi-SsuYTJ2_rum	nr	annotated	A1	PRJNA1215313	SAMN46401079	SRR32111960	GTTCGAGGAAAGCTTCGACGCCAAGCAGCATCGCGAGTACATGCCCGACGATGCTGCCGAACAGAGCGCGCTCAACCGCCAGGGCATCACCGAGAACGCCCGCCGCGTCAAGGAGCTCGAGCAAGAGGTGGCCGAGCTCAAGGCCCTCGTCGCCAAGCTCGCGAACGAACGCTAGGCCCACGGGCAACCAGGCATTATCAACGCCAACGCAAAAGTGCGCCGGAAAACCCATCCCCGGCGCACTTTCTGTTTGATGTGACAAAGGGACTGTCCCTTTGTCACATTACGCGAACTGGCTCAGATAGAGGTCGGCGTAGGCGCCCTCGGCTGCGAGCAGCTCCTTATGCGTGCCTTGCTCGATGATGTTGCCGTGATCCATGACCAAGATCAGGTCGGCAT…
A1_TRINITY_DN32380_c0_g7_i1	tetracycline resistance protein TetO [Streptococcus phage phiNJ3] QGJ86204.1 tetracycline resistance, ribosomal protection type Tet(O) [Streptococcus phage phi-SsuNJ2_rum] QGJ86265.1 Tet(O) [Streptococcus phage phi-SsuNJ5_rum]	k__Viruses;p__Uroviricota;c__Caudoviricetes;o__Caudovirales;f__Siphoviridae;g__Unclassified;s__Streptococcus phage phiNJ3	nr	annotated	A1	PRJNA1215313	SAMN46401079	SRR32111960	GAAAAATATCATGTGGAGGCAGAAATAAAAGAGCCTACTGTTATATATATGGAAAGACCGCTTAGAAAAGCAGAATATACCATCCACATAGAAGTCCCGCCAAATCCTTTCTGGGCTTCTGTCGGGTTGTCCATAGAGCCGCTCCCTATTGGAAGCGGAGTGCAGTATGAAAGCAGAGTTTCACTTGGATATTTAAATCAATCGTTCCAAAATGCGGTTATGGAGGGGGTTCTTTATGGCTGCGAGCAGGGGCTGTATGGATGGAAAGTGACAGACTGTAAAATCTGTTTTGAATATGGATTGTATTATAGTCCTGTAAGTACCCCCGCAGACTTTCGGCTGCTTTCCCCTATCGTATTGGAGCAGGCTTTAAAAAAAGCAGGGACAGAACTATTAGAG…
A1_TRINITY_DN32380_c0_g8_i1	tetracycline resistance, ribosomal protection type Tet(W) [Streptococcus phage phi-SsuYTJ2_rum]	k__Viruses;p__Uroviricota;c__Caudoviricetes;o__Caudovirales;f__Siphoviridae;g__Unclassified;s__Streptococcus phage phi-SsuYTJ2_rum	nr	annotated	A1	PRJNA1215313	SAMN46401079	SRR32111960	GTCTACATGGGCAAGAATTCCAATATTGATTATTTTCATGTGATTGTCCTCCCTTTACTGCCCCGAAGGGCATAAAAATCCCCAGCAGTAAAATACTTTTACCACTGGGGATGATAATTTGCGGACATACACATATACAGCATACACCTGGGAGCGTCGAAAAAGGGACAACGAGGACGGACACCATGTTTTTGGAGCGGCAGCGTGGGATTACCATTCAAGCGGCAGTCACTTCCTTCCAGTGGCACAGATGTAAAGTCAACATTGTGGATACGCCCGGCCACATGGATTTTTTGGCGGAGGTGTACCGCTCTTTGGCTGTTTTAGATGGGGCCATCTTGGTGATCTCCGCTAAAGATGGCGTGCAGGCCCAGACCCGTATTCTGTTCCATGCCCTGC…
A1_TRINITY_DN32380_c0_g8_i2	tetracycline resistance, ribosomal protection type Tet(W) [Streptococcus phage phi-SsuYTJ2_rum]	k__Viruses;p__Uroviricota;c__Caudoviricetes;o__Caudovirales;f__Siphoviridae;g__Unclassified;s__Streptococcus phage phi-SsuYTJ2_rum	nr	annotated	A1	PRJNA1215313	SAMN46401079	SRR32111960	AATCAATATTGGAATTCTTGCCCATGTAGACGCTGGAAAGACGACCTTGACGGAGAGCCTGCTATATGCCAGCGGAGCCATTTCAGAACCGGGGAGCGTCGAAAAAGGGACAACGAGGACGGACACCATGTTTTTGGAGCGGCAGCGTGGGATTACCATTCAAGCGGCAGTCACTTCCTTCCAGTGGCACAGATGTAAAGTCAACATTGTGGATACGCCCGGCCACATGGATTTTTTGGCGGAGGTGTACCGCTCTTTGGCTGTTTTAGATGGGGCCATCTTGGTGATCTCCGCTAAAGATGGCGTGCAGGCCCAGACCCGTATTCTGTTCCATGCCCTGCGGAAAATGAACATTCCCACCGTTATCTTTATCAACAAGATCG
A1_TRINITY_DN32402_c1_g1_i1	Astrovirus_capsid_protein_precursor._This_product_is_encoded_by_astrovirus_ORF2,_one_of_the_three_astrovirus_ORFs_(1a,_1b,_2)._The_87kD_precursor_protein_undergoes_an_intracellular_cleavage_to_form_a_79kD_protein._Subsequently,_extracellular_trypsin_cleavage_yields_the_three_proteins_forming_the_infectious_virion.	Unknown	cdd	annotated	A1	PRJNA1215313	SAMN46401079	SRR32111960	CCACAATGGAGGGTTCACTGTATTGTAATAGAGTTGATGCTGCAATCAATTCTGGCTCATTGAAGGCTCGCTTCGCCGTGAAGCATCTCATCGGCGAATTGGAGGCGAAACATCCTGGAAAGCCTTGGAATATACGCACGGCACCACGCTCTGAGTTCTACCCATACTATGGGAATGATACTATAATTGTTGCCAGTGTGGTTGTGGAATCAGAGTGGATAACATACCATGTTGATCCCGTAATGTGTGAGATCATTCCTGTACTTTATGGCATGGATCGACAGAATGTGATACTTGTTGGTGCCTTAATTGATGAGAACCGAAGGCTCAAGAATGATTTATCTGGTCTGAGATTGGACTACGAGATTCTACGTGGCCAGTATGAGCGTGTCCGACCTG…
A1_TRINITY_DN32402_c1_g1_i5	Astrovirus_capsid_protein_precursor._This_product_is_encoded_by_astrovirus_ORF2,_one_of_the_three_astrovirus_ORFs_(1a,_1b,_2)._The_87kD_precursor_protein_undergoes_an_intracellular_cleavage_to_form_a_79kD_protein._Subsequently,_extracellular_trypsin_cleavage_yields_the_three_proteins_forming_the_infectious_virion.	Unknown	cdd	annotated	A1	PRJNA1215313	SAMN46401079	SRR32111960	ATTAAAAGAAAGTGGTGAATACTTTGAAAAAATGGAGATGTACGGTCTGCGGTTATATTCATGAAGGGGATACACCGCCCGCGGAGTGCCCGATCTGCGGTGTGGGACCGGATAAATTTGAATTAATTGAAGAAGAAAAGCCTAAAAGATGGCGCTGCACAGTCTGCAATTACATTCATGAGGGCGATACACCGCCGGAAAAATGCCCGATCTGTGGCGTGGGACCGGATAAATTTGTGCTGGTAGAGGATGAGCCCGAGGATGGTCTTTCTAAGGAAGAAAAGGATAAGCTGCAAAGCCTGCTGTTTAATGTCAGCTATGGATTGTATATCATTTCTTCAAAGGACGGGGACAAAATTAACGGTATGACCTCGAACAGCTTCATTCAGATTACAGACA…
A1_TRINITY_DN32433_c0_g1_i1	VP4 [Rotavirus A]	k__Orthornavirae;p__Duplornaviricota;c__Resentoviricetes;o__Reovirales;f__Reoviridae;g__Rotavirus;s__Unclassified	genbank	annotated	A1	PRJNA1215313	SAMN46401079	SRR32111960	GCAAGCTCTGTCTGAGTCATCCTCCGCAAATTCTCTTTTTTAGGCTTATTTTCTTTCTTTCTCTTTCGTCTCCTTTTTGGAGGAGATAAATTCTCAGCAGACATTTCATCCTCTGAACTGCTGCAAAATCGAGTAATTCGTCGACGAGACAGATCTGATATTGCGTTTGCTAAGTTTGATGTCTTGAACTTTTTCATAATGTTTGTTGTCATTGATTTCACTGCTTCCACTGTTGATTTTATTCCAGAGAACATAGAAAACATGTCTAACGGTAGTGTAGCTAAATCAATTAACTGTGATAATGCAATTTCTTGTGAGAGTGAATTAAATTCTTCTCTCAATTCACCAAGTTGTCTTTCTAAATCTTGCCTTACTGTTACAGAATTAACTATTGGTGTT…
A1_TRINITY_DN32433_c0_g1_i2	VP4 [Rotavirus A]	k__Orthornavirae;p__Duplornaviricota;c__Resentoviricetes;o__Reovirales;f__Reoviridae;g__Rotavirus;s__Unclassified	genbank	annotated	A1	PRJNA1215313	SAMN46401079	SRR32111960	ATCTTGAATAGACAGTTACAATCTACATTGTGCTATTAAATTTTCTATCCTATTCTTTATTATAGGATTGTTATTATTTATAAACTCTTTTAATATCCTTGGATTCGATTGTAGCAATTCCATTGCTTGTGTCCTCGTTATGCCGTAATTGTCATTCAAATTCTTTAATGTTTTAAAATCAATGATAGCTGACAACACTGGTGAGTCCGTAACAAGTCTATTAAACTTTTCCACATCAAATGGCACTTCATCAAAAGTGTCAACTCTATATGCATAGAATGTGCCATCAATCCCAGTTTCAAATGCAGTGTCATTATCCATCACTCTATAAGTCCGCATTGGTATAAATTTCTCTGACGATTCAGATATTATATCTGGTATAGTCTGTTGCGAAATTTG…
A1_TRINITY_DN32433_c2_g1_i1	structural protein VP1 [Rotavirus A]	k__Orthornavirae;p__Duplornaviricota;c__Resentoviricetes;o__Reovirales;f__Reoviridae;g__Rotavirus;s__Unclassified	genbank	annotated	A1	PRJNA1215313	SAMN46401079	SRR32111960	GCTATACAATGGGGAAGTATAATCTAATCTTGTCAGAATATTTATCATTCATATATAATTCACAATCTGCAGTTCAAATTCCAATTTACTATTCTTCCAATAGTGAATTAGAAAGTAGATGTATAGAATTCCATTCTAAATGTTTAGAAAATTCGAAGAACGGTTTGTCATTAAAAAAACTGTTCATTGAATACAGTGACGTTATAGAGAATGCCACATTATTATCAATATTATCATACTCCTATGATAAATATAATGCTGTCGAACGAAAGCTAGTTAAATACGCAAAAGGTAAGCCACTAGAGGCAGATTTAACGGTGAATGAACTAGACTATGAAAATAATAAACTAACATCTGAATTGTTCCCAACGGCGGAAGAGTACACTGACTCATTGATGG…
A1_TRINITY_DN32433_c2_g1_i3	VP1 [Bovine rotavirus A]	k__Orthornavirae;p__Duplornaviricota;c__Resentoviricetes;o__Reovirales;f__Reoviridae;g__Rotavirus;s__Unclassified	genbank	annotated	A1	PRJNA1215313	SAMN46401079	SRR32111960	CACACCCCCCCCCATCACTGGATCATTAAGGCTTTTCCCTTCTGAACGTGTGTTAACTACAAACTCAACATTTAAAGTATTTGATTCAGAAGATTTCATCATAGAGTATGGAACGACTGATGATGAAGTATATATACAAAGAGCATTTATGTCCTTATCAAGCCAGAGGTCAGGAATAGCGGATGAGATAGCTGCATCATCAACATTTAAAAATTACGTGTCTAAACTCTCAGAGCAGTTACTTGTTTCTAAAAATAACATAGTATCTAGGGGAATAGCTTTAACTGAAAAGGCGAAATTGAATTCGTATGCGCCAATATCGATTGAAAAAAGACGTGCGCAGATATCAGCTTTGTTGACTATGTTACAGAAACCAGTCACTTTTAAATCAAATAAAAT…
A1_TRINITY_DN32433_c2_g3_i1	vp1 [Lamb rotavirus]	k__Orthornavirae;p__Duplornaviricota;c__Resentoviricetes;o__Reovirales;f__Reoviridae;g__Rotavirus;s__Unclassified	genbank	annotated	A1	PRJNA1215313	SAMN46401079	SRR32111960	GCTATACAATGGGGAAGTATAATCTAATCTTGTCAGAATATTTATCATTCATATATAATTCACAATCTGCAGTTCAAATTCCAATTTATTATTCTTCCAATAGTGAATTAGAAAGTAGATGTATAGAATTCCATTCTAAATGTTTAGAAAATTCGAAAAACGGCTTATCATTGAAAAAACTATTCACTGAATACAGTGACGTCATAGAAAACGCTACATTATTATCAATATTATCATACTCTTATGATAAGTATAATGCTGTCGAACGAAAGCTAGTTAGATATGCGAAAGGTAAGCCATTAGAAGCAGATCTAACGGTGAACGAACTAGATTATGAGAATAATAAGCTAACGTCTGAACTATTTCCAACAGCAGAAGAATACACTGACTCATTGATGG…
A1_TRINITY_DN32433_c2_g4_i1	VP1 [Rotavirus G9P[6]]	k__Orthornavirae;p__Duplornaviricota;c__Resentoviricetes;o__Reovirales;f__Reoviridae;g__Rotavirus;s__Unclassified	genbank	annotated	A1	PRJNA1215313	SAMN46401079	SRR32111960	GCTGGAATAAACTTACTTAATAATGAAAAGAGAGGACAAAGCACACAATGGGATCAGGCAGCAGTTTTGTACTCTAACTATATCGTGAATAGACTTAGAGGGTTTGAAACTGATAGAGAGTTTATTCTAACTAAAATAATGCAAATGACATCAGTTGCTATTACCGGATCATTAAGACTTTTCCCTTCTGAACGTGTGTTAACTACGAACTCTACATTTAAAGTATTTGACTCAGAAGATTTCATTATAGAGTATGGAACAACTGACGATGAAGTATATATACAAAGAGCATTTATGTCCTTATCAAGCCAGAGATCAGGAATAGCTGATGAAATAGCTGCATCATCAACATTTAAAAATTACGTGTCTAAACTCTCTGAGCAATTACTCGTTTCAAAA…
A1_TRINITY_DN32442_c0_g2_i2	signal recognition particle protein, partial [Escherichia phage 500465-1]	k__Viruses;p__Uroviricota;c__Caudoviricetes;o__Caudovirales;f__Myoviridae;g__Peduovirus;s__Escherichia phage 500465-1	nr	annotated	A1	PRJNA1215313	SAMN46401079	SRR32111960	GTCGCGATTGCGGCCAACCGTTTCCACCCCAGGCGAGAGACAATGTTTGATAATTTAACCGATCGTTTGTCGCGCACGCTGCGCAATATCAGTGGCCGTGGACGCCTCACTGAAGACAACGTAAAAGATACGCTGCGCGAAGTGCGCATGGCGCTGCTGGAGGCGGATGTCGCTCTGCCGGTAGTGCGTGAGTTTATCAATCGCGTAAAAGAGAAAGCGGTTGGTCATGAAGTTAATAAGAGCCTGACGCCGGGGCAGGAGTTCGTCAAAATCGTCCGTAACGAACTGGTTGCGGCGATGGGCGAAGAGAACCAGACCCTGAACCTGGCGGCGCAACCGCCTGCGGTCGTGCTGATGGCGGGCCTGCAAGGTGCCGGTAAAACAACCAGCGTTGGTAAA…
A1_TRINITY_DN32442_c0_g2_i3	signal recognition particle protein, partial [Escherichia phage 500465-1]	k__Viruses;p__Uroviricota;c__Caudoviricetes;o__Caudovirales;f__Myoviridae;g__Peduovirus;s__Escherichia phage 500465-1	nr	annotated	A1	PRJNA1215313	SAMN46401079	SRR32111960	TGGACGAGATCAAACAAGTCCATGCATCGATTAATCCGGTTGAAACCCTGTTTGTGGTTGATGCCATGACTGGTCAGGATGCGGCCAATACGGCAAAAGCATTCAATGAAGCGTTACCGCTGACCGGTGTGGTACTGACTAAAGTCGACGGCGATGCTCGTGGCGGTGCGGCGCTCTCTATTCGTCACATCACTGGCAAACCGATCAAGTTCCTCGGTGTTGGCGAGAAAACTGAGGCGCTGGAGCCGTTCCATCCGGACCGCATCGCGTCGCGTATTCTCGGCATGGGCGACGTACTGTCGCTGATCGAAGATATCGAAAGCAAAGTTGACCGCGCGCAGGCAGAGAAATTAGCCAGCAAGCTGAAAAAAGGTGACGGCTTCGATCTCAACGACTTTC…
A1_TRINITY_DN32442_c0_g2_i4	signal recognition particle protein, partial [Escherichia phage 500465-1]	k__Viruses;p__Uroviricota;c__Caudoviricetes;o__Caudovirales;f__Myoviridae;g__Peduovirus;s__Escherichia phage 500465-1	nr	annotated	A1	PRJNA1215313	SAMN46401079	SRR32111960	TGGACGAGATCAAACAAGTCCATGCATCGATTAATCCGGTTGAAACCCTGTTTGTGGTTGATGCCATGACTGGTCAGGATGCGGCCAATACGGCAAAAGCATTCAATGAAGCGTTACCGCTGACCGGTGTGGTACTGACTAAAGTCGACGGCGATGCTCGTGGCGGTGCGGCGCTCTCTATTCGTCACATCACTGGCAAACCGATCAAGTTCCTCGGTGTTGGCGAGAAAACCGAGGCGCTGGAGCCGTTCCATCCGGACCGCATCGCTTCCCGTATTCTCGGCATGGGCGACGTACTGTCGCTGATCGAAGATATCGAAAGCAAAGTTGACCGCGCGCAAGCTGAGAAATTAGCCAGCAAGCTGAAAAAAGGCGACGGCTTCGATCTCAATGACTTCC…
A1_TRINITY_DN32446_c0_g1_i1	RNA polymerase sigma factor RpoD [Klebsiella phage ST13-OXA48phi12.1]	k__Heunggongvirae;p__Uroviricota;c__Caudoviricetes;o__Caudovirales;f__Myoviridae;g__Felsduovirus;s__Klebsiella virus ST13OXA48phi12-1	refseq	annotated	A1	PRJNA1215313	SAMN46401079	SRR32111960	ATCTTCCGGCATCAGCATCCGTTCAGCCAGCTCTTCCGGCGTTGGCTCGCGGCCCATCTCTTGCAGCATCTGGCGAGAAATACGGTTGAGCTTGTTGATGGTCTCAATCATATGCACCGGAATACGGATGGTGCGCGCCTGATCCGCGATAGAGCGGGTGATCGCCTGACGGATCCACCAGGTTGCGTAGGTGGAGAACTTGTAACCACGGCGGTATTCGAATTTATCAACCGCTTTCATCAGACCGATGTTGCCTTCCTGAATCAGGTCAAGGAACTGCAAGCCACGGTTGGTGTATTTCTTGGCGATAGAAATAACCAGACGTAAGTTCGCTTCAACCATCTCTTTCTTCGCACGGCGGGCTTTCGCTTC
A1_TRINITY_DN32446_c0_g1_i2	RNA polymerase sigma factor RpoD [Klebsiella phage ST147-VIM1phi7.1]	k__Heunggongvirae;p__Uroviricota;c__Caudoviricetes;o__Caudovirales;f__Myoviridae;g__Vimunumvirus;s__Klebsiella virus ST147VIM1phi7-1	refseq	annotated	A1	PRJNA1215313	SAMN46401079	SRR32111960	GGCGATTCTGGGCAAACAAGCATATGAACAGGGATTCAGCCAGCGCGGTGCACAGTGGGGGAAACAAACGCTCACCATTGGTTCGACGCAGATTTGGGTGCTGCCAAATCCCAGCGGTTTAAGTCGCGTTTCACTGGAGAAACTGGTTGAAGCGTATCGCGAGCTGGACCAGGCGCTGGTAGTGCGTGGGCGATAAAAAACGCCACCGAAAAGGTGGCGTTTGTGCAGAGGGACTAGTGCCGGGTGCGGCGTAACGCCTGATCCGGCCTACCGATTAATCGTCCAGGAAGCTACGCAACACTTCAGAACGGCTCGGGTGACGCAGTTTGCGCAGCGCCTTCGCTTCGATCTGACGGATACGTTCGCGGGTAACGTCGAACTGTTTACCCACTTCTTCCA…
A1_TRINITY_DN32446_c0_g1_i3	RNA polymerase sigma factor RpoD [Klebsiella phage ST13-OXA48phi12.1]	k__Heunggongvirae;p__Uroviricota;c__Caudoviricetes;o__Caudovirales;f__Myoviridae;g__Felsduovirus;s__Klebsiella virus ST13OXA48phi12-1	refseq	annotated	A1	PRJNA1215313	SAMN46401079	SRR32111960	CGGCCCATCTCTTGCAGCATCTGGCGAGAAATACGGTTGAGCTTGTTGATGGTCTCAATCATATGCACCGGAATACGGATGGTGCGCGCCTGATCCGCGATAGAGCGGGTGATCGCCTGACGAATCCACCAGGTAGCGTAGGTGGAGAACTTGTAGCCGCGACGGTATTCGAACTTATCTACCGCTTTCATCAGACCGATGTTGCCTTCCTGAATCAGGTCAAGGAACTGCAAGCCACGGTTGGTGTATTTCTTGGCGATAGAAATAACCAGACGTAAGTTCGCTTCAACCATCTCTTTCTTCGCACGGCGGGCTTTCGCTTCCCCGATGGACATGCGACGGTTGATGTCTTTCACCTGTTCGATGGTCAGACCGGTCTCTTCTTCAATCTGCCGCAGT…
A1_TRINITY_DN32491_c0_g1_i1	Clp protease ATP binding subunit [uncultured Caudovirales phage]	Unknown	nr	novel	A1	PRJNA1215313	SAMN46401079	SRR32111960	GTATTTCTTCTTCAAGCCTTCCAAAATCTTGATAGCTACATCAGTTGAAGGTTCTGGAACTTGAACAGCTTGGAATCTACGTGAAAGAGCTGGGTCCTTTTCAATTCTTTGGAATTCACTTGTAGTAGTAGCACCGATTAACTTTAATTCACCGCTTGCAAGAGCTGGTTTCAAAATATTAGCAGCGTCACCGTTGTTATTTTCAGAATCAGTAGAACCTGCACCAACAATGTTGTGTAATTCATCAATGAATAAAACAATGTTAGGGTCACTCTTAGCCTTGTCGATAACTTTCTTTAATCTTTCTTCAAAGCTACCACGAAGACTTGAACCAGCAACCATATCATTAATATTTACTGAAATGATGTGCATGTTAGCCATCTTAGCTGGAACATTACC…
A1_TRINITY_DN32491_c1_g3_i1	clpA ATP-binding subunits of Clp protease and DnaK/DnaJ chaperones [uncultured Caudovirales phage]	Unknown	nr	novel	A1	PRJNA1215313	SAMN46401079	SRR32111960	GGGTAGCAATGCGGATCGACATCAAACATTATTTGGAAGTTAACCACTTGACCATTTATCAAGTTTCCAAGCGTTCCGGTTACGGCTACACGACTTTACACAAATCGTTTAACAAACCACAGTCTAGTTCGACCTCGCTTAACCTGCGTGACCTTGATGCCTTGGCTCGCGCTCAAGACAAGAGCATGTGGGAGGTCCTTAAAGAACTAGAAGAGCATTACCTCGAATGAGATTGTGGCATTGCTGTAGCCACAGGAGGTCAAATGCATTAATTTTTGACTTCTAGAATACTTAGACTACGAAACTTAGAAAATAAAATATTATATTTAATTGAGGAGGGATTGCATATGGCTCAAAACCCAATGAATCCATTTGACAACGACATGAATGACATCTTTA…
A1_TRINITY_DN32491_c1_g3_i2	clpA ATP-binding subunits of Clp protease and DnaK/DnaJ chaperones [uncultured Caudovirales phage]	Unknown	nr	novel	A1	PRJNA1215313	SAMN46401079	SRR32111960	GGGTAGCAATGCGGATCGACATCAAACATTATTTGGAAGTTAACCACTTGACCATTTATCAAGTTTCCAAGCGTTCCGGTTACGGCTACACGACTTTACACAAATCGTTTAACAAACCACAGTCTAGTTCGACCTCGCTTAACCTGCGTGACCTTGATGCCTTGGCTCGCGCTCAAGACAAGAGCATGTGGGAGGTCCTTAAAGAACTAGAAGAGCATTACCTCGAATGAGATTGTGGCATTGCTGTAGCCACAGGAGGTCAAATGCATTAATTTTTGACTTCTAGAATACTTAGACTACGAAACTTAGAAAATAAAATATTATATTTAATTGAGGAGGGATTGCATATGGCTCAAAACCCAATGAATCCATTTGACAACGACATGAATGACATCTTTA…
A1_TRINITY_DN32491_c1_g3_i3	clpA ATP-binding subunits of Clp protease and DnaK/DnaJ chaperones [uncultured Caudovirales phage]	Unknown	nr	novel	A1	PRJNA1215313	SAMN46401079	SRR32111960	GGGTAGCAATGCGGATCGACATCAAACATTATTTGGAAGTTAACCACTTGACCATTTATCAAGTTTCCAAGCGTTCCGGTTACGGCTACACGACTTTACACAAATCGTTTAACAAACCACAGTCTAGTTCGACCTCGCTTAACCTGCGTGATCTTGATGCCTTGGCTCGTGCTCAGGACAAGAGCATGTGGAAGGTCCTTAAAGAACTAGAAGAGCATTACCTCGAATGAGATTGTGGCTTTGCTGTAGCCACAGGAAGTTAAATGCGTTAACTTTTAACTTCTAGAATACTTAGACTACGAAACTTAGAAAACAAAATAGTATATTTAATTGAGGAGGGATTGCATATGGCTCAAAACCCAATGAATCCATTTGACAACGACATGAATGACATCTTTA…
A1_TRINITY_DN32491_c1_g4_i1	clpA ATP-binding subunits of Clp protease and DnaK/DnaJ chaperones [uncultured Caudovirales phage]	Unknown	nr	novel	A1	PRJNA1215313	SAMN46401079	SRR32111960	GCAAAAGTTGATTGATGAAGTCAAGAAGGCTGGAAACATTATTCTCTTCTTCGATGAAATTCACCAAATCATTGGTGCTGGTTCCGCTGGTGATGCTGGCGGCTCCAAGGGAATGTCCGACATCATGAAGCCTGCACTATCACGGGGAGAAATTACCGTTATTGGTGCTACTACTCAAGATGAATACCGGAACACGATTATGAAGGATGCAGCTTTGGCACGGCGATTCAACCCAGTAACAGTTAACGCACCAAGCAAGGCTGACACAATCGCTATCCTAAAGGGAATTCGTGACTTGTACGAACGTCACCACAACGTTAAGTTACCAGATGATGTTCTTCAAGCTGCAGTTGACTACTCAGTTCAATACATGCCACAACGGTCATTACCTGACAAGGC…
A1_TRINITY_DN32501_c0_g2_i1	maturation protein, partial [Enterobacteria phage SP]	k__Viruses;p__Lenarviricota;c__Allassoviricetes;o__Levivirales;f__Leviviridae;g__Allolevivirus;s__Escherichia virus FI	nr	annotated	A1	PRJNA1215313	SAMN46401079	SRR32111960	CCGTAAAGGGGCCTGCCTTCACCGCACTACAGAGGAGAATCTATGCCAACCCTTCCGAGAGGTCTTCGCTTCGGATCGAATGGCGAGGTCTTAAACGACTTCGAGGCGCTCTGGTATCCAGAGCGCCATACCGTAGATCTAAGCAATGGGACCTGCAAGCTCACTGGTTATATCACTAACCTGCCAGGCTACAGTAACATATTCCCGAATAAGGGAGTCACTGTCGCTCGTACGCCGTACAGAAGTACGGTACCTGTTAACCATCTTGGTTATCGGCCCGTTACGACTGTTGAGTATATTCCCGACGGCACTTATGTGCGCCTCGATGGGCACGTAAAGTTCGAAGGGGGCTTGGTTAATGGGTCAGTTGATCTCACGAATTTCGTGATCTCGTTAGCT…
A1_TRINITY_DN32501_c0_g2_i2	assembly/maturation protein [Escherichia virus FI]	k__Viruses;p__Lenarviricota;c__Allassoviricetes;o__Levivirales;f__Leviviridae;g__Allolevivirus;s__Escherichia virus FI	nr	annotated	A1	PRJNA1215313	SAMN46401079	SRR32111960	CCGTAAAGGGGCCTGCCTTCACCGCACTACAGAGGAGAATCTATGCCAACCCTTCCGAGAGGTCTTCGCTTCGGATCGAATGGCGAGGTCTTAAACGACTTCGAGGCGCTCTGGTTTCCAGAGCGCCATACCATAGATCTAAGCAATGGGACCTGCAAGCTCACTGGTTATATCACTAACCTGCCAGGCTACAGTAACATATTCCCGAATAAGGGAGTCACTGTCGCTCGTACGCCGTACAGAAGTACAGTGCCAATTAACCATCTCGGTTATAGGCCAGTAACGACTGTTGAGTACATCCCCGACGGCACCTACGTGCGCCTCGATGGGCACGTTAAGTTCGAAGGGGGCTTGGTTAATGGGTCAGTTGATCTCACGAATTTCGTGATCTCGTTAGCT…
A1_TRINITY_DN32501_c0_g2_i3	assembly/maturation protein [Escherichia virus FI]	k__Viruses;p__Lenarviricota;c__Allassoviricetes;o__Levivirales;f__Leviviridae;g__Allolevivirus;s__Escherichia virus FI	nr	annotated	A1	PRJNA1215313	SAMN46401079	SRR32111960	CCGTAAAGGGGCCTGCCTTCACCGCACTACAGAGGAGAATCTATGCCAACCCTTCCGAGAGGTCTTCGCTTCGGATCGAATGGCGAGGTCTTAAACGACTTCGAGGCGCTCTGGTTTCCAGAGCGCCATACCATAGATCTAAGCAATGGGACCTGCAAGCTCACTGGTTATATCACTAACCTGCCAGGCTACAGTAACATATTCCCGAATAAGGGAGTCACTGTCGCTCGTACGCCGTACAGAAGTACAGTGCCAATTAACCATCTCGGTTATAGGCCAGTAACGACTGTTGAGTACATCCCCGACGGCACCTACGTGCGCCTCGATGGGCACGTTAAGTTCGAAGGGGGCTTGGTTAATGGGTCAGTTGATCTCACGAATTTCGTGATCTCGTTAGCT…
A1_TRINITY_DN32501_c0_g2_i4	assembly/maturation protein [Escherichia virus FI]	k__Viruses;p__Lenarviricota;c__Allassoviricetes;o__Levivirales;f__Leviviridae;g__Allolevivirus;s__Escherichia virus FI	nr	annotated	A1	PRJNA1215313	SAMN46401079	SRR32111960	CCGTAAAGGGGCCTGCCTTCACCGCACTACAGAGGAGAATCTATGCCAACCCTTCCGAGAGGTCTTCGCTTCGGATCGAATGGCGAGGTCTTAAACGACTTCGAGGCGCTCTGGTTTCCGGAGCGCCATACCGTAGATCTAAGCAATGGGACCTGCAAGCTCACTGGTTATATCACTAACCTGCCTGGCTACAGCAATATATTCCCCAATAAGGGAGTCACTGTTGCCCGTACGCCGTACAGAAGTACAGTGCCAGTTAACCACCTTGGTTACAGGCCAGTTACGACTGTTGAGTACATTCCCGACGGTACTTATGTGCGCCTTGATGGGCACGTTAAGTTCGAAGGGGGCTTGGTTAATGGGTCAGTTGATCTCACGAATTTCGTGATCTCGTTAGCT…
A1_TRINITY_DN32501_c0_g3_i1	major coat protein [Escherichia virus FI]	k__Orthornavirae;p__Lenarviricota;c__Unclassified;o__Unclassified;f__Unclassified;g__Unclassified;s__Qubevirus faecium	refseq	annotated	A1	PRJNA1215313	SAMN46401079	SRR32111960	TAAATTGAATACGGTAACTCTTACCAATCTTGGTAAGGAAGCTAATAAATCTATGACTTTAACGCCTCGCGGCGTTAATCCTACGAACGGGGTGGCATCTCTCTCGGAGGCCGGTGCAGTACCGGCGCTCGAGAAACGTGTGACTGTGTCAGTCGCACAGCCGTCCCGTAATCGTAAGAACTTTAAGGTCCAGATTAAGCTTCAAAACCCGACTGCATGCACTAAGGATGCGTGTGACCCATCTGTGACGCGATCTGCTTTCGCAGACCTGACGTTCTCGTTCACGTCCTACTCTACGGACGAAGAACGAGCGCTGATTCGTACTGAATTAGCGGCTCTACTCGCAGATACTTTGATTGTCGATGCTATCGACAATCTAAATCCTGCGTATTGAGCGGC…
A1_TRINITY_DN32501_c0_g5_i1	replicase [Enterobacteria phage SP]	k__Viruses;p__Lenarviricota;c__Allassoviricetes;o__Levivirales;f__Leviviridae;g__Allolevivirus;s__Escherichia virus FI	nr	annotated	A1	PRJNA1215313	SAMN46401079	SRR32111960	AAGAACTATAAAGTCCAGATTAAGCTTCAGAACCCGACTGCATGCACTAAGGATGCGTGTGACCCATCTGTGACGCGATCTGCTTTCGCAGACCTAACGTTCTCGTTCACGTCCTATTCAACGGCCGATGAACGAGCGCTAATTCGTACCGAATTGGCGGCTCTTCTCGCAGACGCTCTGATTGTCGATGCTATCGACAACCTGAACCCTGCGTACTGAGCGGCGCTCCTGGTAAGCTCGTCTGGCGGCGGGGTTAAGCCCCCAACACCTGACGTCCCGGATGTTCCGAACGTTAAGCCGCCTGGCGGAACGGGTTCGTTTACGTGCCCGTTCAGCTGCTACCGCCTTGATAACATTATCGAGGCAGGCAAGGACGGTGTCCCTGATCTTTATGAGCAG…
A1_TRINITY_DN32501_c0_g5_i2	replicase [Escherichia virus FI]	k__Viruses;p__Lenarviricota;c__Allassoviricetes;o__Levivirales;f__Leviviridae;g__Allolevivirus;s__Escherichia virus FI	nr	annotated	A1	PRJNA1215313	SAMN46401079	SRR32111960	GGCGTTGCGTTGCCGATTTTCCGGTGGTGCAACGACCTCGGTGAACCGTTTGCACGGTCATCCGTCGTGGAAGCATGCCTGTCCGCAGGATGTTACCAAACGCGCATTCAAGTACCTGCAGGCCTTTAAACGGGCTTGTGGCGACGTTGTAGATTTACGCGTCAATGAGGTGCGCACTTCAAATAAAGCAGTCACTGTTCCGAAGAATAGTAAGACTGATCGCTGTATCGCTATCGAGCCGGGTTGGAATATGTTTTTCCAACTAGGTGTAGGTGCGGTGCTACGTGATAGGTTGCGTTTGTGGAAGATTGATCTTAATGATCAGTCAACCAACCAGCGCCTTGCACGGGATGGGTCTCTGCTAAATCATTTAGCTACCATAGACTTATCCGCAGCCAG…
A1_TRINITY_DN32501_c0_g5_i3	replicase [Escherichia virus FI] ABK60124.1 replicase [Escherichia virus FI]	k__Viruses;p__Lenarviricota;c__Allassoviricetes;o__Levivirales;f__Leviviridae;g__Allolevivirus;s__Escherichia virus FI	nr	annotated	A1	PRJNA1215313	SAMN46401079	SRR32111960	GGCGTTGCGTTGCCGATTTTCCGGTGGTGCAACGACCTCGGTGAACCGTTTGCACGGTCATCCGTCGTGGAAGCATGCCTGTCCGCAGGATGTTACCAAACGCGCATTGAAGTACCTGCTGGCCTATAAAAAGGCTTGCGGCGACACGAATGATCTTCGTATCGGCGAAGTGCGCACTTCAAATAAAGCAGTCACTGTTCCAAAGAACAGTAAAACCGACCGTTGTATTGCAATCGAGCCCGGATGGAATATGTTTTTCCAACTGGGTGTCGGAGCCGTACTACGCGATCGGTTGCGCCTATGGTCGATTGATCTTAATGATCAGTCGATCAACCAGCGCCTCGCACGCGATGCGTCACAGCTGGACCATCTGGCCACTGTTGACTTGTCGGCAGCCAG…
A1_TRINITY_DN32501_c0_g5_i4	replicase [Escherichia virus FI]	k__Viruses;p__Lenarviricota;c__Allassoviricetes;o__Levivirales;f__Leviviridae;g__Allolevivirus;s__Escherichia virus FI	nr	annotated	A1	PRJNA1215313	SAMN46401079	SRR32111960	GATATAATCATCGATGCTCGTGCCGCAGCTCCATTAATGGACGTCTTCGAGTACGTTGGGTTTACGCCTAACAAAAAGAAAACGTTCTGCGATGGACCCTTCCGTGAATCGTGCGGTAAGCACTGGTTCCAAGGGGTAGATGTAACGCCCTTTTACATACGCCGACCAATTCGTAGCCTCGCTGATATGATACTTGTATTAAATAGTATCTACAGGTGGGGCACTGTTGATGGTGTATGGGATCCTAGAGCACTGACCGTGTACGAAAAGTATCTTAAA
A1_TRINITY_DN32501_c0_g5_i6	replicase [Enterobacteria phage SP]	k__Viruses;p__Lenarviricota;c__Allassoviricetes;o__Levivirales;f__Leviviridae;g__Allolevivirus;s__Escherichia virus FI	nr	annotated	A1	PRJNA1215313	SAMN46401079	SRR32111960	AAGAACTATAAAGTCCAGATTAAGCTTCAGAACCCGACTGCATGCACTAAGGATGCGTGTGACCCATCTGTGACGCGATCTGCTTTCGCAGACCTAACGTTCTCGTTCACGTCCTATTCAACGGCCGATGAACGAGCGCTAATTCGTACCGAATTGGCGGCTCTTCTCGCAGACGCTCTGATTGTCGATGCTATCGACAACCTGAACCCTGCGTACTGAGCGGCGCTCCTGGTAAGCTCGTCTGGCGGCGGGGTTAAGCCCCCAACACCTGACGTCCCGGATGTTCCGAACGTTAAGCCGCCTGGCGGAACGGGTTCGTTTACGTGCCCGTTCAGCTGCTACCGCCTTGATAACATTATCGAGGCAGGCAAGGACGGTGTCCCTGATCTTTATGAGCAG…
A1_TRINITY_DN32502_c0_g2_i1	putative transposase [Staphylococcus phage StauST398-4] AGR46252.1 putative transposase [Staphylococcus phage StauST398-4] EPZ04662.1 integrase [Staphylococcus aureus S100] EPZ09069.1 integrase [Staphylococcus aureus S100]	Unknown	nr	novel	A1	PRJNA1215313	SAMN46401079	SRR32111960	GGGAAATAACTATTAAATTTCTAGTCTTTAATATCCTGAAATGTCAAATTAAGTTAGAAAGAAACTAACTGTGCATCTGTGATATTCTCCATGAATACCTCAATGGGTGTGCGGTAGTGCAGTGACTTCCGTGGAATATTGTTCCGGTATGACATTAGCTGAGTAACTAATTCATCCGGGAGATTACGGAAGTCTTTCTTTTTACTCAGGCCATCACGCCGAAGAATACCGTTGGTGTTTTCGTTTAACCCTCGTTGATTAGGCGCACCGACTTCCGCAAAATATGTCTGGATATCGTGCTTATTGGCAATCTCACGCCAGCCCGCGAATTCCTTACCGTTGTCAAAGGTGATGGACTTAAAAAGATGACGAGGCTGTTTTGATAGCCATTGGTCCAAA…
A1_TRINITY_DN32516_c0_g1_i1	thioredoxin reductase TR1 [Yasminevirus sp. GU-2018]	Unknown	nr	novel	A1	PRJNA1215313	SAMN46401079	SRR32111960	GGATTCTTCAACATACGGAATCTCAAAGACTGATGCTTCAATCGACTTTGCAAAGACTCAAGATTGGAAGCAACACAAGGTTGTTGACCGGATGACCCGTGGTGTTGAGATGCTCTTAAAGAAGCATAAGGTTGAAATCATTGATGGTGAAGCTGTAATGGACAGTGACTCACAACTTCGGGTTATGAAGACTGGTCCTAAACAATTCATGGACAATGACAACGGCCGGGTAATTAAGTGGAACAACTTAATTCTTGCTACTGGTTCACGTCCAGTTGAAATTAAGGGCTTCAAGTTTGAAGGTCGGGTTATTGACTCTACTGGTGGCTTGAACCTTCCTGAAGTTCCAAAAGAATTCGTTGTTATCGGTGGTGGTTACATCGGTACTGAATTAGCTGG…
A1_TRINITY_DN32520_c1_g4_i2	Viral_RNA_dependent_RNA_polymerase._This_family_includes_viral_RNA_dependent_RNA_polymerase_enzymes_from_hepatitis_C_virus_and_various_plant_viruses.	Unknown	cdd	annotated	A1	PRJNA1215313	SAMN46401079	SRR32111960	CGAATTTACTGGAGTGTCAATTACAGCTAGACTAATCCACACAGGGCAATTACGTGCGCGTACTTACTTCACCACTCGTGACTTACCCATTCCTGAGGGTGTAGATGAACAAGTTGTCGTGGCCCTCAAGAAGGGCATGGCAGCCACCCTCTCGGCATGGGGACAGATTCCAGTGGATGACGTAGAACGTGTGAACAACGTGATAAATTGCATTAAGGAGGTTGAAACACATACCACCCTATGGTACAGATGCACTCGACTTCTCTGGACCTTCGAACCGATTAGTCGCATTACATCAGTACTTGCGTATACAATTCCAATCACATACACACAAGCCAAGACCCTATATGCCCACTCACGTGCTAAGCTCGTCGGCGGCTTCGCCAAATTCATGCGACA…
A1_TRINITY_DN32520_c1_g4_i3	Viral_RNA_dependent_RNA_polymerase._This_family_includes_viral_RNA_dependent_RNA_polymerase_enzymes_from_hepatitis_C_virus_and_various_plant_viruses.	Unknown	cdd	annotated	A1	PRJNA1215313	SAMN46401079	SRR32111960	TGTGAAATCACTTGTTTTGACACACACACCACCAGTTCCACCACAAGGCATCTCTGCTGAAAACCACCTTCAAGTGCTCAAAGAAGAAGCACAAGGTTTTGCTGCAGATGTTCCTGTTGATTTGGCAGAGCCTCACAAATCGTGGCAAATTGGGAAGCTCTAATGGCTGAATTTACACAGGAATCGAATTTACTGGAGTGTCAATTACAGCTAGACTAATCCACACAGGGCAATTACGTGCGCGTACTTACTTCACCACTCGTGACTTACCCATTCCTGAGGGTGTAGATGAACAAGTTGTCGTGGCCCTCAAGAAGGGCATGGCAGCCACCCTCTCGGCATGGGGACAGATTCCAGTGGATGACGTAGAACGTGTGAACAACGTGATAAATTGCATTA…
A1_TRINITY_DN32520_c1_g4_i6	Viral_RNA_dependent_RNA_polymerase._This_family_includes_viral_RNA_dependent_RNA_polymerase_enzymes_from_hepatitis_C_virus_and_various_plant_viruses.	Unknown	cdd	annotated	A1	PRJNA1215313	SAMN46401079	SRR32111960	GATTTACCAGCGCAAATGCGGTGCATCTGGAAATTGCCCTATGGGGCTCATGACTATCTAGTCGCAAAGGGAGTTGAACTGGAGGTGCCACCTGGGCCCCTAGTACCTCACACTCACCCCGTTTCTGCCGTAATACGCAACTGGTTTGAGCTCAAGTTTGTGCGCCAGTTCCGGGACCGCAGAATCAAGAGTGTTGGTGGGAATGACGTTCGACACGCCAGGGACCACTCATTTGCCCAAATCCACTCATGTTGTCCCACCCTTGATGGGAGTGATGAGATTCGAAATGCCAAACGTATCGGAAGGGCGAGGGGAGACTACTGTACAGAACGTTTCCAGGACTGTCGAGTACCTGCGGACGTCTATTTGTTCTCCCATTCACTATACTATATCCCACGC…
A1_TRINITY_DN32554_c2_g1_i2	LacZ protein [Human alphaherpesvirus 1 strain RH2] BAM73410.1 LacZ protein [Human alphaherpesvirus 1 strain RH2]	k__Viruses;p__Peploviricota;c__Herviviricetes;o__Herpesvirales;f__Herpesviridae;g__Simplexvirus;s__Human alphaherpesvirus 1	nr	annotated	A1	PRJNA1215313	SAMN46401079	SRR32111960	GTGGGAACAAACGGCGGATTGACCGTAATGGGATAGGTCACGTTGGTGTAGATGGGCGCATCGTAACCGTGCATCTGCCAGTTTGAGGGGACGACGACAGTATCGGCCTCAGGAAGATCGCACTCCAGCCAGCTTTCCGGCACCGCTTCTGGTGCCGGAAACCAGGCAAAGCGCCATTCGCCATTCAGGCTGCGCAACTGTTGGGAAGGGCGATCGGTGCGGGCCTCTTCGCTATTACGCCAGCTGGCGAAAGGGGGATGTGCTGCAAGGCGATTAAGTTGGGTAACGCCAGGGTTTTCCCAGTCACGACGTTGTAAAACGACGGCCAGTGAATTGTAATACGACTCACTATAGGGCGAATTGGGTACCGGGCCCCCCCTCGAGGTCGACGGTATCGAT…
A1_TRINITY_DN32554_c2_g1_i4	panton-valentine leukocidin S precursor [Staphylococcus phage P1105] ANH49133.1 panton-valentine leukocidin S precursor [Staphylococcus phage P1105]	k__Viruses;p__Uroviricota;c__Caudoviricetes;o__Caudovirales;f__Siphoviridae;g__Biseptimavirus;s__Staphylococcus phage P1105	nr	annotated	A1	PRJNA1215313	SAMN46401079	SRR32111960	GTGGGAACAAACGGCGGATTGACCGTAATGGGATAGGTCACGTTGGTGTAGATGGGCGCATCGTAACCGTGCATCTGCCAGTTTGAGGGGACGACGACAGTATCGGCCTCAGGAAGATCGCACTCCAGCCAGCTTTCCGGCACCGCTTCTGGTGCCGGAAACCAGGCAAAGCGCCATTCGCCATTCAGGCTGCGCAACTGTTGGGAAGGGCGATCGGTGCGGGCCTCTTCGCTATTACGCCAGCTGGCGAAAGGGGGATGTGCTGCAAGGCGATTAAGTTGGGTAACGCCAGGGTTTTCCCAGTCACGACGTTGTAAAACGACGGCCAGTGAGCGCGCGTAATACGACTCACTATAGGGCGAATTGGGTACCGGGCCCCCCCTCGAGGTCGACGGTATC…
A1_TRINITY_DN32554_c2_g7_i1	hypothetical protein, partial [Erwinia phage phiAT1]	k__Viruses;p__Unclassified;c__Unclassified;o__Unclassified;f__Unclassified;g__Unclassified;s__Erwinia phage phiAT1	nr	annotated	A1	PRJNA1215313	SAMN46401079	SRR32111960	CGTTGTAAAACGACGGCCAGTGAATTGTAATACGACTCACTATAGGGCGAATTGGGCCCGACGTCGCATGCTCCCGGCCGCCATGGCGGCCGCGGGAATTCGTATCCAAGATTAAGCGACGCTCAGACAGGCGTAGCCCCGGGAGGAACCCGGGGCCGCAAGTGCGTTCGAAGTGTCGATGATCAATGTGTCCTGCAATTCACATTAATTCTCGCAGCTAGCTGCGTTCTTCATCGACGCACGAGCCGAGTGATCCACCGCTAAGAGTCAATCTTGGATACACTAGTGAATTCGCGGCCGCCTGCAGGTCGACCATATGGGAGAGCTCCCAACGCGTTGGATGCATAGCTTGAGTATTCTATAGTGTCACCTAAATAGCTTGGCGTAATCATGGTCATA…
A1_TRINITY_DN32568_c1_g1_i1	ORF1ab [Bovine astrovirus]	k__Orthornavirae;p__Pisuviricota;c__Stelpaviricetes;o__Stellavirales;f__Astroviridae;g__Mamastrovirus;s__Unclassified	genbank	annotated	A1	PRJNA1215313	SAMN46401079	SRR32111960	CGGGTTCCAAAAAACGGGAAGCGGGGCCAGCAACAACGGCCCCAGAAATCCACAAACTAGATGCATGGGAGACGTTGCGCCTCCCACCATCGAGGCGCGTCGTCCCAGACGACTACCCAGTCATCTGCAATTTACCGATCAACAGGCCTATATATGAAGAGAAGCTGGTTGATGACCCACTACTTGGTCTGCTACCACCCTGTGACCCTGAGCTACCGTTTGCACCAGCAGTGTGGGGCCCACAGGCTTACACCAAGTCATTTGAGAAGTTCACGTACGCTGAACCATCATGTTTTTGGGAGCTATACCCTGAGGAGTGCGCCTTTGCAGACAAGCAGTGGCGTAAGCACTACAACTTCCTCGAGGACACCCGGGTGATGCATATAACAGCAACAGAGA…
A1_TRINITY_DN32568_c1_g1_i2	ORF1ab [Bovine astrovirus]	k__Orthornavirae;p__Pisuviricota;c__Stelpaviricetes;o__Stellavirales;f__Astroviridae;g__Mamastrovirus;s__Unclassified	genbank	annotated	A1	PRJNA1215313	SAMN46401079	SRR32111960	CGGGTTCCAAAAAACGGGAAGCGGGGCCAGCAACAACGGCCCCAGAAATCCACAAACTAGATGCATGGGAGACGTTGCGCCTCCCACCATCGAGGCGCGTCGTCCCAGACGACTACCCAGTCATCTGCAATTTACCGATCAACAGGCCTATATATGAAGAGAAGCTGGTTGATGACCCACTACTTGGTCTGCTACCACCCTGTGACCCTGAGCTACCGTTTGCACCAGCAGTGTGGGGCCCACAGGCTTACACCAAGTCATTTGAGAAGTTCACGTACGCTGAACCATCATGTTTTTGGGAGCTATACCCTGAGGAGTGCGCCTTTGCAGACAAGCAGTGGCGTAAGCACTACAACTTCCTCGAGGACACCCGGGTGATGCATATAACAGCAACAGAGA…
A1_TRINITY_DN32568_c1_g1_i3	ORF1ab [Bovine astrovirus]	k__Orthornavirae;p__Pisuviricota;c__Stelpaviricetes;o__Stellavirales;f__Astroviridae;g__Mamastrovirus;s__Unclassified	genbank	annotated	A1	PRJNA1215313	SAMN46401079	SRR32111960	CGGGTTCCAAAAAACGGGAAGCGGGGCCAGCAACAACGGCCCCAGAAATCCACAAACTAGATGCATGGGAGACGTTGCGCCTCCCACCATCGAGGCGCGTCGTCCCAGACGACTACCCAGTCATCTGCAATTTACCGATCAACAGGCCTATATATGAAGAGAAGCTGGTTGATGACCCACTACTTGGTCTGCTACCACCCTGTGACCCTGAGCTACCGTTTGCACCAGCAGTGTGGGGCCCACAGGCTTACACCAAGTCATTTGAGAAGTTCACGTACGCTGAACCATCATGTTTTTGGGAGCTATACCCTGAGGAATGCGCCTTTGCAGATAAGCAGTGGCGTAAGCACTACAACTTCCTTGAGGACACCCGGGTGATGCATATAACAGCAACAGAGA…
A1_TRINITY_DN32568_c1_g1_i5	ORF1ab [Bovine astrovirus]	k__Orthornavirae;p__Pisuviricota;c__Stelpaviricetes;o__Stellavirales;f__Astroviridae;g__Mamastrovirus;s__Unclassified	genbank	annotated	A1	PRJNA1215313	SAMN46401079	SRR32111960	CGGGTTCCAAAAAACGGGAAGCGGGGCCAGCAACAACGGCCCCAGAAATCCACAAACTAGATGCATGGGAGACGTTGCGCCTCCCACCATCGAGGCGCGTCGTCCCAGACGACTACCCAGTCATCTGCAATTTACCGATCAACAGGCCTATATATGAAGAGAAGCTGGTTGATGACCCACTACTTGGTCTGCTACCACCCTGTGACCCTGAGCTACCGTTTGCACCAGCAGTGTGGGGCCCACAGGCTTACACCAAGTCATTTGAGAAGTTCACGTACGCTGAACCATCATGTTTTTGGGAGCTATACCCTGAGGAATGCGCCTTTGCAGATAAGCAGTGGCGTAAGCACTACAACTTCCTTGAGGACACCCGGGTGATGCATATAACAGCAACAGAGA…
A1_TRINITY_DN32568_c1_g2_i1	nsp1a [Roe deer astrovirus]	k__Orthornavirae;p__Pisuviricota;c__Stelpaviricetes;o__Stellavirales;f__Astroviridae;g__Mamastrovirus;s__Unclassified	genbank	annotated	A1	PRJNA1215313	SAMN46401079	SRR32111960	GATTGAATCGTTGTGTATTGAGATTTATTGCAATGTCTCTTTACATTAACCGTGCCGATGAGGCCTTGGCCTCCAATGATGAGACCCAGCTCAAGCCGCGTTTTGATGCGCGTGATTGGTTTGATGAGTTGCGCAGGATCGCACCTACAGTACCGTGGTATATAACTTATCAACCACGCATGTACTTTTACCCAACTCTCATACCAGACCGCATCCTTACCGCGAGCACTGTCTGTGAGGGTGAGTGGCGTACTTTTGTATTGGATATAGAAGGTGGCCTCCACAAAGCGATAGAGGTCAACCATATATCAGACCACCAGCCTACCATACTCACCGCCGCACTCCTTCATGACAGATTTGAGAAGGCACGTGAAATATCCGACCTGAAACTCGAAACCG…
A1_TRINITY_DN32568_c1_g2_i2	non-structural polyprotein [Roe deer astrovirus]	k__Orthornavirae;p__Pisuviricota;c__Stelpaviricetes;o__Stellavirales;f__Astroviridae;g__Mamastrovirus;s__Unclassified	genbank	annotated	A1	PRJNA1215313	SAMN46401079	SRR32111960	GATTGAATCGTTGTGTATTGAGATTTATTGCAATGTCTCTTTACATTAACCGTGCCGATGAGGCCTTGGCCTCCAATGATGAGACCCAGCTCAAACCGCGTTTTGATGCGCGTGAGTGGTTTGATGAGTTGCGCAGGATTGCACCTACAGTACCGTGGTATATAACTTATCAACCACGCATGTACTTTTACCCAACTCTCATACCAGACCGCATCCTTACCGCGAGCACTGTCTGTGAGGGTGAGTGGCGTACTTTTGTATTGGATATAGAAGGTGGCCTCCACAAAGCGATAGAGGTCAACCATATACCAGACCATCAGCCTACCATACTCACCGCCGCGCTCCTCCATGACAGATTTGAGAAGGCACGTGAAATATCCGACCTGAAACTCGAAACCG…
A1_TRINITY_DN32590_c0_g1_i1	ORF1a [Bovine astrovirus]	k__Orthornavirae;p__Pisuviricota;c__Stelpaviricetes;o__Stellavirales;f__Astroviridae;g__Mamastrovirus;s__Unclassified	genbank	annotated	A1	PRJNA1215313	SAMN46401079	SRR32111960	ATAGGGTAGACCATCAGTAATTGGAGGAAGACCATTATAGGCCGCGTAGCGATCAGCCATGCACATAATAGGACCCAAGGGGTTCTTATTCTTAGATGTATTGATGATGATTTTGACCATGGGGCCAAGGGCTTCGAGGTCAGCGGCACTGAGTTGACGGACCATGTCGTCCACATCAGTGGAGTCGTAATCACGCCTACAATACTGCCTAAAGGAAGGTATTACTGTTACCTTCTGACCATAGGGGGTTTCA
A1_TRINITY_DN32590_c2_g1_i1	ORF1ab [Bovine astrovirus]	k__Orthornavirae;p__Pisuviricota;c__Stelpaviricetes;o__Stellavirales;f__Astroviridae;g__Mamastrovirus;s__Unclassified	genbank	annotated	A1	PRJNA1215313	SAMN46401079	SRR32111960	ATGGTTCAGAATTTCTCCACCTCCAGTATAGCCCGTGTTAGTCTGGTGCACTCCGATGACTTGCCCATCAGGATTCACAATGGGTCCACCTGACATACCATCAATAGTCTGGATGGCATAATCAACATTATCTTGTATTATGTTACCAGGCACAACGGATTGCACTATAGAGCCACCTTCACTTGGTGTATAAACGCACAACCAGGTA
A1_TRINITY_DN32590_c3_g2_i1	RNA-dependent RNA polymerase [Bovine astrovirus]	k__Orthornavirae;p__Pisuviricota;c__Stelpaviricetes;o__Stellavirales;f__Astroviridae;g__Mamastrovirus;s__Unclassified	genbank	annotated	A1	PRJNA1215313	SAMN46401079	SRR32111960	GGGGGAGCGCACTGGCCGTTCGCCCAACGATCGCTTTATCGTTGGATAATCTGATGGTAATATGGGAGTGGCTGTGAGCCTGTCATCCCCATAAACAATGGTGTCATACTCATCCCACAGGGTGTAGATGTCAGCGCCCTTATTAATATAAGCAAACTCAAAGGCCTGGAGCCAATAGTTGACCATATTATTGTCTATGGTGGTGGAAATTTGCCCAGAAGGGTTCCCACGGCGCTGGACAGTAACTTCACCAGTTGGGAGAAGGACGTGGCGCGTAAGCAAGTTGGCCACGTACCAGTCACGTATTCCACGATAACGTTCCCGATGTTCGGGGCACATCTTCTCCCATCTGAGATCCTTAATGTGCTTGAG
A1_TRINITY_DN32590_c3_g2_i3	ORF1ab [Bovine astrovirus]	k__Orthornavirae;p__Pisuviricota;c__Stelpaviricetes;o__Stellavirales;f__Astroviridae;g__Mamastrovirus;s__Unclassified	genbank	annotated	A1	PRJNA1215313	SAMN46401079	SRR32111960	TTCCCCTTCACCTATGCAATCAAATCACAAATGAAACTGAAAAACTGATTGAATTTAAATTTGGGATATGCGTATGGAGCCTACACCGCCAGAGCATATGCTCTGGCCTGTGCAGGGCTAAATCCCTCACACAGCATATCATGATACGTAGACATAAAGTCTTCGTAATCATCACACGGATACAGCTGATTTGCTGCACGTGCGGCATCCTTGTGTGTTTCACCAAGGGAAATTAGACTGTCATACACCTGTTGTGCCTTAGGGTTGGCCAATCTCAGGAGCCTGGTTGGTGGGTCCCCATAGTTGTCATCGGGGCCCATTTCAAGACCATCATCATCATCATCTGAGTCTTCCACCTCTGCAGTACGCTGACTGGTCTGAACCCCATTTTGAGAAAGG…
A1_TRINITY_DN32590_c3_g2_i4	ORF1ab [Bovine astrovirus]	k__Orthornavirae;p__Pisuviricota;c__Stelpaviricetes;o__Stellavirales;f__Astroviridae;g__Mamastrovirus;s__Unclassified	genbank	annotated	A1	PRJNA1215313	SAMN46401079	SRR32111960	GGGGGAGCGCACTGGCCGTTCGCCCAACGATCGCTTTATCGTTGGATAATCTGATGGTAATATGGGAGTGGCTGTGAGCCTGTCATCCCCATAAACAATGGTGTCATACTCATCCCACAGGGTGTAGATGTCAGCGCCCTTATTAATATAAGCAAACTCAAAGGCCTGGAGCCAATAGTTGACCATATTATTGTCTATGGTGGTGGAAATTTGCCCAGAAGGGTTCCCACGGCGCTGAACAGTGACTTCACCAGTTGGGAGAAGGACGTGGCGCGTAAGCAAGTTGGCCACGTACCAATCACGTATCCTACGATAACGTTCCCGGTGTTCGGGACACATCTTCTCCCATCTGAGGTCCTTAATATGCTTGAGTAGCTGACGGGGGATGGTGCCATCAAA…
A1_TRINITY_DN32590_c3_g2_i6	ORF1ab [Bovine astrovirus]	k__Orthornavirae;p__Pisuviricota;c__Stelpaviricetes;o__Stellavirales;f__Astroviridae;g__Mamastrovirus;s__Unclassified	genbank	annotated	A1	PRJNA1215313	SAMN46401079	SRR32111960	TCTTTGGGCCGCCCCTCCAAAGATACCTCAGGAACTCATCAGTTATAACAGGCATTGTGCGCTGATCTTCAAGCGCGGCCAAACACTTGTCAATGTAATCCTTAAAAGGATGGTCTGGATGGTTATGCATGAGAATCCTAAAGCTCTCTAGTTTCCCACAGAGGCTGTCAACATCAGGAAGTTTACTGACTGGGTCAACTAAACTGGCCCACAATTTCTCTGGCTGGGTGGGATAGGGGAGGTAGTCGGGTCCCACTGTAAACCCGCAAAAGGTGAGCCCAACAACAGTGTCGGACACCTTCACCTTATCAGGCTTAACCCACATCCCAAAAACCTCACGATACATCTGTATAACGCGAGGGATATAATCTGGTGGTAATATGGGAGTGGCTGTGAGCC…
A1_TRINITY_DN32590_c3_g2_i7	ORF2 [White-tailed deer astrovirus]	k__Orthornavirae;p__Pisuviricota;c__Stelpaviricetes;o__Stellavirales;f__Astroviridae;g__Unclassified;s__Unclassified	genbank	annotated	A1	PRJNA1215313	SAMN46401079	SRR32111960	TTCCCCTTCACCTATGCAATCAAATCACAAATGAAACTGAAAAACTGATTAAATTCAAATTTAAAGATATGCGCATGGGACCTACACAGCCATAGCATATGCTCTGGCCTGTGCAGGGCTGAATCCTTCACACAGCATATCATGGTACGTGGACACGAAGTCTTCGTACTCTTCGCACGGATACAACTGATTTGCTGCACGTGCGGCATCCTTGTGTGTTTCACCAAGGGAAATTAG
A1_TRINITY_DN32590_c3_g4_i1	ORF1ab [Bovine astrovirus]	k__Orthornavirae;p__Pisuviricota;c__Stelpaviricetes;o__Stellavirales;f__Astroviridae;g__Mamastrovirus;s__Unclassified	genbank	annotated	A1	PRJNA1215313	SAMN46401079	SRR32111960	GCTCGTGGGGTCCATATAGCAGGTCCAAACTCAAGTTCTTCATCACAAGGGGGGAGCAGGCCTAATAGTGGATCGCGCTTCCCACGGTCCTCATATAAGGGCCGGTTGATTGGAAGATTACACACGACGGGGAAATTTTGGGGTGTTACATCCCGCCGTGGTGGAAGCGCTAGGGTCCTCCAGTACCCTAAGCTGTTGGCTTTGGGGGGCGCTTGTCCCCCCCCTTGGAGTTTTTTTGTCTAGAACGTTGCTTATAAGGCAGACCATCAGTAATAGGTGGGAGACCATTATAGGCCGCATAGCGGTCAGCC
A1_TRINITY_DN32601_c8_g1_i1	3D [Caprine kobuvirus]	k__Orthornavirae;p__Pisuviricota;c__Pisoniviricetes;o__Picornavirales;f__Picornaviridae;g__Kobuvirus;s__Aichivirus C	refseq	annotated	A1	PRJNA1215313	SAMN46401079	SRR32111960	CTCCGATCCGAGCAGCGCCGATCGACGCTGCCGCCAGCCATCGAGCCGATCGGGATACTCGGCGCGCGCGGACGTGTTCACCAGCACCAACCGCTCGACCAGCGAGCCGTGGCGGGCCGCCACCCGCATCGCGATCATGCCGCCCTGGCTGTGGCCGACGACCGTCACCGGTTGGCGGCAATGCTCCCCGATCCACAGCGCGATATCTTCGGCGCACAGACTTTGACTCGCTGGTTGACGCCATTGTCGCGCGACTGGATCGGTCGACAGGTGTTTCAGACCTGTTGGCTGGCCTGGTCAAGCGGCAGGGCCTGACCATTGAGACGGAGCCTACAGAACTCTCCTACCAGGATGCTCTGGAGATCCTTTCTCACTCTAAGCCTGTCCCCACTTCCCTTT…
A1_TRINITY_DN32601_c8_g1_i2	3D [Caprine kobuvirus]	k__Orthornavirae;p__Pisuviricota;c__Pisoniviricetes;o__Picornavirales;f__Picornaviridae;g__Kobuvirus;s__Aichivirus C	refseq	annotated	A1	PRJNA1215313	SAMN46401079	SRR32111960	GGGGCTTCGGCCCTCTCACCCTCTTTTCCGGTGGCCTCGCCCGGGCCACCGTTACTTCCCTTCACTCCTTCGGGACTGTTGGGGAGGAACACAACAGGGTTCCCCAATTACTCCTATTCCATTTCCCTTTTCCTAACCCCAACCGCCGTATCTGGTGGCGGTAAGGTGCGCGGGTCTTTCCCTCTAAAGCACGAATGTGTGCGCACCCCAGGTCTTCCCGAGCTCGGTGCGGGAGTGCTCTCACCCAATTCAAGTAAGCCTATCCGACGTGTCGCCCTGGCGAGGCTACGACGCCGCATGTTCCGCTGCGGATGCCATCCGGGTAACCGGACCCCCAGTGTGTGTAGTGCGGTCTTCAGGCTTCGGTCTGTTGACGTCTGTTAGAAACTGCTTGGAGTA…
A1_TRINITY_DN32625_c0_g1_i1	collar protein [Enterococcus phage vB_EfaP_IME199] ALO81012.1 collar protein [Enterococcus phage vB_EfaP_IME199]	k__Viruses;p__Uroviricota;c__Caudoviricetes;o__Caudovirales;f__Podoviridae;g__Unclassified;s__Enterococcus phage vB_EfaP_IME199	nr	annotated	A1	PRJNA1215313	SAMN46401079	SRR32111960	GTAACTTTGTAGTTATCCGCAATAAGACGTTAGCTTATAATAGTGATTATGAAATTATTCAACACTACACGAATGAGTTAGCTGAAATTGTTCTGTCTCGTTACTCACTTAAAATGCAAGCGAAGATTAGCGCATTCTTAATCGGAGAACCTAACGACCAAACAGTAAACAACATCGCAGAGAGCTTATATAACGGTTCACCTATCACTAAGG
A1_TRINITY_DN3266_c0_g1_i1	hypothetical protein HOV27_gp246 [Escherichia phage vB_EcoM_Goslar] QBO63981.1 hypothetical protein Goslar_00189 [Escherichia phage vB_EcoM_Goslar]	k__Viruses;p__Uroviricota;c__Caudoviricetes;o__Caudovirales;f__Myoviridae;g__Goslarvirus;s__Escherichia virus Goslar	nr	annotated	A1	PRJNA1215313	SAMN46401079	SRR32111960	GCTTACCCGCTGGAGCTGGATGCGTTCACACCGAACAGCTTCGTGCTGGGTCTGATTGGTACCATCGCTACGCTGAACAGCGGCATGGCATGGGCACAGTCTTTAATCAGCAACGCGGCTCGTGGTATTGGTCCGCATAACCCAGGTGCTCTGGCGATGGTGCTGGATCCTGAAGTGACTGCACCGCTGGATCTGTCTACGCAAACCAACGAGCAGATTTACAAGTTCCTGCAACAGGTTCTGTATCCGTCTCTGCTGATTTCTATCGACGTACCAGAAGAAGGCGAGTATAGCTGGCTGCTGCGTATGATCCCGGCGGCTGAGAAGATCTTTACGGGTAATGTTGAAGGTGAAGTCCGGGAAATCTCCGAAGGTTACAAAGCACTCTACCGTGCCTTC…
A1_TRINITY_DN3266_c0_g2_i1	hypothetical protein HOV27_gp246 [Escherichia phage vB_EcoM_Goslar] QBO63981.1 hypothetical protein Goslar_00189 [Escherichia phage vB_EcoM_Goslar]	k__Viruses;p__Uroviricota;c__Caudoviricetes;o__Caudovirales;f__Myoviridae;g__Goslarvirus;s__Escherichia virus Goslar	nr	annotated	A1	PRJNA1215313	SAMN46401079	SRR32111960	ACTATCTCTAACCGCATCCGTCAAGCGATGAGCGATTACGATAGTCAACAGCGTCTGGTCGCCACCACCGGTTACATTGACCTGACCTACAGCCCGCAGAACCCGACCTTCAACCAAGGCCCTGTTCTGGTTAACGGCTATCCGGTACCGCCGACTGTACAATACCAGCCGCGTTACGTGATGACCAGCGCTTACCCGCTGGAGCTGG
A1_TRINITY_DN32714_c0_g1_i1	hypothetical protein [crAssphage cr107_1]	k__Viruses;p__Uroviricota;c__Caudoviricetes;o__Caudovirales;f__Podoviridae;g__Unclassified;s__crAssphage cr107_1	nr	annotated	A1	PRJNA1215313	SAMN46401079	SRR32111960	GGTCAAACTTAGAAATAAGAGAGACACGATTGTTAATATCAGTATCAAGATTTATTATATCTTCTACACTATGACATTTTGCAAGTAGTTCAGCATTTGTAACATTCATGTGATTATTTATACCACAAAACTTAAATACTGTCCTATTCTTAACTGCACCGTCAATCATGATAACTCTACAAGACCAATCCGAATTATTATAAGATATATATTTAACACCGTCATATTCCTCTCCTTTTGCAATAGCTTCAAGATGTTTCTTTTTATTATAAGGCGTAAGTCCTTTAATAATAAGTTCTTCTTTATTTCTTCTAGTTTCTACAAAGTTAATACGTTTTCTATGCTTAATAACTTTACCG
A1_TRINITY_DN33188_c0_g1_i1	ribosomal protein-like protein [crAssphage cr107_1]	k__Viruses;p__Uroviricota;c__Caudoviricetes;o__Caudovirales;f__Podoviridae;g__Unclassified;s__crAssphage cr107_1	nr	annotated	A1	PRJNA1215313	SAMN46401079	SRR32111960	ATTGTGTTTAACATACAAGTTGCATTTACTGTCGTGAGACAGAAAAACTTTATTTGTCTTTTAATTTTTACCCCTAATTAAATTACTGTCGTGAGATAGAATTAGGTGTCAATAGTTTAATGGTAGGAGAGGAAGCGTCCTCTCCTTTTTAATTGATTATTAACTAAAAACTAATATACCGACATGGATAAGAAAGAATTTACTAAATTGTTTAAAGAGTTACAGAAGATACAACTTAGTCTATTGTATAGTACTAAACTCTCTAGTAATCTTTATACTAATTGCAATCTTAATAATACTTCTTATATTAGTATGTATCTATTTGTTCTTGATATTAATAGAAATATTGATGAAACACATAGTTACAATCTTTATAGCAATGATAGTATTGATAAGAAT…
A1_TRINITY_DN33240_c0_g1_i1	hypothetical protein [crAssphage cr107_1]	k__Viruses;p__Uroviricota;c__Caudoviricetes;o__Caudovirales;f__Podoviridae;g__Unclassified;s__crAssphage cr107_1	nr	annotated	A1	PRJNA1215313	SAMN46401079	SRR32111960	GTGCTATTATAATTCCATAAAACCTATATCTACTATCTTCACAAACAACAGATATAAAACTACAATACGACAAAATTTAATTTTAGTTTAACTAAAACAGACAAACAAAATTGGCAAATTACTTATTGTATATCTTTGTATAATCTACACAATAAAAATCAGGACAATCTTTAAGAAATGATTCACATATTCTACGAGCTTCATCTTCACTATTACCAGAGTAAAGAGTTTTAGCACTACCATTAAAAAACTTTCTTAGCTTATCATCCTTGTCTAGGAATACAAGATGATTTTCAGAACAATAGAATACAGAATAAATCGGAGTTTTACTAGCTTCATATTTAGCAAGAAGTTTATCATAAGATTCTTTAGCACTGTCTCTCATATCACTAATATACT…
A1_TRINITY_DN33285_c0_g1_i1	transferase [Bacteroides phage crAss002]	Unknown	nr	novel	A1	PRJNA1215313	SAMN46401079	SRR32111960	ACACAAGTTACTATCAATAATACTCCTCAAATTAACGATATAGAAGGATTAGGTGGAATGAGATTCCAAAGATTCATGTCTAGTATGAAACTTCCTAGTTTCTCTAAACTAGACTTATCATCTGTTGATACTCTTAGTGATTCTCCTATTCCATTTGAAACTATATTCGTCAACGATGAAGACTTCTCTGATGTTCGACATATTGATTTAAGTAATACTAAATTTTGGAGTGGTAATGCTGGACAAGGCACATTTACAGTTAATATAGAGAAGTACACTAAGTTGAAAGACTTGAATATATCTGGTTCTGTTGTAACTTCTGTATCTTTACCTAATGCTTCTCTTTCATCTTTGAATATTACTAATTCAACAGTTGAAAATATTAGTCTTGTTAATCAA…
A1_TRINITY_DN33332_c0_g1_i1	RecName: Full=Type III restriction-modification system EcoPI enzyme mod; Short=M.EcoPI; AltName: Full=EcoPI methyltransferase [Escherichia virus P1] CAA29614.1 unnamed protein product [Escherichia virus P1]	k__Viruses;p__Uroviricota;c__Caudoviricetes;o__Caudovirales;f__Myoviridae;g__Punavirus;s__Escherichia virus P1	nr	annotated	A1	PRJNA1215313	SAMN46401079	SRR32111960	GAATTTTATATGCATACAAAAAGATGAAGTTATAAATAAAACAAAGAATGCCTATTCTCTTGGCTATAGATCTATTTTTGAAATAACAAAAAAAAGGATACAGGAGGTATTTAAAAAAAGCACAACCACAAGTGATAATGCGGCTAAAATAGGTTTCAAAGTGATTCATACTATTGATGACTTTAGAGCAAAAGTTGAGTCTGAACTTACGCTCACTAATCATACATTCTTTGATGATGCGGTATTAACGCCTGAACAGTATGATGCCCA
A1_TRINITY_DN33370_c0_g1_i1	hypothetical protein J46_0016 [Salmonella phage SJ46] AMR59934.1 hypothetical protein J46_0016 [Salmonella phage SJ46] AMU85563.1 hypothetical protein Y979_25865 [Escherichia coli str. Sanji]	k__Viruses;p__Uroviricota;c__Caudoviricetes;o__Caudovirales;f__Myoviridae;g__Punavirus;s__Salmonella virus SJ46	nr	annotated	A1	PRJNA1215313	SAMN46401079	SRR32111960	GCTGAAGCTCCAGAGTGGCAACAACCTTATGGCGAACATCACCATCAATAACAGAAGGTGCAGCTTCGATTACCGCAGCAAACGGAGTCTTTGGATCCCAGATGATCTGGTAAAGCACGCCCTGAATAGTTACTCCATCCAGTATCGAAAAACGACGAGCTACAGTAGCAGGGGAGTAAGACATTGGAATTACAGCCATTTTTGAATCCCCTCTGAGTAATACCGGCACGAAAATTTACCTCAATAATTATAGTAAACAATACAAG
A1_TRINITY_DN33486_c0_g1_i1	hypothetical protein, partial [Escherichia phage SerU-LTIIb] EGT6662663.1 cytochrome b [Escherichia coli] HAV2253988.1 cytochrome b [Escherichia coli]	k__Viruses;p__Unclassified;c__Unclassified;o__Unclassified;f__Unclassified;g__Unclassified;s__Escherichia phage SerU-LTIIb	nr	annotated	A1	PRJNA1215313	SAMN46401079	SRR32111960	GCCCAGGTTTCGTGAATATTTTTTATCAGTGCTTTAATTTCGCTGTTTGGGGTAACAAAGGGAGACACATTGAAACCAAGGAAACTCCACGATTTTCCACTGTAAGCCATCAAAGCAATCCCCAGCAGAGGAAGTGCAAGGAAGGTTATATAAAGCATGATGTGCATTAGCGAAGCCGCTTTCATTTGCCAGGCAGGTGGCGGTGGCACAATAGAAGGATCACTATAACGGTGTTTTATAATCAGGCGTGAAAACATTAACACCCAAACGAATATACCCGCATTGTAATGTGTTTCTCGCATCAGCAGATAAGTACTACTACCTTTAGGAAACCAGCCACGGAGTTCCATCGCGGCATAGGTTATTGCAACGAAAAGCAGCGTTA
A1_TRINITY_DN33676_c0_g1_i1	porin OmpC [Enterobacteria phage P7]	k__Heunggongvirae;p__Uroviricota;c__Caudoviricetes;o__Caudovirales;f__Myoviridae;g__Punavirus;s__Unclassified	refseq	annotated	A1	PRJNA1215313	SAMN46401079	SRR32111960	AAAAATCACAGTGGCACTCTCTGCGGTTGCAGCATCTGTCCTGATGGCAATGTCTGCGCAAGCAGCTGAAATCTACAACAAAGACGGTAATAAACTGGATCTGTACGGCAAAGTTAACGCAGAACATTACTTCTCTTCTTCAGCTAGTGATGACGGAGATAAGACTTATGCTCGTCTGGGATTCAAAGGTGAAACTCAGATTAATGACCAGTTAACCGGTTTTGG
A1_TRINITY_DN33705_c0_g1_i1	gp245 [Bacillus virus G] AEO93504.1 gp245 [Bacillus virus G]	Unknown	nr	novel	A1	PRJNA1215313	SAMN46401079	SRR32111960	GTTAAGATACTTTGCCATTTAAGTTAAGATACTTAGCCGATGAAGTTAAGATACTTTGCCAAGTATGTTAACTTACCCTTCCTCTTGGAGCATTTCTACTTCTTTTACTTTCCTGAACAGGTCGGACGCAAAGATGAAATCGTTCAACGCTTGGTTATTAGAGGTGATTACCTGCTCTTTTGTTCCTTGCCATTCCTTCACGCCTTCCTTAATAAAGATGATATTATCACCAATATTCATCACGGAGTTCATGTCGTGGGTATTGATAACGGTCGTCATATTGTACTCCACCGTAATGTCGTGAATCAAATCATCAATCAATAGAGAAGTCTTGGGGTCTAGTCCGGAGTTCGGCTCATCGCAGAACAGGTATTTAGGATTTAGGGAGATCGCTCTTGC…
A1_TRINITY_DN33865_c0_g1_i1	transcriptional regulator protein ArpU superfamily [Enterococcus phage phiFL2A] ACZ63994.1 transcriptional regulator [Enterococcus phage phiFL2B] EFM76939.1 phage transcriptional regulator, ArpU family [Enterococcus faecalis TX2134] EFT88278.1 phage transcriptional regulator, ArpU family [Enterococcus faecalis TX2141] EPI20101.1 phage transcriptional regulator, ArpU family [Enterococcus faecalis]…	k__Viruses;p__Uroviricota;c__Caudoviricetes;o__Caudovirales;f__Siphoviridae;g__Phifelvirus;s__Enterococcus virus FL2	nr	annotated	A1	PRJNA1215313	SAMN46401079	SRR32111960	AGCGAATGCCAGAAATGTGTTGAAGAACTTTAGACGTTTAGAGCGAATAGCTGGTCGCTCTTTGATAGATTTAAAATCACCAATTATTACAGATATGCCTAAAAGCCAAAGTCACGGGAATAAAGCAGAAGATGCGCTAGTACAATTAGCAGATGCAGAAGCAGAAAGAGACGCAATTTTATCTGCGCTTATGGCATTGAGCCTAACTAGCAGACAAATTTTGCATTATAGTTTCTGTGTGCAGGATCATTACTCTAATTACAAGATAGCTAGGGAAGTTGGATATTCCGAAAGAAGTATTCAACGAATGAAATCAGAGGCTTTAATTGAATTTGCCGAAGCGTATCGAAATGGAAAAATAATTGCATATAAATAAAATTTTTGGCGGTTTTTTGGCGG…
A1_TRINITY_DN33925_c0_g1_i1	nicotinamide mononucleotide transporter PnuC [Lactobacillus phage LfeInf] AIZ94632.1 nicotinamide mononucleotide transporter PnuC [Lactobacillus phage LfeInf]	k__Viruses;p__Uroviricota;c__Caudoviricetes;o__Caudovirales;f__Herelleviridae;g__Unclassified;s__Lactobacillus phage LfeInf	nr	annotated	A1	PRJNA1215313	SAMN46401079	SRR32111960	ACCACGGTTGAACCATGGCGAAACCGTAAAGGCCAGAATGTCATTAACTACGTAGATCAAGCTGTTGATGGCCATTGCCAGCGTGGCATCCCCTTGAGCAAAGGTAACACCCCAAAGAATCAGTTGGAAGATTCCCGAAGCCAGCCACCAATAGTACTGGTTGTTGTAGCGCATAAAGCACATAATGCCTGCCGTCAAACTAATGGCAAAGCTGATGGCATCGATCCA
A1_TRINITY_DN34298_c0_g1_i1	hypothetical protein [crAssphage cr107_1]	Unknown	nr	novel	A1	PRJNA1215313	SAMN46401079	SRR32111960	GGATAACTATAATAACTTTGGTTTAGAAAAGGATTATAGTAGTAGTTTTGCTCCTAATGCTTTGACTAAAGCTAATATGAATTCTGTTAAGACTAATAGTGTAGTTCCAAGTAAGCCTGTTGGAGCTTCTATTAGTTCTAGTACTAGTCCGTTATCTAAATCTAGTAGATTTGGAAACTTTATGAGTGGTATAGGCGGAGAAGCTATTAGTGCCGGTATTGGAGCATTAGGTAATATTATAAGCGGTGTTACTAATAAGAACAGTATTAATAATATTCAAGCTCCTACTAGACCTAGAACTATAATTCCTGCAAGGATGAGAACTACTTATAATATAAATCCACAATTAGCTGAAAGTCGAGATTCTGAAAGAAATATGGCTAGAATTATTGATTCTAA…
A1_TRINITY_DN34399_c0_g1_i1	putative transposase [Streptococcus satellite phage Javan286]	k__Viruses;p__Unclassified;c__Unclassified;o__Unclassified;f__Unclassified;g__Unclassified;s__Streptococcus satellite phage Javan286	nr	annotated	A1	PRJNA1215313	SAMN46401079	SRR32111960	GCCTTTTAAAATGATAGCTCTATGATTGCAAACAGGTTGGCAAAGTGGTAAAGGAAAACTATTTATAATGGCTAGTTTATCAGATGGAAGCATTTCACTCATAGCTTTTCGGATTAATTGGACGAGCCAAATCAATTGTTTTGACCGACAATTGAAACGACTTCTTTCTAGTAGCTGTCCACAAGGAAAGAGGTGGCAGATGCTGTAGAAATGACGCTGTGACGTTATGCCTAGTTCAGCCTGTAACAAAAGTAAGATAAGAATTGATTCATCTGAAACTTTGGCTAAACTAACATTATGCCGATGTTTGAAGGAATCTGGACAGTAGTTTTGGTAGAAGCGATGACAAATTTGTGATAATTGGTGTACATTCCATTGTAAATGATGAGATTTAGCAGT…
A1_TRINITY_DN34446_c0_g1_i1	hypothetical protein crAss002_18 [Bacteroides phage crAss002]	k__Viruses;p__Uroviricota;c__Caudoviricetes;o__Caudovirales;f__Podoviridae;g__Unclassified;s__Bacteroides phage crAss002	nr	annotated	A1	PRJNA1215313	SAMN46401079	SRR32111960	GTACTGAATATACTACTGATGAGAAGCCTGTATTTATGACATTTGAACTTAATATTCCTATGTCAATTATTGGTGCTCAACAGATAAAATATAATGAAGCTACGTTTGTTATCGCTAATAAAGAATATGTAGTTAAAGATACTCTTACTATATATCAAGTTATTAACGAAAGAGAGAATATTATAGCTTCAGGATTATCTATTGATAGTCCGGCTAAGTTTAATGAATTAACGCTTAACGCTCAAGTAGGACAAGTTTATATATTTAGAGCTAGTGTAGAAGGAGAAGACGGTGAAACATATTATTCTAATGACTTTATTGTAGAATGTAAGTCTGTTCCTAAAATGAACGTTATGTATTATGGACATACAGATATTGCACCGCAGACATTTCAAAATA…
A1_TRINITY_DN34552_c0_g1_i1	Viral_RNA_dependent_RNA_polymerase._This_family_includes_viral_RNA_dependent_RNA_polymerase_enzymes_from_hepatitis_C_virus_and_various_plant_viruses.	Unknown	cdd	annotated	A1	PRJNA1215313	SAMN46401079	SRR32111960	GTTGAACACACAACCGCAGAATGAAGCTGTGTGAGGTAAGGCTTTGTCAATCTTCAACTCAAGCCCGTACTGTGCAAACAGTGCGGGAGTAGGGATGTTTCCGTCCAACTCAAACAAACCATCATCTCCTTCTACCAAGGCATTCTTAATGGTGAACGAATTTTCCGATGCGATGAATGACATCAGAATGATATTGCTCAACCCGTTTCCGAGTGAAGTGTTCATTTCACCAGACATACGAACCCCTTCGAGTTTCCCATTGAAGTGTTTTGACCTAAGACGATTGGTTCCAATTAGTACCTTCAACAACGACTTAGCTGCGGGAAAGGCGGCTAACATATAGTTGTAAACCACCATCTCACAGTTTCTCACTAACATTGGAACAAAGTGAGTCTCAAA…
A1_TRINITY_DN34606_c0_g1_i1	adenine methylase [Stx2-converting phage Stx2a_F451] ART27488.1 M.Eco95NR1VI methyltransferase [Escherichia coli] ERA55071.1 adenine methylase [Escherichia coli 95NR1] BAT32067.1 adenine methylase [Stx2-converting phage Stx2a_F451] BBL33572.1 adenine methylase [Stx2-converting phage Stx2a 981509]	k__Viruses;p__Uroviricota;c__Caudoviricetes;o__Caudovirales;f__Podoviridae;g__Traversvirus;s__Stx2-converting phage Stx2a_F451	nr	annotated	A1	PRJNA1215313	SAMN46401079	SRR32111960	ACGGCGGCGAGTGTGGTGCACTGCTGTACGGGCTGATCGGCACCTGCCGTCTGAACGGTATCGATCCGGAAGCGTATCTGCGCCATATTCTGAGCGTACTGCCGGAATGGCCCTCCAACCGTGTTGACGAACTCCTGCCATGGAACGTAGTTCTCACCAATAAATAAGCGTCAATACGGTGCTCCGTTGACGCTTACTTTAATCCGTTTTCTGAG
A1_TRINITY_DN34672_c0_g1_i1	Outer membrane porin OmpD [Escherichia phage Lambda_ev207] YP_009910032.1 Outer membrane OmpD porin [Escherichia virus Lambda_2G7b] ABE06783.1 outer membrane porin protein NmpC precursor [Escherichia coli UTI89] ABJ00543.1 outer membrane porin protein NmpC precursor [Escherichia coli APEC O1] ADN71663.1 putative outer membrane porin [Escherichia coli UM146] AJB38979.1 putative outer membrane pori…	k__Viruses;p__Uroviricota;c__Caudoviricetes;o__Caudovirales;f__Siphoviridae;g__Lambdavirus;s__Escherichia phage Lambda_ev207	nr	annotated	A1	PRJNA1215313	SAMN46401079	SRR32111960	GTGCAACCTATGCTAAATCAGATCGCACTGACGGTCAGGTCGCCTATGGTAAGAGCAAATTCAATGCCTCCGGCAAAAATGCGGAAGTATGGGCTGCAGGCCTGAAATATGATGCGAACAATATCTATCTGGCTACCACATATTCTGAAACTCAGAATATGACCGTTTTTGGTAATAACCATATTGCAAACAAAGCACAAAACTTTGAAGCAGTAGCACAATATCAGTTTGACTTCGGTCTGCGACCATCTGTTGCTTAC
A1_TRINITY_DN34711_c0_g1_i1	hypothetical protein SeSz2_14 [Salmonella phage SeSz-2] QHB48572.1 hypothetical protein [Salmonella phage VB_StyS_BS5]	k__Viruses;p__Uroviricota;c__Caudoviricetes;o__Caudovirales;f__Siphoviridae;g__Unclassified;s__Salmonella phage SeSz-2	nr	annotated	A1	PRJNA1215313	SAMN46401079	SRR32111960	GAAAATCAAAAATCGTGAAGAATTTGAAGATGCGCAGGCTATGGCACGCATTGCAGTTGAGCGTACAAACAACAGCATTCCTGCTGAAGCATTCTGGAACGCAGCAATGCAGGCGTTAATCTCAGCGTATGGGTTAAGCAAATGACAGGAGCAACATTCGAGCTTATCGCCAGCCTGGTTATCGTGGCGTTCATTATCATCGCAGTAGCAGTTTCTAAATCAGGATATAAGAAATGACAAGG
A1_TRINITY_DN34763_c0_g1_i1	hypothetical protein [crAssphage cr107_1]	k__Viruses;p__Uroviricota;c__Caudoviricetes;o__Caudovirales;f__Podoviridae;g__Unclassified;s__crAssphage cr107_1	nr	annotated	A1	PRJNA1215313	SAMN46401079	SRR32111960	GTCCTCGTTAAACCGTTTCAACCTTTCTTTAGAGGGGAATTTTCCATGAGCATCCCAAAACTCTAATACTCTATTAGTTGTAGCCTTTTCGGTAGTAGTAAAGTTAACCTGACCAATATTATTATCGGTCATATATTTAGCAAGTAAGCCAAGTTCACTATTACCTAAAAATCTAGGTATGAGTACAAATTCAGCATTTTTAATCTGAATAGGATTAGCTAATTTAGCATCATTATCTATTTCTAAATCATAATAGAAGTTCTTTTGAACTTGTATTTTCTTAGATAATTCTCCTAACTTAACATTATCAATAGGTTTACTTTCATCAT
A1_TRINITY_DN34931_c0_g1_i1	hypothetical protein HOV27_gp214 [Escherichia phage vB_EcoM_Goslar]	k__Heunggongvirae;p__Uroviricota;c__Caudoviricetes;o__Caudovirales;f__Myoviridae;g__Goslarvirus;s__Escherichia virus Goslar	refseq	annotated	A1	PRJNA1215313	SAMN46401079	SRR32111960	GGCTAATTGAAGGGTGTATAAAAACACAGCGCTAACCCCAAAGGATAAAAATAAAACCATGACATAACCGCCACCGTAGCCCTGTATGGGGCTACGGTGGGGTCATACAGAGAGACGTGTTAGGTTACAATCAGTCTTTCAGCAGCTCAGCTGCATACGCACTGATGTTGTCGCGAATATGCTTAACCTGAGTTGTTGGGAAAGATTTCTTATACGCGGTGGTCAGGCGTCCGTAAACCTGTTTCTTCTCGTTAGAGCCGAAACCAACTTCAGCGCTGCGTTGAACCGTTGCGGACACAACGTCTTTGCCCAGCGGCAGGGTTACAGAAACAACGTCAACCTGTTTGTTATCCGCCATGAACTGCGCGCCAACGCGGCCAACCGCCAGACCGTGAGCCA…
A1_TRINITY_DN34973_c0_g1_i1	lytic transglycosylase [Lactobacillus prophage Lj965]	k__Heunggongvirae;p__Uroviricota;c__Caudoviricetes;o__Caudovirales;f__Siphoviridae;g__Unclassified;s__Unclassified	refseq	annotated	A1	PRJNA1215313	SAMN46401079	SRR32111960	GCCGAAAGCTCTAAAGAAGCGGTTAATCAGTCAGAAAAAAGCCTAGATAGTTTAACAGCTCGGTTGCAGGAAGCTTCTAATATGCAACAACGAATTGCACAACAAACTAGTGCAGCTCATGATGTAGTAAAAGATATTTCTAAACCTAAATCACAAACGCAAGTAAAAGAACCATTGAAATCCCCTTCACAGAGTGACTACTCAAGCTTTGATAATTATCAAGAAAAACGAATTCAGAGTTATATGCCAAA
A1_TRINITY_DN35488_c0_g1_i1	hypothetical protein HOV27_gp070 [Escherichia phage vB_EcoM_Goslar] ECB6911673.1 hypothetical protein [Salmonella enterica subsp. enterica serovar Kingston] ECE9610555.1 hypothetical protein [Salmonella enterica subsp. enterica serovar Typhimurium] EDV8486656.1 hypothetical protein [Salmonella enterica subsp. enterica serovar Bovismorbificans] EEA0533992.1 hypothetical protein [Salmonella enteric…	k__Viruses;p__Uroviricota;c__Caudoviricetes;o__Caudovirales;f__Myoviridae;g__Goslarvirus;s__Escherichia virus Goslar	nr	annotated	A1	PRJNA1215313	SAMN46401079	SRR32111960	AAGCGGTCGTTACCGACGATGGGAAGCATCACGTGATCCTTATCTTGGCTTCTCATGAGCCTATGATCAATCATGCACTTTCTTTTACACCCGGGTACATCTATGCCCTTGCAAACAAACCGATGATCAACGAAATCATTGCTGACATCCTTAGTCAGATTTGCAAAGAACATGGATTCCTGTCTATTTTCTTAACCGACGCTGACTACAAAGTAACGGTTGGCAACGAACGCG
A1_TRINITY_DN35549_c0_g1_i1	putative SOS response-associated peptidase [Klebsiella phage ST846-OXA48phi9.2]	k__Viruses;p__Uroviricota;c__Caudoviricetes;o__Caudovirales;f__Siphoviridae;g__Unclassified;s__Klebsiella phage ST846-OXA48phi9.2	nr	annotated	A1	PRJNA1215313	SAMN46401079	SRR32111960	TTTTAATTGTCACTGCTGCAGCAGACCAGGGTCTGGTAGACATTCATGACCGCCGCCCACTGGTACTGTCGCCAGAAGCTGCGCGGGAATGGATGCGGCAAGACATTGGCGGTAAAGAAGCCTCAGAAATCGCGGCCAGTGGCTGTGTGCCAGCAAACCAGTTCTCCTGGCACCCGGTATCGCGCGCGGTAGGTAATGTCAAAAACCAG
A1_TRINITY_DN35854_c0_g1_i1	hypothetical protein [crAssphage cr115_1]	k__Viruses;p__Uroviricota;c__Caudoviricetes;o__Caudovirales;f__Podoviridae;g__Unclassified;s__crAssphage cr115_1	nr	annotated	A1	PRJNA1215313	SAMN46401079	SRR32111960	AGCAGATCTTATGTTCAATGACCGTAAACGGGACGGTGATCCAACTTTAACAATGAAACCAATCATGAAGTACATCATTGAAGGTACTAATATTATTGGTGTACGGCTGGTTCCACTTCCTGATAAGACTACTCTTGTAGTAGAGTTGAACAATAATCCAACTCTGCAGTTTAAGATTGGACCTGCTAAATTCCGTGAAGTTACTATGGAAACTATCACTGAAGCAGTAGAAAATAATGAGAAG
A1_TRINITY_DN35877_c0_g1_i1	hypothetical protein AVU34_gp50 [Enterobacteria phage JenP1] AKA60916.1 hypothetical protein [Enterobacteria phage JenP1]	k__Viruses;p__Uroviricota;c__Caudoviricetes;o__Caudovirales;f__Siphoviridae;g__Nonagvirus;s__Escherichia virus JenP1	nr	annotated	A1	PRJNA1215313	SAMN46401079	SRR32111960	GCGAAACATCACCCCGAAGATCCGCCGAGATGTGAAATATCCCTGGAAGATTTTCGGATAATCTTTAAATCACATGCCTATGAATATATCAAGAGGAATGGTCACGCTTAGGAGGTGTAAGAAGTGAGTTGTGAGGAAAGTCCCGTTCAATGGTGTGAACGTATGCAACGGGAAGCTGAAACTGGTGAGGATGCTTATCGTTATTATCAGTTAAAGCAACAATGGGAACAACGTCTAACTAATGAAGAGAGTGAAAAACAT
A1_TRINITY_DN35885_c0_g1_i1	hypothetical protein, partial [Escherichia phage SerU-LTIIb] EGT6662663.1 cytochrome b [Escherichia coli] HAV2253988.1 cytochrome b [Escherichia coli]	k__Viruses;p__Unclassified;c__Unclassified;o__Unclassified;f__Unclassified;g__Unclassified;s__Escherichia phage SerU-LTIIb	nr	annotated	A1	PRJNA1215313	SAMN46401079	SRR32111960	AAAATATTCACGAAACCTGGGCAAATATAGGTTACTTTTTAATCGCAGCTCACGCTGGCGCAGCACTCTTTCATCACTACATTCAGAAAGATAATACTCTGTTACGAATGATGCCTCGCCGCAAATAAGTCGATCCCCTGACAAGGAAATGTGAACCATGGACATCAACGCGTCATAAATGTTTACGCAAGTGCACAATGCACCCTTTCCACTATCAACAAGGAGGAGCAGAAACTGTGTAAATCGTACAATGGTAAGACTTATCAAAAATACAGGTTAATTTTGGTATTTAAACCTTTTTTACTTGTTAGTATGATACAAAGGCTTTCAAAAAAGCTGGGAAATTCAACAACTCTTGGAAATTATGGACTTTGTCCCGCGGCTTTAATCTGACGGCCG…
A1_TRINITY_DN35975_c0_g1_i1	hypothetical protein H1N85_gp64 [Salmonella phage slyngel] QIN98207.1 hypothetical protein slyngel_64 [Salmonella phage slyngel]	k__Viruses;p__Uroviricota;c__Caudoviricetes;o__Caudovirales;f__Drexlerviridae;g__Hanrivervirus;s__Salmonella phage slyngel	nr	annotated	A1	PRJNA1215313	SAMN46401079	SRR32111960	AGCAGTCGTGCTTTGCGTTTCACCGGAATAGGTGCATTGATTCGCGCCATCTTTATTTCTCCTTCATTGTTGATCGTGTTTAACGGCCTCAAGAACATCACAGGACTCGTTAATGAATTTAGCCATACGTTTATCATCACCAACAGGTATTAGCGCGTTAAACTCGCGTTTGCTACTGAATACCGTCACTTTATGGAATGATGCGAACGGCATCGACG
A1_TRINITY_DN36329_c0_g1_i1	Phage integrase [Escherichia virus P2-2H4]	k__Heunggongvirae;p__Uroviricota;c__Caudoviricetes;o__Caudovirales;f__Myoviridae;g__Peduovirus;s__Escherichia virus P2-2H4	refseq	annotated	A1	PRJNA1215313	SAMN46401079	SRR32111960	GGCGGGGTTGAGCGGCATAAATTACCACTGAAAGCCCTTAAACGTTACTCTACTGTGGACACTGTGTGGACACTCTCGGCCTCAGTACCACCTCTTAGCGGATTAAGAGAAATGGCGTCCTGAAGGTACTCTGGCGCAAAATGAGCGTAAACCATAGTTTGCTCAATCCGCGTGTGACCTAGTATCCGTTGTAGCGTGATAATACTTCCTCCATTAATC
A1_TRINITY_DN36408_c0_g1_i1	RNA-dependent RNA polymerase [Cactus virus X]	k__Orthornavirae;p__Kitrinoviricota;c__Alsuviricetes;o__Tymovirales;f__Alphaflexiviridae;g__Potexvirus;s__Unclassified	genbank	annotated	A1	PRJNA1215313	SAMN46401079	SRR32111960	GGCTTGTGGCAGTTTGCGTACCCAGTCGAGTCTCAGCTCATTGGTGGGCAGGACCACCGTTATGCGATTATCTGGGTTGGCCCGGAGGAAGTCCTGCAGTGCCTGAGACTTGCCACTACCCCCAGCACCATGAATGACCGTTAGAGCAAGAGAGCGGCTGTCTTTCTCCGTCCTTCTGGAAAAGCTCTCAAGCCATTCTTTGGACTGATGTCGGAGTAAGGCGCCTACTCTGAGATTCTTGACATCTGAACCAAAAGCCT
A1_TRINITY_DN36455_c0_g1_i1	hypothetical protein HOV27_gp233 [Escherichia phage vB_EcoM_Goslar]	k__Heunggongvirae;p__Uroviricota;c__Caudoviricetes;o__Caudovirales;f__Myoviridae;g__Goslarvirus;s__Escherichia virus Goslar	refseq	annotated	A1	PRJNA1215313	SAMN46401079	SRR32111960	GGGCAAGGAAACAGCGTAGGCTCAGGGGAAATTGTACCGGCGTGACGTTGTTCACCATGATGGTGTTAGGGGCGATGATATCAACGTTGGCTGTACTAAGAACGTTCATGGGACCGAACGCGTTCATCCCTTGCTGCAACGTGTTGCTTGCGGGGTTCCACCCACAAAGCTGACGTTGAAATTGGGTTTGGTTGAAAGCGCCCCATTGACCGTTATAGTTTATTCCGTAGTTGTTCA
A1_TRINITY_DN3659_c0_g1_i1	transcriptional regulator [Escherichia phage D6]	k__Heunggongvirae;p__Uroviricota;c__Caudoviricetes;o__Caudovirales;f__Myoviridae;g__Unclassified;s__Unclassified	refseq	annotated	A1	PRJNA1215313	SAMN46401079	SRR32111960	GGTGGATGAGGCGGCAAAAGCTGACTGGAAAAGCCCAGCAGACATTAAGGCACAATACCGTACGGCCAGTATATTGAAAAACCGGCGCGTGGTATTCAACATCAAAGGTAATCATTACCGTTTAATTGTTGCAATTGCGTATCAGCGAGGATGGGTATTTGTTAAATTCATCGGAAACCACAAGGAATACGATGCTATTGATGCTGATACCATCGAACTGGAGTAAGCATGAACATCAAACCTATTCGTACAGAGCAAGATTATGAAGCCGCGTTGCGTGCTGTTGAACCCATGTTCGACAATGAGCCAGAAATTAACACGCCTGAGGGGGATTTCTTTGAGGTGATGTGTTTGCTAATAGAGGAATATGAAAAAAAACATTATCCCATTGAGCCACCA…
A1_TRINITY_DN36799_c0_g1_i1	hypothetical protein 2204_scaffold211_00031 [Bacteriophage sp.]	k__Viruses;p__Unclassified;c__Unclassified;o__Unclassified;f__Unclassified;g__Unclassified;s__Bacteriophage sp.	nr	annotated	A1	PRJNA1215313	SAMN46401079	SRR32111960	GCATATTACTTGTTAATTATAGAATTGATTTTTTCTGATTTATCTACCGCCAAAAGTTCGGCACGTGAATACAACACTTTGGAATGTATAGAACTACCGCCCCGGATAGTGGAAACCCTGCCGTCTTTCTGCCAGCGTTTCACCCGGCACTCTTGAAACAGTCTGTATGCTTCACGTTGTGAAATGAGGTCTTTTGCCGGGGCAGTCTGTTTTACATAGTTGGCAGCACCCAAAGAAGCCATTTCCATACAGAGGTTCTTTAACTCGTATAGTTCCATCTGAATTGCCATAGGTCAGTCCTTTTTGTAACGGTTCTTAAAATATTCTCTAACACTTACTATCCCATACTCATTGTCGGTATAGAAAACCCATGCCAGCCAAAAACAAGCTATAGCAGTA…
A1_TRINITY_DN36960_c0_g1_i1	type III restriction-modification system endonuclease [Escherichia phage P1]	k__Heunggongvirae;p__Uroviricota;c__Caudoviricetes;o__Caudovirales;f__Myoviridae;g__Punavirus;s__Escherichia virus P1	refseq	annotated	A1	PRJNA1215313	SAMN46401079	SRR32111960	GTGGTACTACCGCTCGAACGGAGCTTACAGATCTGAAAGACATTAGGATTATCCCATCCCTCACGCAACGTCCATTTGGAGAAAATGAAACGACGTGGATTATCTAAAGACAGCAAAAGCTCTTTGTCATGAAGGATTTCGTTGATTTCCTTCTCGATTTTATCATCCTTATCACTGTTATCTTTTGAAAAATAACCGCCATGAACGGAAGATATA
A1_TRINITY_DN37_c0_g1_i1	hypothetical protein psb1_0039 [Shigella phage pSb-1] AHB79457.1 hypothetical protein psb1_0039 [Shigella phage pSb-1]	k__Viruses;p__Uroviricota;c__Caudoviricetes;o__Caudovirales;f__Podoviridae;g__Gamaleyavirus;s__Shigella virus Sb1	nr	annotated	A1	PRJNA1215313	SAMN46401079	SRR32111960	GCGGTCTTGGTTTTCAGAATGGACAGCCTGTTTCAGTTTCCAGTTTGTCCATGAAGTAGCCAGAGTTATATAGATAAGCATGTAATTCAACATGCCCTTGCATACGATATTCATCAAGTAAGGATAGAAACTCTCCATACTCTTTATCTGTAGACCTTCTTGCGTTGCTGAGGTCTACAGGTTTATTACTAAAGCAATTCTCAATCATACGGATATTTTCTACATTCATGGATGCTCCTTAATTGGTTGAAATGTATCCGTAAGCTGTGGAACAGCTAAGTTTTTACTTATCTGTTAGCAGAATGGATTTTACTTTCTGACCATTACCATAGTCAGTGTTTACCAGAGGTTTTCCAATGTGAACGGAAACCATCACAACAAGTGC
A1_TRINITY_DN3722_c0_g1_i1	putative cytoplasmic protein, partial [Escherichia coli phage EH297]	k__Viruses;p__Unclassified;c__Unclassified;o__Unclassified;f__Unclassified;g__Unclassified;s__Escherichia coli phage EH297	nr	annotated	A1	PRJNA1215313	SAMN46401079	SRR32111960	CAATAACAGCATCAACCATATCTACCCACGCATCGCCCGTGTGCGTAGCGTGGAAGAGATCCTTCACGCGTTATGATTTACATCGGTCTACCGCAATGGTCGCATCCTAAATGGGTGCGGTTGGGGATCACCAGCCTTGAAGAGTATGCCCGCCACTTTAACTGCGTGGAGGGCAACACCACGCTTTACGCCCTGCCGAAACCCGAGGTTGTCCTGCGCTGGCGTGAGCAGACCACAGATGACTTCCGCTTCTGTTTTAAGTTTCCGGCGACCATTTCGCATCAGGCAGCATTACGG
A1_TRINITY_DN37625_c0_g1_i1	Hsp90 protein [Megaviridae environmental sample]	Unknown	nr	novel	A1	PRJNA1215313	SAMN46401079	SRR32111960	TTATGTAGTTACCATGCCATACGATTTTTAAACGTTAACAAAAATAAAGAAATACTTGAAAACATATTAGAGGGAATGGAGACAGAGTGCTGAACACACAGCCAAGCGATCCTCAGGCAGCGCTTAGTCTACTTCTTCCATGCGGGACGTGTCGTCGTCTCCTTCCAGGGGAGGCATTTCCTCAGTGACCGCAGCACTGCTGTCGTCAGCAGTGGGGTCATCCTCATCAATACCGAGACCGAGTTTGATCATCCTGTAGATCCTGTTGGCGTGCGTCTGGGGGTCCTCCAGGCTGAAGCCCGAAGACAGGAGGGCGGTTTCGTACAGCAGGATGACCAGATCCTTCACAGACTTGTCATTCTTGTCAGCCTCTGCCTTTTGCCTCAAGGTCTCGATGAT…
A1_TRINITY_DN37748_c0_g1_i1	hypothetical protein FH31_gp12 [Enterobacteria phage 9g] AHN84528.1 hypothetical protein 9g_00012 [Enterobacteria phage 9g] AZF88946.1 hypothetical protein BRET_40 [Escherichia phage BRET] EFW5523636.1 hypothetical protein [Shigella sonnei] QBQ80968.1 hypothetical protein HdK1rev_00065 [Escherichia phage vB_EcoS_HdK1]	k__Viruses;p__Uroviricota;c__Caudoviricetes;o__Caudovirales;f__Siphoviridae;g__Nonagvirus;s__Escherichia virus 9g	nr	annotated	A1	PRJNA1215313	SAMN46401079	SRR32111960	ATGATATGCCACATTTTTATCCTGCTACTAAGACAATGGAGTTATTCAATGACTGTATTGAACGAGATCAAGGATCCGCTTACAGAGTATGGCTCGGAAAAGTATTACCGCATATTGAAGACGCATATCGAGAGGGAGATGGCGGATTCCGTTCGCATCTTGGGATTAGTCTTATCGGGCAAGAATGTAGTAGAGCAATCTTTTACGGATGGCGATGGGCAACTAAACCACACTTTAACGGTAAAACCTTACGTCTATTCAATCGCGGGCATCTTGAAGAAGGTCGCTTCGTGGCCTTACTACTTACCTCCGGT
A1_TRINITY_DN37812_c0_g1_i1	major capsid protein [crAssphage cr115_1]	k__Viruses;p__Uroviricota;c__Caudoviricetes;o__Caudovirales;f__Podoviridae;g__Unclassified;s__crAssphage cr115_1	nr	annotated	A1	PRJNA1215313	SAMN46401079	SRR32111960	TGGGTATGCGTGAATTTGACCGTATCTTGAAAGAAAAAGTAGCTACTATGAACTTAATGGATACAGTATTTGTAACTGGTTCTGGTGATAACTTGACTTTTGGCGGTTAGTTCAAGACTTACAAGATGACTAATGGCATCGAGTTGACTTTGAAATATTTCCCGTTGTATGACGATCCTACTTACAACCGTGAGTTGCACCCTGTAACCTTGAAACCGG
A1_TRINITY_DN37873_c0_g1_i1	methionine adenosyltransferase [Faecalibacterium phage FP_Brigit]	k__Heunggongvirae;p__Uroviricota;c__Caudoviricetes;o__Caudovirales;f__Myoviridae;g__Brigitvirus;s__Faecalibacterium virus Brigit	refseq	annotated	A1	PRJNA1215313	SAMN46401079	SRR32111960	GGAGAGAGTTGGCTCTGTGATCCCGACACCAACTTGGCGGATACGCCAAGGTGGTCCGGCCTACAGCGATGAAGGAGGAACGTATGGCCGAAGATTGCTCTACCTACCTGTTCACGTCCGAGTCAGTCACCGAGGGTCATCCCGACAAGGTGTGCGACCAGATATCCGACGCGGTGCTCGACGCCATCCTGGCCAAGGAGACCGAGCTGGCCGCCGCCGGCTACGTGGCCCCCAGCGGGCAGCCCGCCG
A1_TRINITY_DN38216_c0_g1_i1	IS66-like element ISEc23 family transposase [Escherichia virus Lambda_4A7]	k__Heunggongvirae;p__Uroviricota;c__Caudoviricetes;o__Caudovirales;f__Siphoviridae;g__Lambdavirus;s__Escherichia virus 4A7	refseq	annotated	A1	PRJNA1215313	SAMN46401079	SRR32111960	AGGGCATCATTCACCGGTGTCATTAACTGGCAGCACGCGTCAACCCAGTTGGAGAGTAAGGCCCGGCTCAGTTCGACACCCTGGCGGGCAAAGATTTCACTCTGACGATACAGTGGCAGATGTTCGCAGTATTTTCCCGTTAACACGCGGGCAAGTAATCCGGGGCCCGCGATACCACGCTCTATCGGGCGGGACGGCGCCGGTGCTTCAACAATACAGTCACATTTTGTACAGGCTTTTTTTACCCGTTCTGTGCGGATCACTTTCAGGGCACTGCTCACCAGTTCCAG
A1_TRINITY_DN38242_c0_g1_i1	hypothetical protein St11Ph5_00001 [Escherichia phage St11Ph5]	k__Viruses;p__Uroviricota;c__Caudoviricetes;o__Caudovirales;f__Podoviridae;g__Gamaleyavirus;s__Escherichia phage St11Ph5	nr	annotated	A1	PRJNA1215313	SAMN46401079	SRR32111960	GCTACTGTACGTATGACCGCAGGAACTTTACTTGGTACTGTTAACTCAGCTGCTACTACTGTTGCAGATACATTCAGTACAGCAACTAAAGCAGTAGGTATGCTTAATTCATATGTAAGTACTATGGCAGAGAAACAAGCCATCCGTACTAAATTAGAAATGCATACCTTTGTTAATAAACTGGCAGAGGAAACAGCTATGACTGAGACTCTGCGTAAGAAAAGTATCGAGGAATTCTGCAAGGATTCAGAGAACGCTCGTATCTATAACGCAGAATATTCCAAAGTAATTGACATCCTGACTAAAGACTAAGTCACCTAGGAGACTCTTCGGAGTCT
A1_TRINITY_DN38292_c0_g1_i1	glutamine--tRNA ligase [Escherichia phage D6]	k__Heunggongvirae;p__Uroviricota;c__Caudoviricetes;o__Caudovirales;f__Myoviridae;g__Unclassified;s__Unclassified	refseq	annotated	A1	PRJNA1215313	SAMN46401079	SRR32111960	ACCTGCGTTTCGATGATACCAACCCGATAAAAGAAGATATCGAGTACGTTGATTCGATCAAAAACGACGTCGAGTGGTTAGGCTTTCACTGGTCTGGCGATATTCGCTACTCCTCCGATTACTTTGACCAACTGCACGCCTATGCGGTCGAGCTGATCAATAAAGGCCTGGCCTACGTTGATGAGCTGACGCCGGAGCAGATCCGCGAATACCGCGGTACGCTGACCGCGCCG
A1_TRINITY_DN38295_c0_g1_i1	integrase [Enterobacteria phage HK620] AAK28849.1 integrase [Enterobacteria phage HK620]	k__Viruses;p__Uroviricota;c__Caudoviricetes;o__Caudovirales;f__Podoviridae;g__Lederbergvirus;s__Escherichia virus HK620	nr	annotated	A1	PRJNA1215313	SAMN46401079	SRR32111960	GTTATATTTAGCCCTTCCGGTGACAATAGCGTAACGGAAAACCTCGCCGCATCTTCTTCGGGCTTTATTGGCTCGTTCCATTGCACCGCGATCTTCAAATCTGCGGATTACTTCCAGCAGTTGCATCGGCTCAATATCCTGAATTTCAAGGCCGCCGATGATAGGTAAAATGTCGTCATCAAACATTTTTGCAAGTTCAGTCGCATACCCTACAGACCAGACTTGCTTCTTGTGCTCGTACCA
A1_TRINITY_DN38405_c0_g1_i1	RNA-dependent RNA polymerase [Simian picobirnavirus]	Unknown	nr	novel	A1	PRJNA1215313	SAMN46401079	SRR32111960	GCCAATGGTTTACTGCACCATCTCGTACTTTACTTTGACTTCAAATATTGAACAATCCACCATTGTCCAATTCCCAATGATGCATCTTTCATCATGGACTTGGTGTACCCAAGGAAGTCTGGCATGAGTTCGATAGATTCTTGCGCAATTGCCACTATATTGTCAAGAAATCCTGGGATATCTAGACCCAGTCTATATTTATCCCTTGCCATGCAAAATTCTGCGAACTGGTCACGGAGAGGATGATACTTCACATTCTCTATAATGGAAAGCTGTCGCAAAGCTACCATTTTTGAATCCCATAAGTCGGGATCATAATAGCGCTCTTGTTCACACAACCTACCTAAAGCCCGATAGGTTGAATAAACCCCCACACATATTCCGTTCATCCTATAATCA…
A1_TRINITY_DN38677_c0_g1_i1	rIIB-like protein [Escherichia phage EC1-UPM] AGC31546.1 rIIB-like protein [Escherichia phage EC1-UPM]	k__Viruses;p__Uroviricota;c__Caudoviricetes;o__Caudovirales;f__Podoviridae;g__Gamaleyavirus;s__Escherichia virus EC1UPM	nr	annotated	A1	PRJNA1215313	SAMN46401079	SRR32111960	ACTAATCTGATGAAAATCGAACTGATTTCTATCATCGCACTGGCAGTTGACAGTCGTAACCTTACACTGTGGAAGCCTGATGGCTCCACGATTGTATATCCTCAGAGCGATCCACGGGTTGCTCGCATTGTATCTGAAGCACAAACCAAAGGTCTGGGAACTACCAAAGACCAGATAGAAGTAAACATTGCACCAGAAGTAAACCTGCGTACTGAATATCTGGAAGCAGAGAAGAACACTAACGGATTCGTCCGTTTCTTCAAGGTAGCTAAAGCGA
A1_TRINITY_DN38819_c0_g1_i1	putative HD superfamily hydrolase [Escherichia phage vB_EcoM_Goslar] QBO63952.1 putative HD superfamily hydrolase [Escherichia phage vB_EcoM_Goslar]	k__Viruses;p__Uroviricota;c__Caudoviricetes;o__Caudovirales;f__Myoviridae;g__Goslarvirus;s__Escherichia virus Goslar	nr	annotated	A1	PRJNA1215313	SAMN46401079	SRR32111960	GAAACACGCGCTGAAGTAATTGAAAATATTCGGAAGAACGATCTTGCCCATCAAGAAGAGCATGTGCTTGCTGTTGTTGAACTGGCAAATGAACTTGCTGATGTGGTTGGTATCATCAAGCCCACGGAACGTCGTCGTCTATTAACGGCTGCTTTTATGCATGATATCGCCTGCCACGAAAACAGAACATACCACCACCTTATCGGGGGTATTCGTGCATCAGTTATCCTGCTTCGTAACGAGCAGCATATTTTCACACCGGAAGACATCGAGG
A1_TRINITY_DN39000_c0_g1_i1	mobile element protein [Streptococcus phage Javan53] CCW39370.1 Mobile element protein [Streptococcus agalactiae ILRI005] CCW39617.1 Mobile element protein [Streptococcus agalactiae ILRI005] CCW39917.1 Mobile element protein [Streptococcus agalactiae ILRI005] CCW40147.1 Mobile element protein [Streptococcus agalactiae ILRI005]	k__Viruses;p__Uroviricota;c__Caudoviricetes;o__Caudovirales;f__Siphoviridae;g__Unclassified;s__Streptococcus phage Javan53	nr	annotated	A1	PRJNA1215313	SAMN46401079	SRR32111960	GCTGTATTTATCCTTGTTGGCAGTGATTACTTGTCTTTTCGTGCCATAATCACTGCCGCTTGCTTTAGGGTGTCTAATTGCATTTCGAGTTCTTTATTGCGTTTTCTGAGTTGAATCAGTTCCCGTTGTTCATCTGTCATATTATCAACAGACTTGAAGGAACCCGTTAGTTTGGCTTGTCTGACCCACTTATCGAAGGTTGAGGGCGTTAACTCATATTCTTTGATAAGCTCACTTCATTTCATTCCAGCATTGTGAAGGTCAACAATTTGTTGCTTAAAGTCATCGGTGAAGTGGCGACGTATTTTTCTAGACATATCTGTTCTCCTGTTTTCTTTAGTGTAGAACACTTTATAAATTCTGTCTAGTTTAGTGTAACCTTTAGTGTAACCGATTCAA…
A1_TRINITY_DN39216_c0_g1_i1	VP4 protein [Rotavirus A]	k__Orthornavirae;p__Duplornaviricota;c__Resentoviricetes;o__Reovirales;f__Reoviridae;g__Rotavirus;s__Unclassified	genbank	annotated	A1	PRJNA1215313	SAMN46401079	SRR32111960	TGCGCTACCAGTTGGAAACTATCCAGTTATGACTGGTGGTGCTGTTTCACTACATTCAGCTGGAGTTACATTGTCAACACAATTCACTGACTTTGTATCACTGAACTCATTACGCTTTAGATTTAGACTATCTGTAGAAGAACCATCATTTTCTATTATGAGAACTAGAGTTAGTGGGTTGTACGGATTACCAGCAGCAAAACCAAACAATTCGCAAGAGTACTACGAGATAGCAGGGAGATTTTCGTTAATATCGCTTGTACCATCAAATGATGATTACCAAACACCAATTATGAATTCAGTTACAGTTAGACAGGATTTAGAACGTCAGCTAGGTGAATTAAGAGACGAGTTTAACAATTTGTCACAACAGATAGCAATGTCACAATTGATAGACTT…
A1_TRINITY_DN39247_c0_g1_i1	hypothetical protein [crAssphage cr115_1]	k__Viruses;p__Uroviricota;c__Caudoviricetes;o__Caudovirales;f__Podoviridae;g__Unclassified;s__crAssphage cr115_1	nr	annotated	A1	PRJNA1215313	SAMN46401079	SRR32111960	ATAATAATTATTATGAAGAACTATAAAGTAATTAAAGAATTTGCATCTGCACAAAAAGGTGATATGCTTACTTATAATGAAGACACTAATTTGTATGAATTCAGTATGACAACTGAAAATGATAATGAGAAGTGTTCACGTTATATTTGTATGGATGAGGAAACGGCAGAAGAGTTTGTAGAATCAGGTAATCTGTTAGTCATCGAAGATGAAAATGAAGA
A1_TRINITY_DN39577_c0_g1_i1	hypothetical protein 2204_scaffold211_00007 [Bacteriophage sp.]	k__Viruses;p__Unclassified;c__Unclassified;o__Unclassified;f__Unclassified;g__Unclassified;s__Bacteriophage sp.	nr	annotated	A1	PRJNA1215313	SAMN46401079	SRR32111960	GTTTCTATTGCCTATGTATGTGAAGACCCGACTAAGTTCACCTCTCACTCTGACAGCGCAACTACCGTACCAATAGGATATGAAGCCATTACAGAACTTCCGAGGACTGAGGGATATATCCTCTCTATGGCTCATTCCTCTAAGGGCTATTCATTCCCCGAAAAGGTAGGTGGTGCAAGCAACAAGGGCTATTGCGACTACCTCTATACCCCTACAGGTGGTAGTGGATGGTCAGCAGTTGGATGGTAT
A1_TRINITY_DN39747_c0_g1_i1	IS21-like element IS100 family transposase [Escherichia phage 503458]	k__Heunggongvirae;p__Uroviricota;c__Caudoviricetes;o__Caudovirales;f__Myoviridae;g__Xuanwuvirus;s__Escherichia virus 503458	refseq	annotated	A1	PRJNA1215313	SAMN46401079	SRR32111960	ATATTTTGGCGGCTCAGATTTTGCCTGCAAATAACGTTTAACGGTATTGCGGGAGATCCCCAGTTCTCTGGCAATCGCCCGGCTACTCATTCCCTGCTTGTGCAGGATTTTAATTTCCATAACTGTCTCAAAAGTGACCATAAGCTCTCCTGAATCAGGAGAGCAGATTACCCCCTGGATCTGATTTCAGGCGTTGGGTGTGGATCACTA
A1_TRINITY_DN40012_c0_g1_i1	RecName: Full=Tail fiber protein; Short=stf; AltName: Full=Gene product 27; Short=gp27 [Escherichia virus Lambda]	k__Viruses;p__Uroviricota;c__Caudoviricetes;o__Caudovirales;f__Siphoviridae;g__Lambdavirus;s__Escherichia virus Lambda	nr	annotated	A1	PRJNA1215313	SAMN46401079	SRR32111960	GCGGACACAACGAGAAAGGGGATAGTGCAGCTCAGCAGTGCAACCAACAGCACGTCTGAAACGCTTGCTGCAACGCCAAAGGCGGTTAAGGTGGTAATGGATGAAACGAACAGAAAAGCCCACTGGACAGTCCGGCACTGACCGGAACGCCAACAGCACCAACCGCGCTCAGGGGAACAAACAATACCCAGATTGCGAACACCGCTTTTGTACTGGCCGCGATTGCAGATGTTATCGACGCGTCACCTGACGCACTGAATACGC
A1_TRINITY_DN40251_c0_g1_i1	DNA polymerase I [Escherichia phage IME11] AFV29079.1 DNA polymerase I [Escherichia phage IME11]	k__Viruses;p__Uroviricota;c__Caudoviricetes;o__Caudovirales;f__Podoviridae;g__Gamaleyavirus;s__Escherichia virus IME11	nr	annotated	A1	PRJNA1215313	SAMN46401079	SRR32111960	GCAGTAACATAACCAGTTTTGGCAGCTTCGTCTAGCTTAGCCTGAACCCACCTGTCACTAACTACATAGAGGTCGTGATAACGTTTCTCTGTAGTCTTAGCCTTCTCTTCGGAGAAGCCACAGTTTTTCATTAAGCCCATATACGTACCACCATAGGTAAGCAAGAAGGTTGGAGCCTTTGAGTCACTACGTAATGATTTGTACTTGTGTT
A1_TRINITY_DN40274_c0_g1_i1	hypothetical protein [crAssphage cr115_1]	k__Viruses;p__Uroviricota;c__Caudoviricetes;o__Caudovirales;f__Podoviridae;g__Unclassified;s__crAssphage cr115_1	nr	annotated	A1	PRJNA1215313	SAMN46401079	SRR32111960	TATAGACTGATTATAGTCTCCTACTTTAGATATTTATATTATGAATAAACAACAACAAGTTAAAGAAGTAGCTTACTTAGGTAAGAAAGTATATTTTGGTAATAAACCTTATACTTTAGCAGAGAATGAAGTAAAAGGTATGTGTCAAGGTTGTGATCTATACAATTGCTATTGTCCTTCTAGAATTACTTCCTTATGTACTCAAGGATTTATACTTAAAAAATGTAAAAAAGAATAAGGCAATG
A1_TRINITY_DN40801_c0_g1_i1	outer capsid protein/viral fiber [crAssphage cr4_1]	k__Viruses;p__Uroviricota;c__Caudoviricetes;o__Caudovirales;f__Podoviridae;g__Unclassified;s__crAssphage cr4_1	nr	annotated	A1	PRJNA1215313	SAMN46401079	SRR32111960	TATTAATGCTGTTCAGACAGCTCTTAATACTATCAATTCTGGTGTAAGTCAGATTTCTTGTGATACTAAATTGTCTAGCTGTGAAGTAATCAATGCTATTACTTCAGGTAATGCATCTCTTGCTTCTGAGTTAGCTAATTGCTGCTGCACTACTCAGAGATCTATTGATGCTGTAAATAACAATATTACTAAGATGGGTTATGAA
A1_TRINITY_DN40984_c0_g1_i1	excisionase [Escherichia virus Lambda]	k__Heunggongvirae;p__Uroviricota;c__Caudoviricetes;o__Caudovirales;f__Siphoviridae;g__Lambdavirus;s__Escherichia virus Lambda	refseq	annotated	A1	PRJNA1215313	SAMN46401079	SRR32111960	TTGACACTTCAGGAGTGGAACGCACGCCAGCGACGTCCAAGAAGCCTTGAAACAGTTCGTCGATGGGTTCGGGAATGCAGGATATTCCCACCTCCGGTTAAGGATGGAAGAGAGTATCTGTTCCACGAATCAGCGGTAAAGGTTGACTTAAATCGACCAGTAACAGGTGGCCTTTTGAAGAGGATCAGAAATGGGAAGAAGGCGAAGTCATGAGCGCCGGG
A1_TRINITY_DN41052_c0_g1_i1	RNA-dependent RNA polymerase [Dromedary picobirnavirus]	k__Orthornavirae;p__Pisuviricota;c__Duplopiviricetes;o__Durnavirales;f__Picobirnaviridae;g__Picobirnavirus;s__Unclassified	genbank	annotated	A1	PRJNA1215313	SAMN46401079	SRR32111960	AACGCAATCGTATTCTGCTCATGGTCAAGACATGAATGTAGACAAGCAGTATGCGAGCGAACATGACTGCACATACCTTCGTCGTTGGCATCACGACGAATATCGTGTTGACGGTGTGTGTGTAGGTGTTTATTCAACTTACAGATCGTTAGGTAGGTTGTGTGAACAGGAACGCTACTATGATCCCGCCGTGTGGGGGCCTAAGATGGTAGCTCTACGACAGTTATCGATTATAGAGAACTGTAAGTACCATCCTCTCCGTG
A1_TRINITY_DN41190_c0_g1_i1	hypothetical protein NW77_080 [Erwinia phage phiEa2809] AIX13088.1 hypothetical protein NW77_080 [Erwinia phage phiEa2809]	Unknown	nr	novel	A1	PRJNA1215313	SAMN46401079	SRR32111960	CCGGCATCTTCCAGAGGAAAGGATTGTGAAAGCACTCAAGTTTGTTGCCGGGCTGTTCAACAACCCGAAGTTCGAAATCTACTGGGCCATCCTGTTTCTGTCCGCACTCATCTCCCACATCGTCAGACACACCACACGCACCGCAGACGGCTGGCATCTGAGCCTGGTTGGCTGGGATGTCGCTTATGTTGTCCTGATGGCTATCGCTGTCGTCTGTTCCTTCCGTACCTGGTGGCGTGAGGGGCGTGGCGCATGAGCGAATACAGCTACCTGACAGGTCGTAAGGAGCTGTTCGATGAAGCGCCACCAGAAGCCATGGTGGTGCTGGAGACCAACGACGGGCAGCTCTACTACGCCGTGTCGCATAACCGCGGCGCGAAATACTGGTATTCGAACGGA…
A1_TRINITY_DN41314_c0_g1_i1	single-stranded DNA-binding protein [Enterococcus phage vB_EfaP_Zip] QAX97330.1 single-stranded DNA-binding protein [Enterococcus phage vB_EfaP_Zip]	k__Viruses;p__Uroviricota;c__Caudoviricetes;o__Caudovirales;f__Podoviridae;g__Unclassified;s__Enterococcus phage vB_EfaP_Zip	nr	annotated	A1	PRJNA1215313	SAMN46401079	SRR32111960	AATAACCTAATAAAAACTAAAAACTTAAACAGTAGAGGAGAAATAAATTATGAATAACGTAACATTACTAGGACGCGTAACTAAAGACTTTGCAGGTACTAAAACAGATAAAGGATTGGTAATCGCTCGTAACAGCTTAGCAGTTAACCGACCAACAGAAGGTGCAGACTTCATTAACATTGTAGCATTCGGTAAAACAGCTGAAACACTAGGTAAGTTCGTTAAGAAAGGTCAACGAGTTCTTATCCAAGGACACATTCAAACTGGTTCTTATGAGAAAGATGGTAAACAAGTATACACCACAGATGTAGTAGTAGACCGATTTGAATTTATCGAATTAGCACCTAAGAAAGAAGAAAAAGTAGAATCACCATTCTAATAACATCAGCGAGATGAGAG…
A1_TRINITY_DN41320_c0_g1_i1	lysin [Escherichia phage mEp234] AFM76335.1 lysin [Escherichia phage mEp234]	k__Viruses;p__Uroviricota;c__Caudoviricetes;o__Caudovirales;f__Siphoviridae;g__Hendrixvirus;s__Escherichia virus mEp234	nr	annotated	A1	PRJNA1215313	SAMN46401079	SRR32111960	GAACTGATAACGGACGTCAGAAAACCAGAAATCATGGTTATGACGTCATTGTAGGCGGAGAGCTATTCACTGATTACTCCGATCACCCTCGCAAACTTGTCACGCTAAACCCAAAACTCAAATCAACAGGCGCCGGACGCTACCAGCTTCTTTCCCGTTGGTGGGATGCCTACCGCAAGCAGCTTGGCCTGAAAGACTTCTCTCCGAAAAGTCAGGACGCTG
A1_TRINITY_DN41583_c0_g1_i1	RNA-dependent RNA polymerase [Picobirnavirus sp.]	k__Orthornavirae;p__Pisuviricota;c__Duplopiviricetes;o__Durnavirales;f__Picobirnaviridae;g__Picobirnavirus;s__Unclassified	genbank	annotated	A1	PRJNA1215313	SAMN46401079	SRR32111960	TTAAAGAAGGGTACCATAGGAGCTCGAGTATGGAATGAAGTACTTAGGGGGAAGAGAAAATGTTATGCAATAGATTACTCTAAGTATGATTCTACGATATCAGCGGATTTAATCAGGGTAGCATTTAGGATTTTAAAGACAAACTTTGGAAAGTTGACTGAATGGCAAGAGAAAGCGTGGAGTTGCGTAGTGAGATACTTTATTCACACACCTATAGTATTCTTAGATGGTTTTATCTATAGAGGTAAACAACATGGAG
A1_TRINITY_DN41587_c0_g1_i1	putative structural protein [Escherichia phage vB_EcoS_fPoEco01]	k__Viruses;p__Uroviricota;c__Caudoviricetes;o__Caudovirales;f__Siphoviridae;g__Kagunavirus;s__Escherichia phage vB_EcoS_fPoEco01	nr	annotated	A1	PRJNA1215313	SAMN46401079	SRR32111960	TGTTAACTATGAACGGTCAGAATCAGGGTGTTAAGACAAAACACCGGGAATGGCTGCATCACTTTAGTAAATGGCAGAAGGTGCGTCATGCCTTAGAGGGTGACCTTATTCGCTATCTGCGCAACGTCGGGAAGAACGAGCCTGACCCAACCTACGCGGCCCAGCGCCAGGAAGAATACGAGAACGGCGCCATCTGCTACAACTTCACCAAGCGCACTCTGGCGGGGATGGTGGGG
A1_TRINITY_DN41706_c0_g1_i1	30K protein [Tobacco mosaic virus]	k__Orthornavirae;p__Kitrinoviricota;c__Alsuviricetes;o__Martellivirales;f__Virgaviridae;g__Tobamovirus;s__Unclassified	genbank	annotated	A1	PRJNA1215313	SAMN46401079	SRR32111960	GTCTGATAAAGTTCTTTTTAGAAGTTTGTTTATAGATGGCTCTAGTTGTTAAAGGAAAAGTGAATATCAATGAGTTTATCGACCTGACAAAAATGGAGAAGATCTTACCGTCGATGTTTACCCCTGTAAAGAGTGTCATGTGTTCCAAAGTTGATAAAATAATGGTTCATGAGAATGAGTCATTGTCAGAGGTTAACCTTCTTAAAGGAGTTAAGCTTATTGATAGTGGATACGTCTGTTTAGCCGGTTTGGTCGTCACGGGCGAGTGGAACTTGCCTGACAATTGCAGAGGAGGTGTGAGCGTGTGTCTGGTGGACAAAAGGATGGAAAGAGCCGACGAGGCCACTCTCGGATCTTACTACACAGCAG
A1_TRINITY_DN41891_c0_g1_i1	hypothetical protein [crAssphage cr107_1]	k__Viruses;p__Uroviricota;c__Caudoviricetes;o__Caudovirales;f__Podoviridae;g__Unclassified;s__crAssphage cr107_1	nr	annotated	A1	PRJNA1215313	SAMN46401079	SRR32111960	GCATAAATAAGTATGTACACTTATCCAAGTATTAGTGACGAAATTGTAACTAAGGGTAAAGTCTGAAACATCCCCCATAAAGGAGCAAATCAACCGATTATTCTCCTTATCCATTCCCATTAGTATTTGAGTATTACTAGTTAAATACTCATCTAATATAGACTGTACTCCGTCACCTAAGTCATTTAGATTCTTCTCATCGAATCTATATAACCTCTTCTTACTTCTGTCTAAGAATATATAGCCAGCTTCATTACATACGTATGCTTCAAAATCTTGTAGACCACCATATCCTTTCTCACTAGTAAATACCTCTTGATAATCAATATCGAAAGCATCAGGCATTAACATTTGAACATCTTTATCTTTAGTATAAAGTGTATTATCTCTATTAAAGAT…
A1_TRINITY_DN42081_c0_g1_i1	rIIB-like protein [Escherichia phage St11Ph5]	k__Viruses;p__Uroviricota;c__Caudoviricetes;o__Caudovirales;f__Podoviridae;g__Gamaleyavirus;s__Escherichia phage St11Ph5	nr	annotated	A1	PRJNA1215313	SAMN46401079	SRR32111960	GGCTCCGGTTATTAAAGACCGTCTGCACTCAGTAGAAGATCTGATGAAGTTCATGGAAACTGCTGAGCTACCAATTGCTGATGATGGTTCTATCCTGTTCCTGAAACGCCTTAAGTATAAGGACAATGAAGGTGGTAAACGTGTATTCGTTGACTGTCACTCAGGTAATATTCGTCAGTGGGTAGGCTGTAAAGTGCAGGTACGTGAAGACCTGGTAGACCCTGACCGCCGCCAGGACTGCTCTAATGGTCTGCACGTAGCATCCATGAGCTATATCCGTAGCTTCGGTGGTGACGTAACTATTCTTGGTAAAGTAGCACCA
A1_TRINITY_DN42122_c0_g1_i1	gene 1 [Escherichia phage T7]	k__Viruses;p__Uroviricota;c__Caudoviricetes;o__Caudovirales;f__Autographiviridae;g__Teseptimavirus;s__Escherichia virus T7	nr	annotated	A1	PRJNA1215313	SAMN46401079	SRR32111960	GGGCCATTGAGGACGAGGCTCGCTTCGGTCGTATCCGTGACCTTGAAGCTAAGCACTTCAAGAAAAACGTTGAGGAACAACTCAACAAGCGCGTAGGGCACGTCTACAAGAAAGCATTTATGCAAGTTGTCGAGGCTGACATGCTCTCTAAGGGTCTACTCGGTGGCGAGGCGTGGTCTTCGTGGCATAAGGAAGACTCTATTCATGTAGGAGTACGCTGCATCGAGATGCTCATTGAGTCAACCGGAATGGTTAGCTTACAC
A1_TRINITY_DN42183_c0_g1_i1	hypothetical protein [crAssphage cr107_1]	k__Viruses;p__Uroviricota;c__Caudoviricetes;o__Caudovirales;f__Podoviridae;g__Unclassified;s__crAssphage cr107_1	nr	annotated	A1	PRJNA1215313	SAMN46401079	SRR32111960	ACTACCAGTAATCATTCTGCGTTCTTGTGCTTCTTTAAAACTAAGCATACCTACACCAAGTCTATTGAATACTATCTTATTAGATTCTTTGTACTTCTTATTCTCAAATGTAAGTACATCAGGATTATTAGGATTAGTTCTAAAGAATAAGTCACGTAATTTTTCTATTGCCTTATCATCATTACTAAGTCTTTCATAAGTTCCTGTTTCACTACCGTATTGAATCATACTATTAATGGCTTTGTCTGAATCATTAATAATATTAGTAGCTGTTGAAACTCCATTATCAGAATCAATACCAGTATCCTGTCCATATAAAAGCTCAACAGGAATAATCTTACTAACTGTTCCACCTTTAAACTTATAACCTTCTACTACCATAGAATATCTTACTAGGTC…
A1_TRINITY_DN42669_c0_g1_i1	hypothetical protein 1013_scaffold1563_00074 [Bacteriophage sp.]	k__Viruses;p__Unclassified;c__Unclassified;o__Unclassified;f__Unclassified;g__Unclassified;s__Bacteriophage sp.	nr	annotated	A1	PRJNA1215313	SAMN46401079	SRR32111960	GGTTATTATACAATCTACGGAATTGTCCGGAACACGTTTCAACGCCTCCAGGCAATCCTCGTTATATATTTGGTTTGTAATCATTGAAAAGTTGTTTAAGCCGGCTTTCTTCTTTTTCTATCCGGAGGGTTAATGTTTTGAGCTGGTGCCCCAGCTCCGAGCGGTCGCAAGGGTGAGAGAAACGGCCCAGGTTCTTTGTGATCCGTTGCCGTTTCCCTGTCAGACTGACAATAAGTTCGACTACTTTTTTTTTCGCGCCTCGATTTCTTCCTCTATGGCTTTCTGGGTAGTCTCCCACTTCTGGATCAGTGCAAGGGCACTCGCTTTCTTCTTCTCATCGTCCCCGGCCTGTTCCAGTTTCGCCTTATTCTTTGAAAGGTTGGCACGGGCGTTATTCAG…
A1_TRINITY_DN42913_c0_g1_i1	nonstructural protein [Chlamydia phage 2] YP_338245.1 putative non-structural protein [Chlamydia phage 4] CAD79484.1 nonstructural protein [Chlamydia phage 3] SFW07309.1 nonstructural protein [Chlamydia abortus] AAX12550.1 putative non-structural protein [Chlamydia phage 4] CAB85596.1 nonstructural protein [Chlamydia phage 2]	k__Viruses;p__Phixviricota;c__Malgrandaviricetes;o__Petitvirales;f__Microviridae;g__Chlamydiamicrovirus;s__Chlamydia virus Chp2	nr	annotated	A1	PRJNA1215313	SAMN46401079	SRR32111960	GTCGAATGTAGTCTTTAAACCACAAGATCTATCAAAAGAACTTCTCTGAATTCGCGCTGATGGGACTTGCGCGAAAGAATGACTCATAACTGAAGGCAAACGCCGATTCCTAACCATATCTTCCCTACTGTTTGTGCTTAAAATCCAAGCCTGTTCCTAAGGCTTTAGGCACATCTAAGGGAATGAAAGTTCCAGTAGAGTCATCATAAGATCCAATCTCATAGAGAATGTAATCTTCAGGATGCGCG
A1_TRINITY_DN42950_c0_g1_i1	RecName: Full=Portal protein B; AltName: Full=GpB; AltName: Full=Minor capsid protein B [Enterobacteria phage P21] pir|JN0538| head protein gp4 - phage 21 [Phage 21] AAA32342.1 head-tail preconnector gp5 [Phage 21]	k__Viruses;p__Uroviricota;c__Caudoviricetes;o__Caudovirales;f__Siphoviridae;g__Lambdavirus;s__Escherichia virus Lambda	nr	annotated	A1	PRJNA1215313	SAMN46401079	SRR32111960	GATTTGCAATACACACCCATCCCGATCGCCAATTTGCAATACACATTGCAATACACAAAACCGCGAAAAACTGGAAGGATGATGAACGGTCATCAAAAGTATGGAAAACTACATTCCAGACGCAGCAATGGTTTCAGTGGAGTTGGCGAACGATGCTGGCAACTACGGTGAAATGATAGACATAAATGGCCTTCACAATGGCCGACTGAAGCTGTGTTACCTGCAGGGAATCGAGCATCTTCAGCCGCTCCATGACGCTGTAAAACTGATTAGCCCCACGGGTCTGCCCG
A1_TRINITY_DN43006_c0_g1_i1	hypothetical protein [crAssphage cr107_1]	k__Viruses;p__Uroviricota;c__Caudoviricetes;o__Caudovirales;f__Podoviridae;g__Unclassified;s__crAssphage cr107_1	nr	annotated	A1	PRJNA1215313	SAMN46401079	SRR32111960	ACATTATCAATAGGTTTACTTTCATCATAAAGAGCTTCAATTAAGTCTTTATAATTATCATACTCGCCACGTAGATACATTCTACGAACAAATTCGTCTAAGGTTATGAGCGATTGAGCATCAGTTACTTCTGATTTATCTTTAGCAAACTGTTTAAGTACAAATGCTTCTGTCTCTTTAGATACTTTAGATATCTTTAATTGTTTCTTTAAATCTTCAATAACTCCACCTTTGCTTTGAACATCTTCAAGAGTAATATATTTAAAACTACTATCTACACTAATAGTCTTATTAGGAGAAACTACTATATCTCCCAAATGCTTCTGTACATTGTATAAGTCATAACCTGCATAAGCTAATCCTCCGGCTTGATATTCTAGATCGG
A1_TRINITY_DN43112_c0_g1_i1	7,8-diaminopelargonic acid synthase, PLP-dependent [Escherichia phage DN1] EDX37325.1 adenosylmethionine-8-amino-7-oxononanoate transaminase [Escherichia coli 101-1] EFK26117.1 adenosylmethionine-8-amino-7-oxononanoate transaminase [Escherichia coli MS 187-1]	k__Viruses;p__Uroviricota;c__Caudoviricetes;o__Caudovirales;f__Siphoviridae;g__Lambdavirus;s__Escherichia phage DN1	nr	annotated	A1	PRJNA1215313	SAMN46401079	SRR32111960	CTTCCGGACAAGCTCCGGTCTTAATCGACAGCAACGTGCTGACCTGCACCTGACGAGGATCGAAATGCTGGCGATGCACCTGCTGCGCTTCAAACAGCAGATCCAGCAACGGTTTTTCAAATAATTCTGTGACTTGCGACAATGTCCAGCGTGGGCGGTGAGCCATGGGGCTTCTCCAAAACGTGTTTTTTGTTGTTAATTCGGTGTAGACTTGTAAACCTAAATCTTTTCAATTTGGTTTACAAGTCGATTATGACAACGGACGATCTTGCCTTTGACCAACGCCATATCTGGCACCCATACACATCCATGACCTCCCCTCTGCCGGTTTATCCGGTGGTGAGCGCCGAAGGTTGCGAGCTGATTTTGTCTGACGGCAGACGCCTGGTTGACGGTATG…
A1_TRINITY_DN43186_c0_g1_i1	lipoteichoic acid synthase [Streptococcus thermophilus DSM 20617] [Streptococcus phage 20617] CDG57984.1 lipoteichoic acid synthase [Streptococcus phage 20617]	Unknown	nr	novel	A1	PRJNA1215313	SAMN46401079	SRR32111960	GTCGTTCCGTGAAGTTCTTGGTACGTTTGCGTTTTATAAAGATCAACAGTTGATTGTCCCTTGTGTTCACTAAAGACACTAGTTGACTTGTCACCAAGAGATTTTTCAGCTTCTTTTAATTTCTCTAAGCCATTCTTGTAGTCATAATCACTGGTATCAATTGGGTCTAATCCACTATTCGTATAGAACCGAAGAAGATCACCATTATTGATTTGGTCAGAAACAGCTAACTGTTTATCAACTTTTTCTTTCAGTGAATCAATTTCATTCTGTACTTCCTCAGTAGGTTCAGTAATAGCTTCACCAGTTTCGTTACTATAGATCGTACCACCGTAGTAAGTATATTTTGGTGTAACAAAATCACCATCACGGAAAGAAACAAGCTGTTCATGATCTTTC…
A1_TRINITY_DN43220_c0_g1_i1	hypothetical protein 2204_scaffold211_00007 [Bacteriophage sp.]	k__Viruses;p__Unclassified;c__Unclassified;o__Unclassified;f__Unclassified;g__Unclassified;s__Bacteriophage sp.	nr	annotated	A1	PRJNA1215313	SAMN46401079	SRR32111960	CGGCTTTTCAAGCATTACATTACCATCCGTGCTGTCAATCACAGCCGTTGCACCCGAATCCTTTTTACGGCTGTCATTTTGGTTAAGGTAATACTTAACCGAACCGTCCGGGTTTTCCACAAATCGTTTCAGCTTCGCTTGGATGGGTAATGTACGATGCAAATCCAAATTGCCCACACGCTTTAGCTTGTAGTCCTGTGAATTGAAATCACCTTGCACCCCATACCATTGGTCGTAAGGATATTGCG
A1_TRINITY_DN43455_c0_g1_i1	type II toxin-antitoxin system toxin RatA [Escherichia phage 500465-1]	k__Heunggongvirae;p__Uroviricota;c__Caudoviricetes;o__Caudovirales;f__Myoviridae;g__Felsduovirus;s__Escherichia virus 500465-1	refseq	annotated	A1	PRJNA1215313	SAMN46401079	SRR32111960	GTTGGTAGTCGCGTCCTGGAGTCATCGCCAGCACAGATGACGGCGGCTGTTGACGTGTCGAAGGCGGGTATCAGCAAGACGTTTACGACGCGTAATCAGCTAACGCGTAACCAGAGCATTCTGATGCATCTGGTGGATGGCCCCTTTAAAAAGCTGATCGGCGGCTGGAAATTTACCCCGCTCAGCCCCGAGGCGTGCCGTATTGAGTTTCAGCTTGATTTTGAGTTTACCAATAAACTCATTGAGCTGGCGTTTGGTCG
A1_TRINITY_DN43748_c0_g1_i1	hypothetical protein HOV27_gp225 [Escherichia phage vB_EcoM_Goslar]	k__Heunggongvirae;p__Uroviricota;c__Caudoviricetes;o__Caudovirales;f__Myoviridae;g__Goslarvirus;s__Escherichia virus Goslar	refseq	annotated	A1	PRJNA1215313	SAMN46401079	SRR32111960	CGAATATGCATTAACGTTTAACCTTTTCGAACTGCATCGACCCCTTCAACTGGGGTATTTGGTTAACGCCTCGGCAAACGAGGATAACTTCCAACTTCGGTTCACGCCGCCGGGATTACCCGATACAATCGTTGTCGAGGGTACGCTAGACAAACTTCGTGTTTATCTACGTGACCCGGATGACCCTCAGCTTTTTTATCCTGGGTTCGCTTATCTGGTTAAAAACCACGTATTCCTCTTCACGGATACCGACATTGACG
A1_TRINITY_DN44064_c0_g1_i1	nonstructural glycoprotein 4 [Rotavirus A]	k__Orthornavirae;p__Duplornaviricota;c__Resentoviricetes;o__Reovirales;f__Reoviridae;g__Rotavirus;s__Unclassified	genbank	annotated	A1	PRJNA1215313	SAMN46401079	SRR32111960	GTTTTGTTTACGTTGCATAAAGCATCTATTCCAACAATGAAAATTGCACTAAAGACATCCAGATGTTCATATAAAGTGGTGAAGTATTGTATTGTGACAATTTTCAATACGTTATTGAAATTGGCAGGTTATAAAGAACAGATTACTACCAAAGACGAGATAGAGAAGCAGATGGACAGAGTAGTTAAAGAGATGAGACGTCAGCTAGAAATGATTGATAAGTTGACTACGCGTGAGATTGAACAGGTG
A1_TRINITY_DN44109_c0_g1_i1	LygF [Escherichia phage Evi] HAV9619527.1 DUF977 family protein [Escherichia coli] HAV9637791.1 DUF977 family protein [Escherichia coli] HAX2911155.1 DUF977 family protein [Escherichia coli]	k__Viruses;p__Uroviricota;c__Caudoviricetes;o__Caudovirales;f__Siphoviridae;g__Unclassified;s__Escherichia phage Evi	nr	annotated	A1	PRJNA1215313	SAMN46401079	SRR32111960	GTCGGGTTCAGCGAGATCCATTCTGGGTAAAAAACATCATGAGCCCGTCAAAGCTCCGCGAAAAATGGGACGAACTGGTCATCCGCCTGGGACGTTCACCTGTACAGCGTTGTGTTAATCATATTTCTGAACCGGATACAGAAATTCCGCCTGGTTTCAGAGGATAAGTGTTGATTTCAGGTCATGAGGTAATTTTAAGGGGGAGTTGTGGCAAAAGTTTTTACACAAGAAGAGCGGGAAAAAATTAAAGGGCAGGTGGTGGAACTCGTGCGCCAGAGCGGTCGTGAGACGTTACGGCAACTGGAAGCTAAAACAGGTGCGACTAGATATCTGATGAGCGTTCTTGCCAGAGAGCTGGTAGCCAGTGGCGATGTATACAACTCCGGCTACGGGTTATTC…
A1_TRINITY_DN44318_c0_g1_i1	hypothetical protein [crAssphage cr115_1]	k__Viruses;p__Uroviricota;c__Caudoviricetes;o__Caudovirales;f__Podoviridae;g__Unclassified;s__crAssphage cr115_1	nr	annotated	A1	PRJNA1215313	SAMN46401079	SRR32111960	TAAACAAAAGTTTTATCATCAAGTTTATATGTTTTTGCTATTAAATCACCCTTAGACACTTTTACATTTTCAGTAGTTCCATCTTTTTTTGTAACGCTATATTCTCCATCTTCAGGAATAATCCAAATATAATCGAAATAGAAACTATCTAAAACAGTTATCTCATTTGTATCCGGATTATAACCTACCATGCAACTACTATTATTGTTATTTACGTATTTATTCATAATTAATCTATTCTATAATCAGTATAATATTCTTTTTGTAATCTTGCTAATATTACTCTAGCTTGTTTCTCTGAACAGTTAGGGTTTGTATATTCAGGATTATTCTGATACTTG
A1_TRINITY_DN4435_c0_g1_i1	hypothetical protein FDI52_gp67 [Salmonella phage SE1 (in:Nonagvirus)] ARM70122.1 hypothetical protein [Salmonella phage SE1 (in:Nonagvirus)]	k__Viruses;p__Uroviricota;c__Caudoviricetes;o__Caudovirales;f__Siphoviridae;g__Nonagvirus;s__Salmonella virus SE1Kor	nr	annotated	A1	PRJNA1215313	SAMN46401079	SRR32111960	GCAGCTTTACACAGTCCGATACTAGTCTTAATGACGTTATCGACATACTTCTTATCAATATTGTAACGCTCATTCTTAATAAGAATGTCTTTATTTACAATATTTGAGACAGTTTCACAATCGAAAGTATATGCGTTCGCGTTAACACATACAACCAATCCTAACAAAACAAGTAGCTTTTTCATTTCTAGCTCCTTTTCTTAATGAGGG
A1_TRINITY_DN44418_c0_g1_i1	hypothetical protein HOV27_gp083 [Escherichia phage vB_EcoM_Goslar] QBO63876.1 hypothetical protein Goslar_00083 [Escherichia phage vB_EcoM_Goslar]	k__Viruses;p__Uroviricota;c__Caudoviricetes;o__Caudovirales;f__Myoviridae;g__Goslarvirus;s__Escherichia virus Goslar	nr	annotated	A1	PRJNA1215313	SAMN46401079	SRR32111960	GTTTCGGATTGTCCGTAACAATCCAGCCTCAGTGGGTACGCGCACAAATCAAACAGTATCTTGCCACCGTGCCAAACGTTCATTTCTACTTGTTCTAATGCAAAGGTAACATAACCCTCTCCCAACCCGTAAGGGAAGGGAGAGGGTTTATGCTGTTATGCTGTTAATCTTCGTTCCAGATGGCATCTTCCGGTGGAACAATAGGATCTTTCTTCGGCATTGATGGCACTTCATGGCGAT
A1_TRINITY_DN44513_c0_g1_i1	RNA polymerase 1 subunit A [Escherichia phage St11Ph5]	k__Viruses;p__Uroviricota;c__Caudoviricetes;o__Caudovirales;f__Podoviridae;g__Gamaleyavirus;s__Escherichia phage St11Ph5	nr	annotated	A1	PRJNA1215313	SAMN46401079	SRR32111960	GCAAGACAACGACGCTCCGCGTCTTATGGATGATGTAAATGCATCCACTAATCATTGAACTTTTATCCTTTTGTTTGGGTGTTCTCACCGACGAGTTCACCCGTAAATCACATAAATCTGGAGAGTACAAAATGTCTATTCAAAAATTCACTTTCGGTCAATCTAACGCTGCTGCTACCACTGCTAAAGCTGATAAACCAAAAGCTCAGTTCTGGTTGAACATTGGTTATGTAGCTAATGAAGGCTCTGATGATGAGAAATTCATCTCACTGCCTACTGGTATTCCACTGGATACTCAGGAACCGCTGCCTACTAATAGCAGCAATGCTGACTTCCGTGCTATGCGTTGTGCACAGAACGACTTGCTGGAACAGTTAATCCAATATGCTCAGAACCTGG…
A1_TRINITY_DN44599_c0_g1_i1	head related major capsid protein [Lactobacillus phage LR2] EEI08295.1 phage major capsid protein, HK97 family [Lactobacillus reuteri MM2-3] EGC16010.1 phage major capsid protein, HK97 family [Lactobacillus reuteri MM4-1A] MQB62194.1 phage major capsid protein [Limosilactobacillus reuteri] BAG25575.1 phage major head protein [Lactobacillus reuteri JCM 1112]	k__Viruses;p__Uroviricota;c__Caudoviricetes;o__Caudovirales;f__Siphoviridae;g__Unclassified;s__Lactobacillus phage LR2	nr	annotated	A1	PRJNA1215313	SAMN46401079	SRR32111960	ATGACCCCGAATTAACTCTGATTAAGTATGCAATTCATCGTTACGCGGCTATTCAAACCGTTACTAATAGTCTCTTGAAGGATACTGTTGAAAACATTCTTGCATGGTTGTCAGATTGGGTTGCTAAGAAGGTTACGGTTACTCGTAATGCAAAGATTATTGAAGCAATGGGTAAACCAGCTAAGAAGCCGACTATTGCTAATTTTGATGACATTAAGGATCTTGAAAACA
A1_TRINITY_DN44607_c0_g1_i1	capsid protein [Dromedary picobirnavirus]	k__Orthornavirae;p__Pisuviricota;c__Duplopiviricetes;o__Durnavirales;f__Picobirnaviridae;g__Picobirnavirus;s__Unclassified	genbank	annotated	A1	PRJNA1215313	SAMN46401079	SRR32111960	GGGATGTAATCCAATCTCATGATACCGGTGGGCGTGTACTTACCCACGATTCCACAATCAAGTGGAATGCCTGTGGGGTTCAATGTGGATATGTTGGTTGCATCCTTGGTTAAGATGCCACATTTATCATACCACCGGGGGTCGTTGGAATATCCGCTCTTCACCATTGTATCACGATCGTCCATCTTTGGAGAATAGCCACGATCATCGTTCTGTCTGTTTTTA
A1_TRINITY_DN44719_c0_g1_i1	hypothetical protein H1N92_gp70 [Escherichia phage aaroes] QHR65785.1 hypothetical protein aaroes_70 [Escherichia phage aaroes]	k__Viruses;p__Uroviricota;c__Caudoviricetes;o__Caudovirales;f__Drexlerviridae;g__Hanrivervirus;s__Escherichia phage aaroes	nr	annotated	A1	PRJNA1215313	SAMN46401079	SRR32111960	TGGAAAACAAAAAAGTGTCAGAGGTAGCAGTTCATATCAATAATTTTGCAACTGGCATGGCTATGTTGCTTCGTGACTTTGTTGCGCCGCTTGATCCAACGGCAGGCGCAGAAGAAATGGAGTACATCAGAAAAGTAATGGATGCAGTCGATAACGTCGTACTTGTTGCAACAATGAGCGAAGACAACGAGGAAGCAATCAAGGCGGTAAAAGAAAGTTCTGATCGCATGATGGAAAATCTGATTAAATTACACACCAAAGA
A1_TRINITY_DN44928_c0_g1_i1	chaperonin GroEL [uncultured virus]	k__Viruses;p__Unclassified;c__Unclassified;o__Unclassified;f__Unclassified;g__Unclassified;s__uncultured virus	nr	annotated	A1	PRJNA1215313	SAMN46401079	SRR32111960	GAGAGAAACTGCAAGAACGTCTGGCCAAATTGTCAGGTGGTGTAGCCGTTCTCTATGTAGGTGCGGCTTCCGAGGTCGAGATGAAAGAAAAGAAAGATCGCGTGGATGATGCACTTCGTGCTACGCGTGCAGCCATCGAAGAAGGTATCGTTGCCGGTGGAGGTGTAGCCTATATCCGTGCTCTCGAAGCTTTGGAAGGGTTCAAGGGCGACAATGCAGA
A1_TRINITY_DN45014_c0_g1_i1	putative VP4 [Human gut gokushovirus]	k__Viruses;p__Phixviricota;c__Malgrandaviricetes;o__Petitvirales;f__Microviridae;g__Unclassified;s__Human gut gokushovirus	nr	annotated	A1	PRJNA1215313	SAMN46401079	SRR32111960	AGCACCTATGCCAGGACGATTGGAAGCAACCATAAATTCAGGAATACGACCTTTATAGTGAGCAGGAGCATCTTTACCAGTCTGCTTTTTGACTATATAGCGGGCGACGTAAGCAGCAGCATCAAAACTAAACTCACCAATAAGGTGCATACCATATTTCCATATCTTGGCAAAGCGAGCAGAAGTATAAGTGTTATAACCGTCTGTACGGAACCGAAAAATTTTGTCATCAAAATCAA
A1_TRINITY_DN45029_c0_g1_i1	Manganese ABC transporter, periplasmic-binding protein SitA [Escherichia virus Lambda_1H12]	k__Heunggongvirae;p__Uroviricota;c__Caudoviricetes;o__Caudovirales;f__Siphoviridae;g__Lambdavirus;s__Escherichia virus 1H12	refseq	annotated	A1	PRJNA1215313	SAMN46401079	SRR32111960	GAGGGATACTATGACGAATCTACATCGTCTGAAAACACTCCTGATTGCCGGTATTGTCGCGATACTCGCGCTATCGCCAGCCTATGCAAAAGAGAAATTTAAAGTCATCACCACGTTTACCGTTATTGCCGACATGGCGAAAAACGTGGCGGGCGACGCAGCGGAAGTCAGCTCAATTACCAAGCCCGGCGCTGAAATCCATGAGTATCAGCCAACGCCCGGCGATATTAAACGAGCGCAGGGGGCGCAGCTTATCCTCGCGAATGGTCTGAACCTGGAGCGATGGTTCGCCCGCTTTTATC
A1_TRINITY_DN45431_c0_g1_i1	hypothetical protein BOX16_gp37 [Salmonella phage 64795_sal3] ANH50871.1 hypothetical protein [Salmonella phage 64795_sal3]	k__Viruses;p__Uroviricota;c__Caudoviricetes;o__Caudovirales;f__Siphoviridae;g__Unclassified;s__Salmonella phage 64795_sal3	nr	annotated	A1	PRJNA1215313	SAMN46401079	SRR32111960	GAGGTGATGAAGATGTTTGATATTGATAACCCAAGTGATGACAAAGCCAAGCTGATTGATGCCGTCGCTTGCAGTTTCGCATCTTGTCAGACAGAAGGTGAATATCAGGTTGTGAAAATGTGCATTGTTGAGTTCTTCTCGGCAATCAACATTCCTGATGATGAGGCGGTTGATATTCTGCTGAATGCCGCTGAAATTGCACTGAGGCGGACGAATGTATTGATGAGCTGGTTGAAGAGTTTGGCGGCATTTTTCAGGGTGATGAGGAGTAATTATGGCAAACATGTCCTACTGTCGATTTCGTAAC
A1_TRINITY_DN45485_c0_g1_i1	replication endonuclease [Enterobacteria phage P88]	k__Heunggongvirae;p__Uroviricota;c__Caudoviricetes;o__Caudovirales;f__Myoviridae;g__Peduovirus;s__Escherichia virus P88	refseq	annotated	A1	PRJNA1215313	SAMN46401079	SRR32111960	GCGCAAAATATTCGAACGTCTGGATCGCACTGACGGACGCTGGCTGACACCGGGTTATCGCTCCCTTGCCGGGCGCGAACGACTGGACGATTTGCTTTACCTGCCGCAGCACAACAAACACCAGATACAGACGCTGGCCACCATGACCGCGGCGATGTTCAGCAGCACCTTCGAAACACTCTGCGATGGCTTTGGTGCCAGAGATGGCG
A1_TRINITY_DN45510_c0_g1_i1	putative deoxyuridine 5'-triphosphate nucleotidohydrolase [Escherichia phage vB_EcoS_HdSG1]	k__Viruses;p__Uroviricota;c__Caudoviricetes;o__Caudovirales;f__Siphoviridae;g__Nonagvirus;s__Escherichia phage vB_EcoS_HdSG1	nr	annotated	A1	PRJNA1215313	SAMN46401079	SRR32111960	ATGTGCTTCGACATCTACGCGGATGAACCTGAACCTGTGACAATCTATGCTGGTCGTGCGTACACGTTCAACACGGGTATTAAGTTGCAGATCCCTCATGGTTACGGCATGGAAGTCTATTCACGTAGTGGTCATGGGTTTAAACACGGGATTCGTTTAGGTAACTGTACGGGTATCATTGATCATGATTACCGTGATGAGTTGAAAAT
A1_TRINITY_DN45605_c0_g1_i1	putative DnaB replication protein [Bacillus phage vB_BspS_SplendidRed]	Unknown	nr	novel	A1	PRJNA1215313	SAMN46401079	SRR32111960	TGGCCGATTGGAACAAGCAATTCCCATGGCTTACTAGAAAAACTTTAACTAACAAATTTAACGATTTAGAAAAACGAGGGCTAATTATTACAGGTAATTATAATAAGGCAGCTTTCGACAAAACAAAGTGGTATCGAATTGACTATGACGCATTTTCCCATTTGGAACAACGATTAGGTAAAAACTACCCAACGAATGAGCAAGATTTACCCAATGGAGATGGCAAAAATTACTCAATGGAAGAGGAAAAATCTACCCAACCTATACCACTAGACTACACAGAGACTACACAAGAGACTACTACAAGAGATAAAGGGCAGGCACAGCCAGCCCAACCTTCCATTGCTGCACAGCGGCGGGAAGTTATTCAGTACCTTAATCAAAAAACTGGCAAGCACT…
A1_TRINITY_DN45606_c0_g1_i1	triosephosphate isomerase [Megaviridae environmental sample]	Unknown	nr	novel	A1	PRJNA1215313	SAMN46401079	SRR32111960	CTCGATAATCGGCATGAATTTGTCAACGGCCAAAGAAGCGCCACCGATCAAACCACCGTCTACGTTCGGTTTAGCGAACAATTCCTTAGCGTTACCGGCGTTACAGCTACCACCGTAAAGGATCGTGCAGTTATCAGCTACCTCATTGCCATATTTAGCGGCCAAAGTAGCGCGGATGTGAGCGTGGATCTCCTCAGCTTGCTCAGCGGAAGCAGTCTTACCCGTGCCGATAGCCCATACCGGCTCGTAAGCCAAGATGATCTTACCGAAATCCTCAGCGGAAAGGTCGAACAAAGAACCAGCGATCTGAGCGTCTACTACCTCGAAGTGCTTACCGGCTTCTCTCTCTTCCAAAACCTCACCGATGCAGAAGATCGGAGTCAAACCGTTAGCCAAAGC…
A1_TRINITY_DN45811_c0_g1_i1	lysis regulatory protein-like protein [crAssphage cr115_1]	Unknown	nr	novel	A1	PRJNA1215313	SAMN46401079	SRR32111960	AGTAGGTTTAGTTAGTTTACTTATTGCGACTGTTTTTGTTTAGAATCGTTAGCTACAGAAGAAGAATAAAGAGATTGACAGAATAACTAACAATATTAGAGCTTATGAACAATTAGCATCCTAGAAGGAATAGTTAAACAGAGTACTATAGCTTACTATAGAAGAACTAAATACTAGTAATGATAGTTTATTAAAAGAAACCAAGGATGCTTAGAAAAAGCTTAAAATCAAAGACAAGAACCTAACTAATATAAATGTAATCAATACCGAGATTAAAGATTCAGTTAGAACTATTATAAAGCATAAGCTAGTAGATTTTGACGAAGAACTTAAAATTAATCCATTAACAACTATCATAGTTAGTAGAAAGGACTCAATCCTTAAAGCCACATTAGATAT…
A1_TRINITY_DN45814_c0_g1_i1	gp96 [Escherichia phage Wphi] AAN28261.1 gp96 [Escherichia phage Wphi]	k__Viruses;p__Uroviricota;c__Caudoviricetes;o__Caudovirales;f__Myoviridae;g__Peduovirus;s__Escherichia virus Wphi	nr	annotated	A1	PRJNA1215313	SAMN46401079	SRR32111960	GGGATGGCATCTCGTTGATCTCCCATTGGATGCCAGGCAATTATGTCAAGGCCTCCGTCACCACTATTTCCTCGACTGAAATCTCGTTCTTTGAAGTTCGCTGTGCAACGGATATCGGAAGCAATACTCTTAAATTTATTATATAGAGTTCCAGTGTAAGGGGCCGCTTGACCACCAGAAGCCCAGCATGCGTTTATTATGCTACCGCTAGGCATTAGGCTTTCAAAAATAGGTAAACTAATTAGTTCAAAACTGCGCGTTATCTCTCTT
A1_TRINITY_DN46055_c0_g1_i1	hypothetical protein [crAssphage cr109_1]	k__Viruses;p__Uroviricota;c__Caudoviricetes;o__Caudovirales;f__Podoviridae;g__Unclassified;s__crAssphage cr109_1	nr	annotated	A1	PRJNA1215313	SAMN46401079	SRR32111960	AGAACTACAGGTGTATCTGCTATTACTACAGAAGTAAGATATGATGTAAATCATCAGGAATTCCTTAGTTTACCTAAAGAGGGACTGTTTTTCTTGGATGTAAGACAGGCATCTGCTACAGCTGACGCTTCTCTTCCAGTTGGTTTATCAGATGATAATGCAGAGAACAATACTACTCAAAGCATGCTTCGTAATGCATTACAAGAAGAAGTACAAGCCGGTGACTTACAA
A1_TRINITY_DN46086_c0_g1_i1	hypothetical protein [crAssphage cr107_1]	k__Viruses;p__Uroviricota;c__Caudoviricetes;o__Caudovirales;f__Podoviridae;g__Unclassified;s__crAssphage cr107_1	nr	annotated	A1	PRJNA1215313	SAMN46401079	SRR32111960	GTGCATAATAAGGAGATTCAGAATTATCTGACTTCTTTTTTCTAAGCTGGATTTCATTGGCTTCTAACTTAGTCATAGCGGTTTGTAGTCTCTTAGCTGCAATATCCTCATTATTACGGTCATTAATAAGTTTACGAATATTACCGTAATTCATATTAGGAGCTGCAACAACATAATTAGTAATACCAAGAGCTTCAAGAGATTCAATAGTATCTAGTATAGCTTGATTATCAGTAGTAGCAATAATGTATCTACGAGAAGTATCAATTTGTTGCTCCTTTATGGGGGAAGTCAAGACTGTACTATTAGGAAATGCTTCTTCAATTAATAAACTAGCACCAACTTCAAATACCTTAGGAAGAACTACAAACTTACGAATATCAGAGTTCATAGCTATAT…
A1_TRINITY_DN46109_c0_g1_i1	hypothetical protein [crAssphage cr107_1]	k__Viruses;p__Uroviricota;c__Caudoviricetes;o__Caudovirales;f__Podoviridae;g__Unclassified;s__crAssphage cr107_1	nr	annotated	A1	PRJNA1215313	SAMN46401079	SRR32111960	GTTTCATTATTCTCTGTATTTATTAACATAACATTCAATCTTCTTAATCTCTATCTTAGCTGTTCCGTCATTAATTACAAAACGCACACCTAGATATTTACCATTAATAAGATTGGATTTAAATGGTTCGTAATTCTTATTAACATCAACATTCAACTTACCAGTAAGTCTATCTATTGGATAGTTAGTAACTACTTCGTTTAGAACGCTACGGAAATAATTATAATTCCATTTACCATGTTCATAATAAGGTTTAGCTGTATCGAAAGTATTACGTTCATTAACAGTAATATCTTCAAGTCTACTTATTGAAGTATTACTAAACAATAGTATCTTATTACCTGCAAAGTTAATGT
A1_TRINITY_DN46228_c0_g1_i1	portal protein [Lactobacillus prophage Lj965]	k__Heunggongvirae;p__Uroviricota;c__Caudoviricetes;o__Caudovirales;f__Siphoviridae;g__Unclassified;s__Unclassified	refseq	annotated	A1	PRJNA1215313	SAMN46401079	SRR32111960	GACTTTTCTTGATAGTTTCGGCATCTTGCTCATTCATTTCATCAATTACATCTTGAGGACTATCAACGTCGGGCAACCAACTATAAGTATATTTTCTAGGGATGACACCATCAGCATTTTTGATGTTATTTACAACATCCGATAGATTAGATGGAATGTTTGCAGTAAGTGAAATTTTGCATCCACTAGCATCATCATTTGCTCCCTTAATGTTTACTATCGTCTGAATTAACTGTAATCTTCGGCGTAAGCCAT
A1_TRINITY_DN46392_c0_g1_i1	helix-turn-helix domain-containing protein [Lactobacillus prophage Lj965]	k__Heunggongvirae;p__Uroviricota;c__Caudoviricetes;o__Caudovirales;f__Siphoviridae;g__Unclassified;s__Unclassified	refseq	annotated	A1	PRJNA1215313	SAMN46401079	SRR32111960	AGAAGTTTGCTGATGCTGTCACGTTGAAATACTTCTGTTGAATAGCTCTTTCAATAACTCGTTCTGGGATTGCGATTTGCATGAAATCATCTCCTTTTTAATGAATCAAAGTACTTTCCTTACTAGCTCTATCTACTCCTTTTACAGCAAGATGAGTTTCTTGCTGAAGATGGATAAAACTTAGAATATCTTGAATTTCTTCCGGTTTACCTTCTAGTGTTAACT
A1_TRINITY_DN46473_c0_g1_i1	hypothetical protein EpBp4_0072 [Escherichia phage Bp4] AHN83421.1 hypothetical protein EpBp4_0072 [Escherichia phage Bp4]	k__Viruses;p__Uroviricota;c__Caudoviricetes;o__Caudovirales;f__Podoviridae;g__Gamaleyavirus;s__Escherichia virus Bp4	nr	annotated	A1	PRJNA1215313	SAMN46401079	SRR32111960	TTGGGACTGAGTTAGTTTCAAAGGTAATATCCTTCCAGGTTTATTGGCGTTACAAATGTATTTGCTGATATATAGAATGATTTACCCGTCTCTACAGCAACAGCGGCAGGTTTACCATCAGGTAAGTGAATCTTTAAACACACCGTCTGGTTATAAATGAAACCATTAGCGGGTTCCACATCACTGAAAGTTACCTCATTGTTTTCAGAACGATTTGTTACTTTCATTTCTTCTCCGGTACGAATTGCATTACACAGTTTTGATTACGAGGTATATTAAATTCACATTCATGCTTGAGGGTTTGCGTTACAGAGTTTGGAGTAGAACCAAAGTAGGTATTAGAAATAGCTACAATTCCTG
A1_TRINITY_DN46534_c0_g1_i1	hypothetical protein [Myoviridae sp.]	Unknown	nr	novel	A1	PRJNA1215313	SAMN46401079	SRR32111960	GCTATCTACAATAACACCACCCAAGGACGTACCATGCCCTCCGATGAACTTCGTTGCCGAATGGACTACAATATCTGCCCCATGCTCTATGGGACGAATCAAGTAAGGAGTACCGAAGGTGTTATCTATAATCAGAGGAATCCGGTGACGGTGTGCTATTTCAGCAACGGCATCAATGTCAATGATGTTGCAATTCGGATTTCCCAGCGTTTCAATGAATACTGCCTTGGTATTCTCCTGAATCGCTTTCTCGAAATTGTCCAGATTGCCCGGGTCCACAAAAGTAGTGGTAACCCCGTAGGCAGGCAATGTGTGGGCCAGCAGATTATACGTTCCGCCGTAGATGGTCTTAGCCGCCACGATATGGTCTCCTACACGGGTGATATTCTCAAAGGCATA…
A1_TRINITY_DN46566_c0_g1_i1	nucleoside triphosphate hydrolase [Aeribacillus phage AP45] APC46462.1 nucleoside triphosphate hydrolase [Aeribacillus phage AP45]	Unknown	nr	novel	A1	PRJNA1215313	SAMN46401079	SRR32111960	GGACGGAAAGCCTATTTTGCATCTTGAACACTCCGTTACGGGTGTGCTTTCGGTGGATGGCAAGACGGTAACACTGCAACGCTGCTATGTGGAAAACTGGGTAAAGCCACGTGGAACTACGGAAGAAAGCCTAAAGAATCATGCTACAGAGTTCTATTTGAATGGTGTGAAGCTGGCTACCAAAAAGGAGTATGACAGTGAAGTTGCTGCCATCATCCCGGAAGATGTTTTCCGAATGATAACCAACCCTTTCTACTTTACATCAATGAAGCCGGAAGTGCAAAAAGAAATCCTTTTGGATATGGTAGGAACGCTTACCGACCAAGACGTAGCACAGACCAAGCCCGAATATTTGGAGTTGCTGGCTCAGTTGTCCGGCAGGAGCATCGCCCAATACGC…
A1_TRINITY_DN46946_c0_g1_i1	SH3 domain-containing protein [Lactobacillus prophage Lj965]	k__Heunggongvirae;p__Uroviricota;c__Caudoviricetes;o__Caudovirales;f__Siphoviridae;g__Unclassified;s__Unclassified	refseq	annotated	A1	PRJNA1215313	SAMN46401079	SRR32111960	ATTTAATTACTGAACCAGCTGGTAAGGTAGTGATAATGTCACTAGTGAGCTTGGCTCCTTTTCTCAAATTAATTGGTCGATCAGTAATAAAAGTGCCATCCTCTTTAACCCATTTATCTCCAAAATTATCAATCCAACTAGTAGGTTCTCCAGGTGCGTTAGCTGGTTGTGACACAGATTTTTTAGTTTCTAATTCTAATAAGTTGATGTTTCCATCAACATTCATACCACGCCAATTATCTGTAAACTGCCAAATGATCACGCCTTCCATAGAAGGGAAATAATTAAAATCAGCAGTATTTGTTGCTCCTTTATAAGGATATGCGGCAACCCATAAGCAATTAGGATATTTTGCCAAAATTTTAGCGGTATTAACCTTATTTTTCATAAGTCCTGCAC…
A1_TRINITY_DN47092_c0_g1_i1	hypothetical protein [Klebsiella phage YX3973]	k__Viruses;p__Uroviricota;c__Caudoviricetes;o__Caudovirales;f__Siphoviridae;g__Unclassified;s__Klebsiella phage YX3973	nr	annotated	A1	PRJNA1215313	SAMN46401079	SRR32111960	TGCAGATTGCTTAGGAGCAGATGCTGCTTTTGTCTGTTGACGACTGAAAACACCAGCCACATAATTGCCAGTTTTTTGCTTATCCTCAGACTCCCAAACGCGCAGAAGAAGAATCATCGGGCGATTTGCAAGCGCACTGGCAATAGCAAAATCAGTCGGCTCTTTACCTGACGCCATCAGCTTGCCACCTGCGTTTGCGTCAATTGCTGCAAGCATAGTGATAGCATTGTCGCGCTGCTTTTCTTTTGAGCTAAATACTTTCAGCTTCTGGAAGATGATGCGATTTTTATACTCACCCTCAAGGATTCGCCACTTAAGATTGAAGAATCGCTCGCCTTCCCACTGGTCGTCTTTACACTCTTCAACGGCAGCAAGAACACGGCTTCCATCAGGAATTAC…
A1_TRINITY_DN47136_c0_g1_i1	hypothetical protein OSG_eHP11_00005, partial [environmental Halophage eHP-11]	k__Viruses;p__Unclassified;c__Unclassified;o__Unclassified;f__Unclassified;g__Unclassified;s__environmental Halophage eHP-11	nr	annotated	A1	PRJNA1215313	SAMN46401079	SRR32111960	GGGCGTTCTTACGCAATAACCCGTTATACCACTGTGACCACAACCAGACGGTACCGCCGAAGCAATTAAACAACCAATAATGGTGTTGATAAGACACGGAAGGATGTACTGCTCGCCATTCAGCCATAACAGTTGCAGGGTATATACAGCAGTAATGGTAAAACCAACCTTCACCAGCCGTAGTTTTTGCACAATATCAGGCAGCTGGCGAAGGTGGTAATCAGCATCAAG
A1_TRINITY_DN47152_c0_g1_i1	hypothetical protein [crAssphage cr107_1]	k__Viruses;p__Uroviricota;c__Caudoviricetes;o__Caudovirales;f__Podoviridae;g__Unclassified;s__crAssphage cr107_1	nr	annotated	A1	PRJNA1215313	SAMN46401079	SRR32111960	GCAGGAATACCGAGAGCTTTAGCTAATCTTATATACATATCTCGTCTCAATCCTATAAGAGGATTAAATCCAGTTTCACCGAATACATTATCATTAGCATTTTGTCTAGCAATAAGTTCGGTTATTACAGGTTGATTAACGAATAAGATAGAAGTTTCATAGTTTGCACCACAATCAACAATAGACTTATATACATCGAAAGTATATAAATCAACATTAGGTACACCACCTTCTTTTACACCGTCAAGAATAAGTGCAGTAGTTTCAGAAGAGTAAGGAGTAATTAAACGATTATCTATATTAAGATTATCGTAACTCCAACCTAACTGATTATGGTCTACCATTACTTCTTTTCCACTTCTAGTTACGTCTCTGAAACGTTTTCTTAATTTTGC
A1_TRINITY_DN47169_c0_g1_i1	Hsp70 protein [Chrysochromulina ericina virus] ALH23278.1 Hsp70 protein [Chrysochromulina ericina virus]	Unknown	nr	novel	A1	PRJNA1215313	SAMN46401079	SRR32111960	GAGAACACAGTCTTCGACGCCAAGCGACTCATTGGCCGGACATGGAACGACCCTTCCGTGCAGCAGGACATCAAGTTCTTGCCTTTCAAGGTGGTTGAAAAGAAAACTAAACCATACATTCAAGTTGATGTTGGAGGTGGACAAACAAAGACATTTGCTCCTGAGGAAATTTCTGCCATGGTTCTCACTAAAATGAAGGAAACTGCTGAGGCTTATTTGGGAAAGAAGGTTACTCATGCAGTTGTTACTGTACCAGCATATTTCAATGATGCCCAACGCCAGGCAACCAAAGATGCTGGAACTATTGCTGGATTGAATGTCATGAGGATCATCAATGAGCCTACAGCAGCTGCTATTGCTTATGGCCTGGATAAGAGAGAAGGGGAGAAGAACATCCTG…
A1_TRINITY_DN47287_c0_g1_i1	FIG00639586: hypothetical protein [Escherichia phage 2H10]	k__Heunggongvirae;p__Uroviricota;c__Caudoviricetes;o__Caudovirales;f__Siphoviridae;g__Glaedevirus;s__Escherichia virus 2H10	refseq	annotated	A1	PRJNA1215313	SAMN46401079	SRR32111960	GTGGGGTGTTCGTATCGCTTCCTGAAATTGAGGAAGTAGAGAACGCCGATATAAACCAGCGCCTGCTGGAAGTCATCGAACAGATCGGGAATTACTCAAAGCAGATTCGTTCGGCAATCGAAGATGGGGTCGTGGAGCCACACGAGCAGACAGCAATTAATGATGAGTTGTATCTGTCAATTTCGAAGCTCCAGGAGCATGCAGCACTGGTCTACAAAATCTTTTGCGCTCCAGAAAAG
A1_TRINITY_DN47443_c0_g1_i1	glucosyltransferase domain-containing protein [Enterococcus phage phiEf11]	k__Heunggongvirae;p__Uroviricota;c__Caudoviricetes;o__Caudovirales;f__Siphoviridae;g__Unclassified;s__Unclassified	refseq	annotated	A1	PRJNA1215313	SAMN46401079	SRR32111960	GTAGTTAGTCATTAAGTGCATAGTATCAATAGCGTAAGTATTGTTAAATAGTTTAATACCATAAGTAGCAAAGACCATCAAAAAGCTGTAGATGGCTAAGCCTTTGTTTTCTTTAATAAAATGTTTCATTTTTCTCTCCTGTCTTTTTTTCTTGTTTACCAACTTGTTTTGTAAAAAATATTGAGGAATCGCATGCGTACGAATTATTTAATTTATCTTCATTAGTAAAAGTAACCG
A1_TRINITY_DN47534_c0_g1_i1	putative Cas4 nuclease [Lactobacillus phage LR1] BAG25292.1 hypothetical phage protein [Lactobacillus reuteri JCM 1112]	k__Viruses;p__Uroviricota;c__Caudoviricetes;o__Caudovirales;f__Siphoviridae;g__Unclassified;s__Lactobacillus phage LR1	nr	annotated	A1	PRJNA1215313	SAMN46401079	SRR32111960	GCAAGCCGATTTAGACAAGGTAAAGGAATTACAACCGCATTTTTGGAAAGTGATGACTGGAGAAGAAGAACCGGCACATTGCGGTAAATGTGATTATTGCCGAGAAACAAAGATGTTGAGTGGTTTTGTACATGCAAGTGAAATTGAGGTATAGAGCATGAGTAAATTATTACTTGATGAAAGACCGTTACAAGTTCAAGCATCGTTAGCTAAGGCACTTAAAAGTTTAGATGAGGCTGTGATTATTCAACAACTGCATTATTGGTTACAACGCTCTAATCTAGTAAGAGAAAATCATAGATGGGTCTATAACAGTATGGCCGATTGGAACAAGCAAT
A1_TRINITY_DN47606_c0_g1_i1	putative recA-like NTPase [Escherichia phage vB_EcoS Sa179lw]	k__Viruses;p__Uroviricota;c__Caudoviricetes;o__Caudovirales;f__Siphoviridae;g__Unclassified;s__Escherichia phage vB_EcoS Sa179lw	nr	annotated	A1	PRJNA1215313	SAMN46401079	SRR32111960	TCCTTTGTGCTTGTTTTGCGTTTAGCGTCAGCGCGCTTCAGAACAGGAAATGAATCTGGTTTCTTTTCATCATCCCAGTCATCAAAAACACCAGTGATCTCTTCAGCCTGAATAAAAACTGGATTTGGGAATAGCGCCGCAAGAGTTGTCTTACCCACCCCAGGTGTGCCAACCAATGTTATGATTGGCGCTGCTGGTTTTGGTTTTTGAATCATTGATAAGCTCATAGTGTCCTCTCGATTTAACTCAG
A1_TRINITY_DN47778_c0_g1_i1	hypothetical protein AVU35_gp53 [Enterobacteria phage JenK1] AKA61093.1 hypothetical protein [Enterobacteria phage JenK1] AZF88959.1 hypothetical protein BRET_53 [Escherichia phage BRET]	k__Viruses;p__Uroviricota;c__Caudoviricetes;o__Caudovirales;f__Siphoviridae;g__Nonagvirus;s__Escherichia virus JenK1	nr	annotated	A1	PRJNA1215313	SAMN46401079	SRR32111960	GAAATGACCATGATAGATGAGAGAATGTTAGTGTCTCTGGCAATCATTGAAGCAGCCCAGAATTCCTTCATTGAAGCTTATCGTTTATGTAAACCAGAATCCTCGTTAGATGAAATTGAGAAAGCCTGGCAGAAATCAAATACATGTAGCATGTTGGGGCATCTTATGATGGCCGAAGAACAACCTAAAGAGAATCTACACTAATGCCCAGCAAAATATACAAAGTGTTAGGAT
A1_TRINITY_DN48015_c0_g1_i1	hypothetical protein pSf1_0025 [Shigella phage pSf-1] AGI61408.1 hypothetical protein pSf1_0025 [Shigella phage pSf-1]	k__Viruses;p__Uroviricota;c__Caudoviricetes;o__Caudovirales;f__Drexlerviridae;g__Hanrivervirus;s__Shigella virus pSf1	nr	annotated	A1	PRJNA1215313	SAMN46401079	SRR32111960	GTTAAACATGGAAACTCTTTCAAACTGCGTGGATTCAATACTATTATGGAGGTTGTGTAATGGCCTACAAAAAAAGCGATTTTAAAAACTCAGCCGAAGCAATCAAGGCGAAACTCATTAAACAACGCGCCTATAGATTCTGGCTTGATTATCATGACCTAAGAAAAGAGATGGATAATCTTATCAAGACTGGTAACGCGTTCTGTTCTAACAGGACGGTTTGGCGCAATATGAATGCGCAGTACGGCTATGGAAAAATTCGTGTATTTGGTGAGGC
A1_TRINITY_DN48380_c0_g1_i1	putative DNA N-6-adenine-methyltransferase [Escherichia phage grams] YP_009901952.1 putative DNA N-6-adenine-methyltransferase [Escherichia phage aaroes] YP_009901981.1 putative DNA N-6-adenine-methyltransferase [Escherichia phage damhaus] QHR65257.1 putative DNA N-6-adenine-methyltransferase [Escherichia phage grams] QHR65797.1 putative DNA N-6-adenine-methyltransferase [Escherichia phage aaroes…	k__Viruses;p__Uroviricota;c__Caudoviricetes;o__Caudovirales;f__Drexlerviridae;g__Hanrivervirus;s__Escherichia phage grams	nr	annotated	A1	PRJNA1215313	SAMN46401079	SRR32111960	GTTTCCTTGCTGTAGAATTTTTCACATACAGCATTTTCTTTGCTTGCCGCCGCGTCAAGATCATAAATCCCGTAACGTCCAGACATCCAAGCAACTAACTCAAGCGGAGTTTGCCACAAATCACGAACAACATCGGGCGTATTGCTGCCGTTATAGCGGTTGCCAGTAACTTTGAAATATTGATTTGGTTTAACAGCCTGGTAATGGCCTCCAGTAGCAAGAGCATTGCCAATGAATGTTTCGCGTTCTATTTGTTCAAATGTCACTTCAGTTTCTTTACTCATTTCTTAATT
A1_TRINITY_DN48445_c0_g1_i1	hypothetical protein HOV27_gp038 [Escherichia phage vB_EcoM_Goslar] QBO63831.1 hypothetical protein Goslar_00038 [Escherichia phage vB_EcoM_Goslar]	k__Viruses;p__Uroviricota;c__Caudoviricetes;o__Caudovirales;f__Myoviridae;g__Goslarvirus;s__Escherichia virus Goslar	nr	annotated	A1	PRJNA1215313	SAMN46401079	SRR32111960	ATACGAGCAATGCTTGGGTTGGTTGCAGCCGATGCGTGAGTGTAGCCGCTCTGGTTCAGCTTCAGAATCTTGGCGTTGGTCGGTACGCGAACAACAACATGCGGACGCATCGCGAACACGCTGTGGTTAAACCAGTAAGCATCGTTGCTATCTTCGTCGGTAACGATGTCTGGATTAACACGCATATCCTCGATAGCCGCATCCGCCAAACGACGTTCGATTTCGT
A1_TRINITY_DN48457_c0_g1_i1	sheat tail protein [Lactobacillus phage phiAQ113] CCI88332.1 sheat tail protein [Lactobacillus phage phiAQ113]	k__Viruses;p__Uroviricota;c__Caudoviricetes;o__Caudovirales;f__Myoviridae;g__Unclassified;s__Lactobacillus phage phiAQ113	nr	annotated	A1	PRJNA1215313	SAMN46401079	SRR32111960	GCCATCTATTTTTTCTCCTTACTGAATACCATCAAAAGGTTGAACTAAGTGAATACCTTCAAAAGTAAAATCTGCTGAAATATCCATAACAGTATCATCAGCCTTAAAATCAGCAATTGGAATTTCATCCAAGTTAACTTCATCGAGTTGAATAATTTGTTTACCAGCATGAGAAGTTGGGTCATCAATAGTAAAAGTAATTGTGAAATAAAGATCTCCTTCCTTCATGGTGTAAGGA
A1_TRINITY_DN48532_c0_g1_i1	putative SOS response-associated peptidase [Klebsiella phage ST846-OXA48phi9.2]	k__Viruses;p__Uroviricota;c__Caudoviricetes;o__Caudovirales;f__Siphoviridae;g__Unclassified;s__Klebsiella phage ST846-OXA48phi9.2	nr	annotated	A1	PRJNA1215313	SAMN46401079	SRR32111960	GTTCTTCTGCTCAGTGAACGTGATGAACACCTTCATCTGGATCCGGTTTTCTGGGGATATGCTCCCGGATGGTGGGATAAACCGCCGCTGATTAACGCCCGCGTAGAAACTGCGGCCACCAGTCGTATGTTTAAACCGCTCTGGCAACATGGTCGGGCAATCTGTTTTGCCGATGGCTGGTTTGAGTGGAAAAAAGAAGGCGACAAAAGACAGCCTTATTTTATCTATCGC
A1_TRINITY_DN48585_c0_g1_i1	site-specific integrase [Enterococcus phage phiEf11]	k__Heunggongvirae;p__Uroviricota;c__Caudoviricetes;o__Caudovirales;f__Siphoviridae;g__Unclassified;s__Unclassified	refseq	annotated	A1	PRJNA1215313	SAMN46401079	SRR32111960	GGACAATGGCGGGCTAGTGAATTGTGTCAGATCCGGAAGGAAGCAGCACTAAGCAAGTGCCGCCATGTGTCTGAATTATAGTTGATACCAAAGGCTTTAAGCCTTTTTTTATTTGTTTTGAATTAAAAAGGGGCAATATTACTTGCCATATTTATTTAGAACTTCTATCAGATTTGTTTTAACTTTTTTTGTTACATGAGTATAAATTTTTAAAGTTGTGTCCGTGTCAACGTGGCCTACACGTTCCATTATTGTTTTAGCGGGTACATTTAATTCTGCAAGTAATGAAATATGTGAATATCTAAAAATATGTCTTGATATAGTTTTGTTTATTTTTACCTAGCCTTTCATTAGCTTTCTTTAGAGAGGCATTAAATGAATTCACTTGAATTGGTTTGC…
A1_TRINITY_DN48759_c0_g1_i1	hypothetical protein HOV27_gp174 [Escherichia phage vB_EcoM_Goslar]	k__Heunggongvirae;p__Uroviricota;c__Caudoviricetes;o__Caudovirales;f__Myoviridae;g__Goslarvirus;s__Escherichia virus Goslar	refseq	annotated	A1	PRJNA1215313	SAMN46401079	SRR32111960	ATATCCGTGACGTCTTAACGTTATTCCCGTATGTGGAAGCTCGTCGCGGTACATCAGCAACCACCGAGTTTGGTTGGATGCCGACTGATAGCCAGAGCTGGGACGTGATCGATTATCCAACGCTGTATTGTTCATCGCTTGCTGCAATGATGCCTGCTGCGATGACGTATCGCATGTTGGAATCGTTCCGTTTCATTGCTGACAACCATGGTCACCCAG
A1_TRINITY_DN4886_c0_g1_i1	hypothetical protein crAss002_68 [Bacteroides phage crAss002]	k__Viruses;p__Uroviricota;c__Caudoviricetes;o__Caudovirales;f__Podoviridae;g__Unclassified;s__Bacteroides phage crAss002	nr	annotated	A1	PRJNA1215313	SAMN46401079	SRR32111960	GTTATATTCCATTTAAGATAGGATTACCTGTTAAAGGTTATATACTTAAATGTCGTGATAATATTGATAGATTCTTATTAAAATGCAATGAATTTTGAAAAGTTTGATGATGCTAAGAAAGACGATAAAGTCTTAAATAGTTTTACTCGTGACCAAAAGATTGCTTATGAAAACCTAGTAGCTTTTATTGAGAAAGGTTATGTTGTAGGTGATTATAAACGTGCTCTTATTGGCTCGGCAGGTACAG
A1_TRINITY_DN48862_c0_g1_i1	hypothetical protein [crAssphage cr107_1]	k__Viruses;p__Uroviricota;c__Caudoviricetes;o__Caudovirales;f__Podoviridae;g__Unclassified;s__crAssphage cr107_1	nr	annotated	A1	PRJNA1215313	SAMN46401079	SRR32111960	AATTGAGCATTTGCTTCCTTAATAAATGGAATAGCCATATTATCATATCCAACAGTACGAACACTAACAAATGGCAAATTGTTATCAAGACGAACTGGTCTAGGAACTCTATTCTTACTTCTCTTAACTTTATACTTAGTACTAACAAGAGTTTGGAATATATCTCCGTCAGGAACATTAATTAGACTTATCCTGTATCTTTGCATTAATATCTTATCGACATTAGCATGACGTTGATAAGTCCGACGTATCTGTTCATTGAACGTATGAATAACTGCACTACGAATAGTACGTCTCGCAGTAAAGTTATTCGGCTGATGAATAGCAT
A1_TRINITY_DN49414_c0_g1_i1	hypothetical protein HOV27_gp216 [Escherichia phage vB_EcoM_Goslar] QBO64011.1 hypothetical protein Goslar_00219 [Escherichia phage vB_EcoM_Goslar]	k__Viruses;p__Uroviricota;c__Caudoviricetes;o__Caudovirales;f__Myoviridae;g__Goslarvirus;s__Escherichia virus Goslar	nr	annotated	A1	PRJNA1215313	SAMN46401079	SRR32111960	GGAACGGTGGCGTAATCTCGTTACGGATACGCTGGATCGACGTAGCATGGTCTACGGATATATGTTAGAACAATACGATGTCGCCGATAGAGCATCCACCACGCGTTCTGGCGCATTGTTTAAGACAACAATAGGAAGTTACCAGTTCGGTGGATTAGAATTGCTGGAAGCGTTATATAAGCTCTCAGAGGGCATTCATCACGATGATCTCGATGACCTTCGGGAATATGTGACCGAAAGACTCCCACTCGTGATT
A1_TRINITY_DN49561_c0_g1_i1	hypothetical protein [Escherichia phage PGN829.1]	k__Viruses;p__Uroviricota;c__Caudoviricetes;o__Caudovirales;f__Podoviridae;g__Gamaleyavirus;s__Escherichia phage PGN829.1	nr	annotated	A1	PRJNA1215313	SAMN46401079	SRR32111960	AGGTGACCAGCTAATATAGCCACGGAATTGAGGATGGTTGGATTTAGAGTCTGGGTACTCGACTAAGTAACCCTCTTCCAGTGGGTCTTCATTAGCAGGAACATCCCAGCCACGAAGTTTGCAGTATGTTTCTTTGTTCATACGGAAGCCTTTTACACACTTGGTTCCGATATAGTTGGTGAAATGGACTCTAATTTCTTCTGACATAACTACCTCAAATGATAAAGCCCTCACTAGGAGGGCTTGTTTTGTTTT
A1_TRINITY_DN49797_c0_g1_i1	DNA gyrase subunit A [Siphoviridae sp.]	Unknown	nr	novel	A1	PRJNA1215313	SAMN46401079	SRR32111960	TGGTCTTGCGATAATCTTCAATATCCGAACGTTTGCCATATCCTTGTTCCGATACAACCATAATTGTTTCCGCTTCAGGATCTTTGATGCATATCATACCTACTACTTCGTCTTGACCGTCTTCATCCAATGTCATACCACGTACACCGGTGGCAGTACGTCCCATAACGCGCACAGCACTTTCATGGAAACGAATGGCACGTCCGTTACGGTTGGCAATGATGATTTCATTGTCGCCGTTTGTCATACGCACTTCGATTACACGGTCGTCTTCACGGATAGTGATAGCATTTACACCATTTTGGCGAGGACGTGAATACTGCTCAAGCAATGTTTTCTTAATGACACCATTCTTAGTACAGAACAATACATAATGGCTGTTGATAAATTCTTGGTCGT…
A1_TRINITY_DN49821_c0_g1_i1	Unknown	Unknown	--	novel	A1	PRJNA1215313	SAMN46401079	SRR32111960	GGGGTGAACAAATTGCTGTTTTTCATAATAAGAAAGCCGAAACATTTTAAGTTTGAAATTAAATTCAAATCAAAACATTTCAGCTTTCAAATCAAGATTAAATGGTAATTAGTTTACCGCCCTAAGAGTTGCAAGTTTGGCGACTCAACTCTTAGGGGCTTTGTTTGTATCTAAAGTATAGCATTTAAAAGCGAGGTTTTAAATCATGAAACAATATAATTTCCACACCAAAAAGAACCACGTTGAAGTTGAATTAAATATTCAAACTCCAAAGGAAATGAAAGACAGTATCAAGGAGCAAGCAATTAAATTTAAGAACTGGTTGCGCTCACCCAAAAAGCCAAAGCGTCATAATAAATTGTTTGAAATTGAAATAGAGACAGAAAAGACGCATAAAAA…
A1_TRINITY_DN49852_c0_g1_i1	hypothetical protein [crAssphage cr6_1]	k__Viruses;p__Uroviricota;c__Caudoviricetes;o__Caudovirales;f__Podoviridae;g__Unclassified;s__crAssphage cr6_1	nr	annotated	A1	PRJNA1215313	SAMN46401079	SRR32111960	GCGTCTTGGATTGCCCAAGGGGTAGAAGACATCATAGTTTCAAAATCTGTTCTTACTAAAGCAAAAGCTAATAATTGTTTTAATATATTATCTTTATCATCATCTGCCCAAGCCTTTGCTATTGGCATTAAGAAGAAATGCAATATATGTACACCTATTAGTTCTAAAGATAATTGTCTTATTACTCTACGCTAATCGTATGTAGAATTCTACATATACTTCTACCATAAACTAATATTCCTAGTATCTCTTCTT
A1_TRINITY_DN50032_c0_g1_i1	hypothetical protein [Streptococcus phage phi-SsUD.1] CBZ42057.1 hypothetical protein [Streptococcus suis]	k__Viruses;p__Uroviricota;c__Caudoviricetes;o__Caudovirales;f__Siphoviridae;g__Unclassified;s__Streptococcus phage phi-SsUD.1	nr	annotated	A1	PRJNA1215313	SAMN46401079	SRR32111960	TCCACATGATCATTTCCTGACACAATATATGGGTAATGCCTTTCCTCCAAATAATTCAAATATTCCTTCGGAGTGGCAGTTGATACCAGAATGACAATTTCCTTCAGATATCCAAGATTTCTTAAGCAATGAAGACTTCTCAAGATACCTCTGCTGTCAGGTATGACTCCTATTGGTCTGGGGTCCTCCGGGCTTGTTATGATTTTCTCAAAATCAGCCTCTG
A1_TRINITY_DN50108_c0_g1_i1	putative cobyrinic acid ac-diamide synthase [Brevibacillus phage Sundance] ALA47823.1 putative cobyrinic acid ac-diamide synthase [Brevibacillus phage Sundance]	Unknown	nr	novel	A1	PRJNA1215313	SAMN46401079	SRR32111960	CGCCTGTCATGAGTAAAACAATTACAGTAACCAATCAAAAGGGTGGCACTGGTAAGACTTCAGCATCCTTGTTCCTGAGCTACGGTTTAGCTTTTAAGGGATATAGGGTGCTTCTGATTGACCTTGATAGCCAAGCAGATGCCAGCTTCTCTACTGGGGTTAACTACGATGAAACTATGACATCCTTAGAAGTGATATTAGGTGACATTGACATAACGGATGCCATCATACCTGTACCAACTAAGCAGAAGTCGAAATTGGACTTAGTACCAGCATCATCCAACTTAGCATCCCTGGACATCCAATTGGTCAAACGCCAACTCATTGATGCTCAGTACAATCTCTCAGAGGCTCTGAAACAAGTCAAAGATAACTATGACTACATCATCATCGACACGC…
A1_TRINITY_DN50120_c0_g1_i1	hypothetical protein HOV27_gp131 [Escherichia phage vB_EcoM_Goslar] QBO63924.1 hypothetical protein Goslar_00131 [Escherichia phage vB_EcoM_Goslar]	k__Viruses;p__Uroviricota;c__Caudoviricetes;o__Caudovirales;f__Myoviridae;g__Goslarvirus;s__Escherichia virus Goslar	nr	annotated	A1	PRJNA1215313	SAMN46401079	SRR32111960	GGTCGATTTCACAAAAACTCCTATAAACAATTTAATTATTGGTATTAAAGATTAAAGCAGGATCTGCGGACAGCAGCATGATTCGTAACCACCTTCATGGGGTAACGTATTGCTGGTGTCAGGCCAAACGAGCTGAATACCTGCAACTTTTTTACCATATCGAGCGAAAGCCGCTATCGCATACACTTCGTTGAAGGATTCAATATCCTCGATTTCGCGCACGTCAAGACGCAAGGTTTCACCCGTGCCTTTCAAAGTCAGATTACCAT
A1_TRINITY_DN50256_c0_g1_i1	180K protein [Tobacco mosaic virus]	Unknown	genbank	annotated	A1	PRJNA1215313	SAMN46401079	SRR32111960	AAGCAAGAACAGGTAACAATAGGCCAGCTCGCAGATTTTGATTTTGTGGATTTGCCGGCAGTTGATCAGTATAGACACATGATCAAAGCACAACCCAAGCAAAAATTGGACACTTCAATCCAAACGGAGTACCCGGCTTTGCAGACGATTGTGTACCATTCAAAAAAGATCAATGCAATATTTGGCCCGTTGTTTAGTGAGCTTACTAGGCAATTACTGGACAGTGTTGATTCGAGCAGA
A1_TRINITY_DN50328_c0_g1_i1	structural protein VP4 [Rotavirus A RVA/Cow-tc/THA/A5-13/1988/G8P[1]]	k__Orthornavirae;p__Duplornaviricota;c__Resentoviricetes;o__Reovirales;f__Reoviridae;g__Rotavirus;s__Unclassified	genbank	annotated	A1	PRJNA1215313	SAMN46401079	SRR32111960	GGTGGCTAGCGACAATATTAATAGAACCAAACGTGCAATCAGTTGAAAGGACCTACACATTATTTGGTCAACAAGTACAAATTACAGTGTCAAACGATTCTCAAACGAAATGGAAATTTGTAGACGTTAGCAAACAAACGCAAGATGGCAGCTATTCACAGCATGGACCATTGTTATCGACACCAAAACTGTATGGAGTAATGAAGCACGGAGGTAAAATATATACATATAATGGAGAAACACCGAACGCGAACACAGGGTATTATTCAACAACAAATTATGACTCAGTTAACATGACAGCGTATTGCGATTTCTACATAATACCATTAGCGCAAGAGGCAAAATGTACTGAGTATATAAATAATGGATTACCACCGATACAAAACACTAGAAACGTTG…
A1_TRINITY_DN50445_c0_g1_i1	180K protein [Tobacco mosaic virus]	Unknown	genbank	annotated	A1	PRJNA1215313	SAMN46401079	SRR32111960	GGAGCAGACGCTTATTGCTACCCGGGCATATCCAGAATTCCAAATTACATTTTATAACACGCAAAATGCCGTGCATTCGCTTGCAGGTGGATTGCGATCTTTAGAGCTGGAATATCTGATGATGCAAATTCCCTACGGATCATTGACTTATGACATAGGTGGGAATTTTGCATCGCATCTGTTCAAGGGACGAGCATACGTACACTGCTGCATGCCCAACCTGGACGTTCGAGACATCATGCGGCATGAAGGCCAGAAAGACAGTATCGAACTATACCTTTCTAGGCTAGAGAGAGGGGGAAAAACAGTCCCCAACTTCCAAAAGGAAGCATTTGACAGATACGCAGAAATTCCTGAGGACGCTGTCTGTCACAATACTTTCCAGACATGTGAACAT
A1_TRINITY_DN50467_c0_g1_i1	hypothetical protein HdK1rev_00002 [Escherichia phage vB_EcoS_HdK1] QBQ81000.1 hypothetical protein HdK1rev_00097 [Escherichia phage vB_EcoS_HdK1]	k__Viruses;p__Uroviricota;c__Caudoviricetes;o__Caudovirales;f__Siphoviridae;g__Nonagvirus;s__Escherichia phage vB_EcoS_HdK1	nr	annotated	A1	PRJNA1215313	SAMN46401079	SRR32111960	GTGACCTGTTCTGCATGTTGTAGTTGTCGAGTAGTTCCTGCGCAGCGGCAGCGGCATTCGCTTCACCGTTCAGGTTGTAGTCGTTTGCAGTTATTGCACACATACCGAGACCGACTGCTTTAAAGCGCATTCCTTTGGATTGAGTCGGTGCCAGTGCTTTGACATGGATAGCGTTCATATTATTTACCTCCGTTACAATTTTAAATGTTAGCAGTTTTTTAACAGGTTGATGAAGCCCACCAGCGTGGAAGCGGTTGCAACCAGGCGGCCCATAGTATGCAGTTCCGCGTAAACTTTACCGTCGTTGAACACAGTTAAATAAACGTTAAGACCATTGCAACGGACGCGATATTTGCGCGCGTTATTACCGAAAGTTTCCAGCTCTGCGGTGATAGTCGC…
A1_TRINITY_DN50603_c0_g1_i1	DNA ligase [Enterobacteria phage JenP1] AKA60912.1 DNA ligase [Enterobacteria phage JenP1]	k__Viruses;p__Uroviricota;c__Caudoviricetes;o__Caudovirales;f__Siphoviridae;g__Nonagvirus;s__Escherichia virus JenP1	nr	annotated	A1	PRJNA1215313	SAMN46401079	SRR32111960	ATGAAGCGCAGATTAATGAATTAGGGCAGACGTATCGTTCAAGCCATCAAGCTAATATGATACCGAATGGTATGGTTGGTTCATTTGATGTGCGCGTTCTTACAGTACCGGAAGGTCTTGAAGATCTTATTGAAGTTGGACAAGAAATGCGTGTAGGTGCTGGTCGTCTTACGCATGAAGAACGTAAATATTACTTTGAGCATCCTGATGAATTTATTGGGAAGATTTCTAAATGGAAATTCTTTGCTCACGGTATGAAG
A1_TRINITY_DN50646_c0_g1_i1	putative aldo/keto reductase family protein, partial [Prokaryotic dsDNA virus sp.]	Unknown	nr	novel	A1	PRJNA1215313	SAMN46401079	SRR32111960	GCAAGATACTCCGGTGGGATGAAGTACCGTCGTTGTGGTAAAAGCGGTATACTGTTACCGGAAGTTTCTCTGGGCCTCTGGCATAACTTTGGTGATGTTGACACATTAGCCAACAGCCTCCGGATGGCTCACTTTGCATTCGACAAAGGTATCACACATTTCGACCTGGCTAATAACTACGGTCCCTCTTACGGCTCAGCTGAAGAAACGTTCGGACTCATCATGAAGAAATCCTTTATGCCCTATCGGGATGAACTATTCATATCCACCAAAGCCGGCCATGATATGTGGGAAGGTCCTTACGGAAACTGGGGCTCCCGAAAATACCTGATGAGCAGTCTCAACCAGAGTTTAAAACGTATGAATCTGGAGTATGTCGATATTTTCTATACCCATCGT…
A1_TRINITY_DN50755_c0_g1_i1	RNA_dependent_RNA_polymerase._	Unknown	cdd	annotated	A1	PRJNA1215313	SAMN46401079	SRR32111960	CCAAGACCTCCACTGGCTACCCCAATTACACCAAGAAAGACTTGGAGCTCACACATGTCCAACGCACGGTGTCGCGCGTGCGCGATTGGTCTGAAGGCCGTGGGGAGCTGCACGCCCCAGTGTACACTGCAGCGTTGAAGGACGAGCCCTCACCACCAGCTAGGATCCACGCCGGCAAGCGGCGTTTGCTGTTCTGCGCTCCACTGGAGCTGTCCCTGGCCTGTGCTGTCGTGCTCGCACCTGCCTGCGATGCACTCAAGCAAAAGCGGCTCCTGTGGCCCGGGGCGGTTGGCATGAACGTCATCACCGAGTGGGCAGCGCTACGTGGG
A1_TRINITY_DN50866_c0_g1_i1	hypothetical protein AVU34_gp79 [Enterobacteria phage JenP1] AKA60945.1 hypothetical protein [Enterobacteria phage JenP1]	k__Viruses;p__Uroviricota;c__Caudoviricetes;o__Caudovirales;f__Siphoviridae;g__Nonagvirus;s__Escherichia virus JenP1	nr	annotated	A1	PRJNA1215313	SAMN46401079	SRR32111960	TCTGATGGAAAAGTCCAGGTAACTGCAAAGATGGTACAGTTGCAAGATACAAGCGCCCAGGTCGAATCTGGTGCATACCGGCAGTGATATGAGGCTGTGCAAAGACACCGTGCTTATACAGATAGTTCGACACGTCAGTAAAACCACGAATATAATCCGTTGTGAACTCGTCGTCCACCTGCTTAGGGTCTTTGTCAAGAAGCATAGCCAAGCAAGTAGCTATGCAAGACATCACGGTCGGTTGAGTTTTATGAGTGATACGGTCTTTCATGG
A1_TRINITY_DN5114_c0_g1_i1	peptidase [crAssphage cr107_1]	Unknown	nr	novel	A1	PRJNA1215313	SAMN46401079	SRR32111960	GGCTCATTCTTAGGCTTTCTACGGGACTTTCGTCTCTAGGCTTATCTTAGTTAACTACATACAAAACTAAACTCACCAGTGTCAAACAAATGCATCACAATAGCCTTTTGTCGATTATTCAATTCCTCAATCAGACTATCGAAATTATCGACTTGACGGTAGTTATCACTTATACTACTATCTAAATCTAAGTCTATATCAGGAATATCAAACACATCATCAGTAGGAACACTAGCATCTTCTTCTGTTCTATCAAAAGTATCATCATGAGTAATAGTAGAAGTACTAGTTGTATCACTAGTTTCTAATCCAATAGTAGATAAACGATTACGAACTTCTCCAAGCAATGTATTATCTATTTGTCCTATCTTACCTATTAATTCTACTAAAGCATCTACT…
A1_TRINITY_DN51404_c0_g1_i1	terminase [Escherichia phage Lys8385Vzw]	k__Viruses;p__Uroviricota;c__Caudoviricetes;o__Caudovirales;f__Siphoviridae;g__Unclassified;s__Escherichia phage Lys8385Vzw	nr	annotated	A1	PRJNA1215313	SAMN46401079	SRR32111960	GTCAGCCCTTGCCGCCGGTTATTCGGCGAAGACAGCCAGGGTTAAAGGCTCGCAGCTGGCAAAAGATCCGGAGGTGCTTGCGTTTATAGCCCGTAAACAGTGCGAGACGGTGGAGGTGGATGAGGTTCCTGTTTACCGGCAGAAAAAATCAGAGCCGGAGGATAAACCCCGTCGCCATGAGGCGGCTGCAATACCACAGCCGGACGAAACAAATCCGGAGATGCCACCGCCCGTGGTGATATCTCCTGG
A1_TRINITY_DN51463_c0_g1_i1	hypothetical protein HOV27_gp040 [Escherichia phage vB_EcoM_Goslar] EDA7157663.1 hypothetical protein [Salmonella enterica subsp. enterica serovar Enteritidis] QBO63833.1 hypothetical protein Goslar_00040 [Escherichia phage vB_EcoM_Goslar]	k__Viruses;p__Uroviricota;c__Caudoviricetes;o__Caudovirales;f__Myoviridae;g__Goslarvirus;s__Escherichia virus Goslar	nr	annotated	A1	PRJNA1215313	SAMN46401079	SRR32111960	GTTGACAGCCATGACGTATCTAATGCGAATGGTGCATTCAGAAACTTCGTCTACGCGGGTAGACGTCGGGATATACTCCGTGTTAAAAACGGTACAGGTTACGCGATAAGGAAACCGCATATCCGTCGTATTGTTAACACCGAGAAAATGCCGCGTCTATTAGACCAGCAAGACTGGTACGATACGCTAGATGAAATATGTCAAATTGACCTCAACACGTTGAACTTTAATCAACCCGCG
A1_TRINITY_DN51587_c0_g1_i1	PotA, partial [Mycoplasma phage phiMFV1]	Unknown	nr	novel	A1	PRJNA1215313	SAMN46401079	SRR32111960	GGGTCGTGCTATCGTTCGTAATCCTAAGGTATTCCTTATGGACGAGCCTCTTTCCAACCTGGATGCAAAACTTCGTGTACAGATGCGTATCGAGATCTCCAAAATCCATCAGAGGCTGGGCGCTACTATCATCTATGTAACACATGACCAGACCGAGGCTATGACTCTTGGTACCAGAATCGTTGTTATGAAAGATGGTGTTGTTCAGCAGGTAGATACTCCACAGAATCTGTATCAGAAACCAGGCAACCTGTTCGTAGCTGGATTCATGGGATCCCCGCAGATGAACTTCCTGGATGCTGAAATCAAAGAAAACGGTTCTGATCTTGTTGCTAAGATTGGTTCTGATGAAGTTGTTATCCCGGCCGCTAAAGCTAAAGTCCTGAAAGACAAAGGCTA…
A1_TRINITY_DN51598_c0_g1_i1	hypothetical protein HdK1rev_00087 [Escherichia phage vB_EcoS_HdK1]	k__Viruses;p__Uroviricota;c__Caudoviricetes;o__Caudovirales;f__Siphoviridae;g__Nonagvirus;s__Escherichia phage vB_EcoS_HdK1	nr	annotated	A1	PRJNA1215313	SAMN46401079	SRR32111960	GGAAGGTGACTGAACAACTGGTATCATTTGGATATACGATCTCATATAAGCAACCATTGAGTCAGATGGATACTGAAAGTGTAGAAATTTTATGGTAATTGTGAAGGTAATATATGCTAGTCAAACTCGTTGTCGATGTTAAATTTGAAGAACCAATTAAAGGTCAAAATATCCATACTTTGGAAATTGGTTCTTTTAATGTAGATAAATTAATCAAAGGGCGATTAGTTGGTTTAGACTTACCGTGTGATC
A1_TRINITY_DN51604_c0_g1_i1	putative ATP-binding protein [Yersinia phage vB_YpM_23]	k__Viruses;p__Uroviricota;c__Caudoviricetes;o__Caudovirales;f__Myoviridae;g__Muvirus;s__Yersinia phage vB_YpM_23	nr	annotated	A1	PRJNA1215313	SAMN46401079	SRR32111960	TGTGCCGTAGATAACTGAAGTAACAGATCTGCTGCTGTTGTGAAGCGAACTTTGATACCTGCACGGACTGCTTCATAGCCCATCGCTATTGCCAGATGGGTTTTCCCCACACCTGATGGCCCCAGTAATACGATATTTTCATTACGTTCTATGAAGCTGAGTGAGCGTAACGACTGGAGTTGCTTCTGCGGTGCTCCGGTGGCGAATGTGAAGTCATACTCTTCGAACGTTTTCACCGCCGGGAAGGCTGCCATTCGGGTATACATCGCCTGTTTACGTTGATGACGTGCCAG
A1_TRINITY_DN51978_c0_g1_i1	186K protein readthrough product [Cucumber green mottle mosaic virus]	k__Orthornavirae;p__Kitrinoviricota;c__Alsuviricetes;o__Martellivirales;f__Virgaviridae;g__Tobamovirus;s__Unclassified	genbank	annotated	A1	PRJNA1215313	SAMN46401079	SRR32111960	ATTTTGCGTTAAAGATCTCAGGTTGTAAAAAAGCCTTCGTCTTTGGTGATGCTAAGCAAATCCCGTTTATAAACAGAGTCATGAATTTTGATTATCCTAAGGAGTTAAGAACTTTAATAGTCGATAATGTAGAGCGTAGGTATGTCACCCATAGGTGTCCTAGAGATGTCACTAGTTTTCTTAATACTATCTATAAAGCCGCTGTCGCTACTACTAGTCCGGTTGTACATTCTGTGAAGGCAATTAAAG
A1_TRINITY_DN52068_c0_g1_i1	phage DNA invertase [Escherichia virus P2] AGG36539.1 phage DNA invertase [Escherichia phage P2]	k__Viruses;p__Uroviricota;c__Caudoviricetes;o__Caudovirales;f__Myoviridae;g__Peduovirus;s__Escherichia virus P2	nr	annotated	A1	PRJNA1215313	SAMN46401079	SRR32111960	GATTTTTGAGGATAAAATCAGCGGCACTAAGTCCGACAGACCGGGGCTGAAAAAACTGCTCAGGACACTATCGGCAGGAGACACGCTGGTTGTCTGGAAGCTGGACAGGTTGGGGCGCAGTATGCGGCATCTTGTTACGCTGATAGAAGAGTTACCCGCGAACCTGCGAAGAAAGAAAGCACCACGGTGAAGCGTAAGCGCAGAACTAAGAAGCAGAAGAAAGAGCCGGAAGCGAAGCAGGGCGATTACCTGGTGGGTACGGATGAAAACGTGCTGGTACTTAATCGCACTTATGCCAACCGGAGCAACGCCGAACGAGCGGCGAAAATGCAGTGGGAACGCCTGCAACGCGGCGTTGCGTCATTCTCGCTACAACTGGCGGAAGGGCGGGCAGATCTC…
A1_TRINITY_DN52385_c0_g1_i1	modulator protein [Escherichia virus P1] CDL28007.1 Modulator protein [Escherichia coli ISC7] CTP93793.1 Modulator protein [Escherichia coli] SMZ42826.1 Modulator protein [Escherichia coli]	k__Viruses;p__Uroviricota;c__Caudoviricetes;o__Caudovirales;f__Myoviridae;g__Punavirus;s__Escherichia virus P1	nr	annotated	A1	PRJNA1215313	SAMN46401079	SRR32111960	GAAGTAAAGCTCTGCGCATGTACCGTCCGGACGGGAAATGGCGGACGGTCGTCGATTTCAAAACAAACAGTGTTCCCCAGGGCGTCCGTGACCGGGCATTCGAAGAATGGGAGCAGATCATCATAGATAATGCATTGCTTCTCAATGCGGATTAAACTTCCCCAAATTATGGCTGTTTGCTCACCGAGCATCGCTCAAAGAAGCACGATTCTTCAAACATATAGATA
A1_TRINITY_DN52510_c0_g1_i1	DUF2633 family protein [Escherichia phage TL-2011b]	k__Heunggongvirae;p__Uroviricota;c__Caudoviricetes;o__Caudovirales;f__Podoviridae;g__Uetakevirus;s__Unclassified	refseq	annotated	A1	PRJNA1215313	SAMN46401079	SRR32111960	ACATACTTCAAGGAACCTTTTGTGAGTCAGGCAACCAGTATGCGAAAACGACACCGATTTAACAGTCGCATGACCCGTATCGTACTGCTCATCAGCTTTATCTTCTTCTTTGGCCGTTTTATCTACTCGTCCGTCGGTGCCTGGCAGCACCATCAGAGCAAAAAAGAAGCTCAGCAATCCACACTCTCCGTCGAATCACCGGTACAACGTTAGCGGTTACCTTCTCCACTTTCACAGAACATAACGGCACTTCGCTGTCGGATGCTTTTGCTGTTTGGGATTATCAAAGCGG
A1_TRINITY_DN52744_c0_g1_i1	replication A family protein [Escherichia phage 500465-1]	k__Viruses;p__Uroviricota;c__Caudoviricetes;o__Caudovirales;f__Myoviridae;g__Peduovirus;s__Escherichia phage 500465-1	nr	annotated	A1	PRJNA1215313	SAMN46401079	SRR32111960	GGCAACAGGGTGACAAAAAAGCAGGTGCGCCGGTACTGGATAACCCGCGTCTTGATGCAATCCTGGCTGCTGCTGATGCTGGTTGTTTTGCCACCTACATCATGAAGCAGGGCGGCGTACTGGTTCCCCGCAAATATCACCTCATCAGAACTGCTTATGAAATCAACGAAGAACCGACCGCATATGGCGATCACGGTATTCGTATTTATGGCATCTGGTCACCCATTGC
A1_TRINITY_DN52790_c0_g1_i1	transposase [Escherichia phage Rac-SA53]	k__Viruses;p__Uroviricota;c__Caudoviricetes;o__Caudovirales;f__Myoviridae;g__Unclassified;s__Escherichia phage Rac-SA53	nr	annotated	A1	PRJNA1215313	SAMN46401079	SRR32111960	GCGGCCGGAGAGGACGTTATTCTCTTTGGCGCGAGTTTTTTAATGTGCGGATGACGGTATTTATTCCAATTTTGAGTGTCCTTGCGGTATCGCGGACACCTGCTCCGTTGAACGCCATTTCGGTGATTTGCTCTTTGACTCCGGGCTTACGGGCTTCATAGGTGTAGGTGAGCAGAAATACACGATGGCAGTCACGGCAGCGAAACCGATCACGGCCTTTAGGGTTCTGA
A1_TRINITY_DN52817_c0_g1_i1	chloramphenicol acetyltransferase [Stx converting phage vB_EcoS_P27] AAA73425.1 chloramphenicol acetyltransferase [Cloning vector pMAKC76] AAF13159.1 chloramphenicol-resistance protein [Integration vector pLOI2225] AAF13162.1 chloramphenicol-resistance protein [Integration vector pLOI2228] AAK94926.1 chloramphenicol acetyltransferase [Template plasmid pSG76-CS] AAL09909.1 cat [CRIM plasmid pCAH56…	k__Viruses;p__Uroviricota;c__Caudoviricetes;o__Caudovirales;f__Podoviridae;g__Traversvirus;s__Stx converting phage vB_EcoS_P27	nr	annotated	A1	PRJNA1215313	SAMN46401079	SRR32111960	AAAAAAATCACTGGATATACCACCGTTGATATATCCCAATGGCATCGTAAAGAACATTTTGAGGCATTTCAGTCAGTTGCTCAATGTACCTATAACCAGACCGTTCAGCTGGATATTACGGCCTTTTTAAAGACCGTAAAGAAAAATAAGCACAAGTTTTATCCGGCCTTTATTCACATTCTTGCCCGCCTGATGAATGCTCATCCG
A1_TRINITY_DN5285_c0_g1_i1	hypothetical protein HOV27_gp104 [Escherichia phage vB_EcoM_Goslar] QBO63897.1 hypothetical protein Goslar_00104 [Escherichia phage vB_EcoM_Goslar]	k__Viruses;p__Uroviricota;c__Caudoviricetes;o__Caudovirales;f__Myoviridae;g__Goslarvirus;s__Escherichia virus Goslar	nr	annotated	A1	PRJNA1215313	SAMN46401079	SRR32111960	TGCTTCTTTAAGGCTGGCGATTGCGCTAGCAGCTTGATCTGTATTCGCAAGGCTAATAACCGGGATCAAACGCATGTCAGGACTGCAGATATTCAATGCTTGGTATACACGTCCATTGATTCCTACGGTATCAGACATCGGATAGTGCGCGCTGCATTGAAATTGACCCATGACAACAAGCGAACGATCGGAGATACCAATTTGATAACGCCCGTCTTCGCTGTAGGCGTAGCAGTTATTCCCACGAGCCATCCAGTTAGCCTGTGCTTGCGTGCTAACAAAAGCCAGAGTGGTGACGATAGCGAATACGATATTTTTGAACAGTTTCATGATAG
A1_TRINITY_DN52862_c0_g1_i1	antitermination protein [Escherichia virus HK97] AAF31144.1 Q protein [Escherichia virus HK97] EFC1968103.1 antitermination protein [Escherichia coli] HBA3845993.1 antitermination protein [Escherichia coli] HBA5285047.1 antitermination protein [Escherichia coli]	k__Viruses;p__Uroviricota;c__Caudoviricetes;o__Caudovirales;f__Siphoviridae;g__Hendrixvirus;s__Escherichia virus HK97	nr	annotated	A1	PRJNA1215313	SAMN46401079	SRR32111960	GTGACCGCATTCAAAATGTTGTCTGCGATTGACTCTTCTTTGTGGCATTGCACCACCAGAGCGTCATACAGCGGCTTAACAGTGCGTGACCAGGTGGGTTGGGTAAGGTTTGGGATTAGCATCGTCACAGCGCGATATGCTGCGCTTGCTGGCATCCTTGAATAGCCGACGCCTTTGCATCTTCCGCACTCTTTCTCGACAACTCTCCCCCACAGCTCTGTTTTGG
A1_TRINITY_DN52939_c0_g1_i1	hypothetical protein EP-phiFL3A_gp21 [Enterococcus phage phiFL3A]	k__Heunggongvirae;p__Uroviricota;c__Caudoviricetes;o__Caudovirales;f__Siphoviridae;g__Phifelvirus;s__Enterococcus virus FL3	refseq	annotated	A1	PRJNA1215313	SAMN46401079	SRR32111960	GGGCAAGTCATGATTGAAATGAGAGTACTTGATTATCGAATTACTAGTGATGATAAGCAAGTAATCGTAAATAAAGCGAGACGAAACGAACACGGAGAGTTAACCATTTTGACTGATAAAGACGGTACACAAAAAGAATCACTCGCTTTGATTGGTTATTATGGCAATTTAAGTAAGGCTCTCGTCGCAATAGAACGCGATTATGTGCTTTCTAGTGGTAAAACAATACAAACAGTCAAAGAATACAAAAAAGAGCTAGAATCGATTCACAGCAAGCTAAAACGTGAATT
A1_TRINITY_DN53355_c0_g1_i1	VP2 [Rotavirus A]	k__Orthornavirae;p__Duplornaviricota;c__Resentoviricetes;o__Reovirales;f__Reoviridae;g__Rotavirus;s__Unclassified	genbank	annotated	A1	PRJNA1215313	SAMN46401079	SRR32111960	ATTAAATAATGACATAATATTTAACTACATTCCAGAAAGGATAAGAAATGATGTTAATTACATACTTAACATGGATAGAAATTTACCGTCAACAGCTAGATACATAAGACCAAATTTACTACAGGATAGACTGAATTTGCATGACAATTTTGAATCTTTATGGGATACGATAACAACCTCGAACTATATACTAGCACGGTCGGTAGTGCCGGATCTGAAAGAACTAGTTTCAACAGAAG
A1_TRINITY_DN53585_c0_g1_i1	hypothetical protein [Streptococcus phage phi-SsuZKB4_rum]	k__Viruses;p__Uroviricota;c__Caudoviricetes;o__Caudovirales;f__Siphoviridae;g__Unclassified;s__Streptococcus phage phi-SsuZKB4_rum	nr	annotated	A1	PRJNA1215313	SAMN46401079	SRR32111960	AACGGAACAGCTAAAGGCAGAAAACGCCTTAGAATGGACAGGATGCCTCAATAACATAAGGGCTTGTGCGAGGGAGATTGTGGAAAAGGAAATTATTTTTGCATAAACAGATGATTAGTGGCAGGGGGAAATCCTGCCGCTTTTTCTGCTTTAGTTTGTCAGCTTGACAAATAAAGGGTTAAGGAATATAATTAGATTCAGTATTATACAAGGAG
A1_TRINITY_DN53978_c0_g1_i1	phage minor tail protein [Stx1a-converting phage Stx1_14744]	k__Viruses;p__Uroviricota;c__Caudoviricetes;o__Caudovirales;f__Siphoviridae;g__Unclassified;s__Stx1a-converting phage Stx1_14744	nr	annotated	A1	PRJNA1215313	SAMN46401079	SRR32111960	CAAAGTTCACCGCATCCAGAAAACGCGCATACACCCGGCGGCGGACCACCGTGGCACCCACCAGGCTCTGCAAATCCTCCGCCATCCCGGTGACAAGACCGAACAGATTGGACACCGTCAGCGACGGGCGGGCACTGCTGCCCTTTCCGTTCATCTCAAAGCCACTGCCCTCAATCGGGTACGCCTGATATTGCCGCCCCTGCCAGGTCACCGGCTCCCTTTTTTCATTCAGCTCATTGCAG
A1_TRINITY_DN54078_c0_g1_i1	tyrosine-type recombinase/integrase [Escherichia virus Lambda]	k__Heunggongvirae;p__Uroviricota;c__Caudoviricetes;o__Caudovirales;f__Siphoviridae;g__Lambdavirus;s__Escherichia virus Lambda	refseq	annotated	A1	PRJNA1215313	SAMN46401079	SRR32111960	ATCGCTCAGTGTTGATCTGATTAACTTGGCTGACGCCGCCTTGCCCTCGTCTATGTATCCATTGAGCATTGCCGCAATTTCTTTTGTGGTGATGTCTTCAAGTGGAGCATCAGGCAGACCCCTCCTTATTGCTTTAATTTTGCTCATGTAATTTATGAGTGTCTTCTGCTTGATTCCTCTGCTGGCCAGGATTTTTTCGTAGCGATCAAGCCATGAATGTAACGTAACGGAATTATCACTGTTGATTCTCGCTGTCAGAGGCTTGTGTTTGTG
A1_TRINITY_DN54237_c0_g1_i1	chromosome segregation protein [Shigella phage DS8]	k__Viruses;p__Uroviricota;c__Caudoviricetes;o__Caudovirales;f__Siphoviridae;g__Unclassified;s__Shigella phage DS8	nr	annotated	A1	PRJNA1215313	SAMN46401079	SRR32111960	GTGAAATCCTTACACTCAATGCGGACGATTGGTGCGCCACGTTCAATGGCACGCAATGCGCCGAGATAGCGGTGCTGACCATCAAGAATGCGAATACCCTTTTCATCAGGAATAACTGTTAATGCTGGTAATGGCTGACCTGATTCCCAGCACTGCGCGAAATATTCAACGTGTTGCTCGTCTGCTTCGCGGATGTTGTATCCCGGCTCCAGATAGATTTGTTCAACTGGCACGAGATATGTTTTGTTTACCGCGATGCCGTTCCGCGTCTCTTTGTCTGAA
A1_TRINITY_DN54281_c0_g1_i1	lytic transglycosylase [Lactobacillus prophage Lj965]	k__Heunggongvirae;p__Uroviricota;c__Caudoviricetes;o__Caudovirales;f__Siphoviridae;g__Unclassified;s__Unclassified	refseq	annotated	A1	PRJNA1215313	SAMN46401079	SRR32111960	GATGGAACAAGCACGTTCTATGCAACGAAGAATTGCTACTTTAACAGCTAATCGAGACAATCTTGATATGAGCAAGCAGGGTAGTAAAGTTAAAGCAATGAGATTAGATGATCAAATTGCTGCTGCTCAAATTAAGATGGAACGGTATCAGACTCAAGCTAAGGCTCTTGCGCAGGAAATGTCGCAGGAGCTTGATACTGTTCCCAACTCATTAAGACGCATTGAGCGCGAAATGGATCAAAC
A1_TRINITY_DN5441_c0_g1_i1	Y-family DNA polymerase [Salmonella phage vB_SosS_Oslo]	k__Heunggongvirae;p__Uroviricota;c__Caudoviricetes;o__Caudovirales;f__Siphoviridae;g__Unclassified;s__Unclassified	refseq	annotated	A1	PRJNA1215313	SAMN46401079	SRR32111960	CAATCGGGTGATGTCGACGCTGGAAGAACTATCGCCCCGCGTCGAGATTTACAGTATTGATGAGGCATTCTGCGATCTGACAGGTGTGCGTAATTGTCGCGATCTGACTGATTTTGGCAGAGAAATTCGCGCAACGGTGCTACAACGTACCCATCTTACTGTTGGTGTGGGGATCGCCCAGACCAAAACGCTGGCTAAGCTTGCCAATCATGCGGCAAAAAAATGGCACCGGCAGACAGGTGGGG
A1_TRINITY_DN54522_c0_g1_i1	hypothetical protein [crAssphage cr107_1]	k__Viruses;p__Uroviricota;c__Caudoviricetes;o__Caudovirales;f__Podoviridae;g__Unclassified;s__crAssphage cr107_1	nr	annotated	A1	PRJNA1215313	SAMN46401079	SRR32111960	AAAAAATGGAATCAAGTATTGATAATGATGATGAATTTATTATTCCTGAAGATATGGTAGAACGTATTAAAGATGTAATCTATAAACGTAATCTACTTAATGTCGAGAGAGTAACTAATGAAGTTCCAGTTAAAGATGATATAAACCAACAACAGATAGAAGTATGAAAGTAAATGCAATAGATAGATATGACATACGTAATATGTATACACATTTTATAGAGACAAGTGAAGAGGAGTACGACCTTGTGTCTCACAATATAGTCAGATATAAATCTTTGCTTTATCGAATTAAATACTCTATTGAACAAAATAGAAATGCTGTTGAAGCCATATTTGATGTATGTGTATATAACTACTGGGAATGGAATACAGATGAGTTAGATACTAATCAAAAAAT…
A1_TRINITY_DN54645_c0_g1_i1	hypothetical protein [crAssphage cr107_1]	k__Viruses;p__Uroviricota;c__Caudoviricetes;o__Caudovirales;f__Podoviridae;g__Unclassified;s__crAssphage cr107_1	nr	annotated	A1	PRJNA1215313	SAMN46401079	SRR32111960	GCGCAAGCTATTAACTTCTTATTTGAGACAACTGTTGAGAATGGAGTAGTAACTATTGTATCTGATGAAAATGGTAAACCTAAGATAAAAGAAGAGTTTAAAGATTTACGTAAATCTGAAGCTAGACTTAACTATCATTATCGTAAAGGTATTCTTGATTCAAATGGTGTTCCTACTGGTAATGTATTTAAGTTTAGAAGTCTACTTATTGATAAAGTTAAGAACCTTAATAAGTATAATAGTGAGACAGCTAAAACGGTAGATATGAATTGGCTATTTGAAGGAGGTGATGTATTCTCACCTCTTTATTGGGGAAAGAATAGTGAAATATCATTGATACAAGACGAGAATGGAGAATATAATATTAGACTTACTGGTGA
A1_TRINITY_DN54773_c0_g1_i1	VP1 [Gokushovirus WZ-2015a]	k__Viruses;p__Phixviricota;c__Malgrandaviricetes;o__Petitvirales;f__Microviridae;g__Unclassified;s__Gokushovirus WZ-2015a	nr	annotated	A1	PRJNA1215313	SAMN46401079	SRR32111960	GCCAGGTCCTTTCTGTGTCCACGGAAGAGCAGAAGTAAAGTAATCATGGCGTTTACCACGAGGCGGACAAGCTAAGCCGGGAACAATACTGGTACCTGACGAGAAAACCCAGGAAGGCTGATCAGCAGCTCGGGCAGAGTCTAAAACTTCGTTAGTATCGCCTTTCTGAATCTTGACGGATTTTTGGAGGTTTTCATCTCTAAACCATTCATTCCAAATAAGGTAAACACCACGAAACGGAAGAGCACTAATACCAGATAAAT
A1_TRINITY_DN54842_c0_g1_i1	putative helix-turn-helix domain containing [Klebsiella phage vB_Kpn_Chronis]	k__Viruses;p__Uroviricota;c__Caudoviricetes;o__Caudovirales;f__Myoviridae;g__Unclassified;s__Klebsiella phage vB_Kpn_Chronis	nr	annotated	A1	PRJNA1215313	SAMN46401079	SRR32111960	GTTTCCATTAATTTCTAGCATTGGATATGCGGGGTTAAGGGGCTTTAGGAAGCGTCTGCCGGCATCGATTACAAGCTTCTTAAAGGTCGCTTCGTTATCGCCTTCTAGCTTCGCGACAACCAGCTTTCCGTTGCGCGGCTCGACTTCAGGATCAACAAGTATCGCTGCTCCCTCGGGTATGCTCAGTCCAGCCGGGGAGGTCATAGAATCCCCTTTAACGTCCAGCCAGAATGAATCTTCTGAGCAGTCAACAGTCG
A1_TRINITY_DN54866_c0_g1_i1	DEXDc helicase [Bodo saltans virus]	Unknown	nr	novel	A1	PRJNA1215313	SAMN46401079	SRR32111960	TTTCTTTTTATTGAGATCAAGATGGTTAACTTCGGCGTCAAAACGTTCATCAGTAGAACGCAAGGCATTTAATACTTGCCATACCTGCTTGTACTTCTTGTCGTTATCTAGAGCATCCTTAGGATCTACTCCATCGGCAACAACAATCGGCAAAATAATATATCCATATTCCTTGCCTTCAGCTCGCCGCATAATACGACCGACCGCTTGAACAATATCGACTTGTGACTTTTTAGGGCTGAAGAAGATAATAGCGTCAAGGTTAGGTACGTCTATTCCTTCAGTAAGGAAACGAACATTAGATAAGACCCGTGCACGATTATCTTCAAGGCTATCGTCCGCCAACCAATCTAACTCTTCTTCTTTTTCAAGTGCATTCAATCCACCATCAACGTGGTG…
A1_TRINITY_DN55005_c0_g1_i1	glucosamine-6-phosphate isomerases/6-phosphogluconolactonase [Marseillevirus LCMAC201]	Unknown	nr	novel	A1	PRJNA1215313	SAMN46401079	SRR32111960	GTTCCTACTTTCAATTCTTCAGTCGCAGCATCATCACATACGATAATACCTTTTTCATGCATCTGCAATGCACTGATTGTCCACATCTGAGTGATAGAACCTTCTACGGCATGATACAGTGCACGGGCCTTGTTGTGTCCATTCACGATAATCATCACTTCTTTGGCAGAAAGAACAGTACCCACGCCTACTGTCAAAGCAGTCTTAGGCACTTTATTGATATCATTGTCAAAGAAACGAGAGTTAGCAATGATTGTATCCGTAGTCAATGTTTTCTGACGAGTACGTGAAGTCAATGAAGAACCCGGTTCATTGAAAGCGATATGTCCATCAGGACCAATACCACCCATGAACAAGTCGATACCGCCATAAGACTTAATCTTTTCTTCGTAACGTGCA…
A1_TRINITY_DN55439_c0_g1_i1	hypothetical protein H3T64_gp16 [Enterococcus phage vB_EfaP_IME199] ALO81004.1 hypothetical protein [Enterococcus phage vB_EfaP_IME199]	Unknown	nr	novel	A1	PRJNA1215313	SAMN46401079	SRR32111960	GTAGGGTTTAACTCACGACTTTTTGCTAGTGATGTGTTGTTACCTACCACTTGAGAATGTGATAGGCGTTTTTCTTCCATGATTACTTCCATAGCAATCCAAAATTTTCTTAGAAACTCTTTACGTTCTTCATTTTTCATAAGGTCAATAATCCTCCTAGGTTTAAAATTCGTTTTAAGAAATCTTTTAATTTGTTAATCATTTTTTAATCTCCTTCTGTAAAGTTTACTAAAGCGACAAAAGCGAGTATTGGTAAAATCCATAATAGTGCTAACATTATTCTTCCTCCTGTACGTCAATGACTTGAACGAAACTGTCTTCTTCTTGAGTAAAGATAATTTCAGCATCTAAGGCAGATTGTGCAAAAATGAATGTTTCTTGATTTGTACCGTCCCAAGC…
A1_TRINITY_DN5556_c0_g1_i1	DNA primase [Klebsiella phage ST13-OXA48phi12.1]	k__Heunggongvirae;p__Uroviricota;c__Caudoviricetes;o__Caudovirales;f__Myoviridae;g__Felsduovirus;s__Klebsiella virus ST13OXA48phi12-1	refseq	annotated	A1	PRJNA1215313	SAMN46401079	SRR32111960	TGTCGTCGCACTAGCGCAATACGACATTAACTATGCGGTCGCTTCGCTGGGTACCTCAACCACGGCAGACCATATGCATATGTTATTCCGGGCGACGAACAACGTAATTTGCTGTTACGACGGCGACCGGGCTGGCCGTGATGCCGCCTGGAGAGCGCTGGAAACAGCAATGCCTTATATGACCGACGGTCGGCAGGTACGCTTTATGTTTTACCTGACGGCGAAGACCCGGATACGCTGGTGCGTAAAGAAGGCAAGGCGGCTTTTGAAGCGCGGATGGAGCAGTCGCAGCCGCTCTCTACGTTTCTGTTTAATAGCCTCCTGCCGCAGGTGGATTTAAGCTCG
A1_TRINITY_DN55689_c0_g1_i1	hypothetical protein 2204_scaffold211_00019 [Bacteriophage sp.]	k__Viruses;p__Unclassified;c__Unclassified;o__Unclassified;f__Unclassified;g__Unclassified;s__Bacteriophage sp.	nr	annotated	A1	PRJNA1215313	SAMN46401079	SRR32111960	GAAATTCCCAAAATACCCGTTACAAGGAAAAGGGCTATTTCTACGGATTTACTTCGTAAATTTTCGGAACTGCCTTATTCTTTGATTATGCAACCGGGGACAAATAGGTACAATCTCGCAAAGGATGTCTTTCTTTTGAGCTTCTGCCTAATTGGAATGAATGCGGTAGATTTGTACACTTGTACGGATTTGAAGAAAGGACGTATTATATACCAACGGACAAAAACCAAGAATCGGAGAGCTGACAAAGCGGAAATGTCTGTGAGGATAG
A1_TRINITY_DN55774_c0_g1_i1	polyprotein [Bovine viral diarrhea virus 2]	k__Orthornavirae;p__Kitrinoviricota;c__Flasuviricetes;o__Amarillovirales;f__Flaviviridae;g__Pestivirus;s__Unclassified	genbank	annotated	A1	PRJNA1215313	SAMN46401079	SRR32111960	TTCTTGTGCTTGTGCTTGATCTTCTTTGGGGTGGTGTAGACCTTCTTCTTTCTCTTCTTACCACCACCTCTTAGTCTTAGAACCAAGTGCAAAGTGGACTCCTTTTGGATGTTGTAGTCGGACAAAGTTCTGCCGTCTTCCAATTGCTTACCAGCAAAGATCAATCTTTGTTGGTCAGGTGGGATACCTTCATTGTCCTGGATCTTGGACTTGACATTGTCAATGGTGTCGCTG
A1_TRINITY_DN56005_c0_g1_i1	hypothetical protein OSG_eHP9_00005, partial [environmental Halophage eHP-9] NYZ46187.1 xanthine/proton symporter XanP [Escherichia coli]	k__Viruses;p__Unclassified;c__Unclassified;o__Unclassified;f__Unclassified;g__Unclassified;s__environmental Halophage eHP-9	nr	annotated	A1	PRJNA1215313	SAMN46401079	SRR32111960	GTCAGCTAAAATGCCCGCTTTGCTACCACGGGATTGTTTTCGATGTCTGTTTCCACCCTCGAGTCAGAAAATGCGCAACCGGTTGCGCAGACTCAAAACAGCGAACTGATTTACCGTCTTGAAGATCGTCCGCCGCTTCCTCAAACCCTGTTTGCCGCCTGTCAGCATCTGCTGGCGATGTTCGTTGCGGTGATCACGCCAGCGCTATTAATCTGCCAGGCGCTGGGTTTACCGGCACAAGACA
A1_TRINITY_DN56090_c0_g1_i1	thymidilate synthase [Escherichia phage Bp4] AHN83407.1 thymidilate synthase [Escherichia phage Bp4] AXY81317.1 thymidilate synthase [Escherichia phage PD38]	k__Viruses;p__Uroviricota;c__Caudoviricetes;o__Caudovirales;f__Podoviridae;g__Gamaleyavirus;s__Escherichia virus Bp4	nr	annotated	A1	PRJNA1215313	SAMN46401079	SRR32111960	GATTGTTAACCGTATTCTGGAACCATTCACACATATCCGTGTAGTGGTAACTTCAACTAGCTGGGCTAATTTCTATGGACTGCGTGACCACAAAGATGCACAACCAGAGATTCGTGAACTGGCTCAGGCAATGCGTAAGGCACACGAAGAAAGTACACCAAGAGCATTACCGTATGGACAATGGCATCTGCCATATATTGCTCATATTGACCGTGTTGGGGCTTACAATTTCTGCAAA
A1_TRINITY_DN56148_c0_g1_i1	hypothetical protein HOV27_gp175 [Escherichia phage vB_EcoM_Goslar] QBO63968.1 hypothetical protein Goslar_00175 [Escherichia phage vB_EcoM_Goslar]	k__Viruses;p__Uroviricota;c__Caudoviricetes;o__Caudovirales;f__Myoviridae;g__Goslarvirus;s__Escherichia virus Goslar	nr	annotated	A1	PRJNA1215313	SAMN46401079	SRR32111960	TATATCAAGATCGATGGGGATATGGCCAGCAATCAGATGCGAGAGATTAACAAGTATCTTGCCTGGATAGAGCAAAAGAACCCACGTCGAACCGATGATATCTTTGAAGGGTTCGTTAAAGCACGTGAAGCGATGGATAATTACATTGCGCCACAACAACAAATGGAGGAGCTGAGCCGCGCTGTTGGTGAAATCTACAAACCTGTTGTATACGAAGAGATTCTGG
A1_TRINITY_DN56430_c0_g1_i1	hypothetical protein [crAssphage cr107_1]	Unknown	nr	novel	A1	PRJNA1215313	SAMN46401079	SRR32111960	TTATAAAAGAATGATGCCCAACCTTTATGAGAATTAGCATCTTGATTTTCATTAATAACAGAAGCTCTTGCTCTGTCACGAGAATCTCTCCATAATAAATATGGATTAACTGGCATGGCACCTTGTAGAGAATATACTTGATGTTTAAGTCCTCTACTTAGTAACTTCCACATACAAAACCATTCAAGAGCTTCGATAAGTTTTCCGTTATCAGGTATAACAGGAATATTACAATGAAAAGTATCACTATATACAGTCTTAACTGTAAGATAGGATACTTTAACAACATCTGTATCAAAGTTTAATTGAATAGCATTAGCGTCACGAAGATAAACGTAATTACGTCTTTCATAGCTTTCAGGGTCTACTTCAACAGTACGCTTACTTTCTCGTTCCCTA…
A1_TRINITY_DN56556_c0_g1_i1	integrase (P4 int) (AA 1-440) [Enterobacteria phage P4]	k__Viruses;p__Uroviricota;c__Caudoviricetes;o__Caudovirales;f__Unclassified;g__Unclassified;s__Enterobacteria phage P4	nr	annotated	A1	PRJNA1215313	SAMN46401079	SRR32111960	CGACATTCGCCAGCTCAAAACCAGCCACCTGTTAGCCCCGATTAAAAAAGTTGATGCCAGTGGAAAGCATGACGTCGCTCAGCGCTTGCAACAGCGCGTTACGGCCATTATGCGTTATGCCGTGCAGAACGATTACATCGACTCAAATCCAGCCAGTGATATGGCCGGTGCGTTATCGACAACCAAAGCGCGACATTACCCCGCTTTACCCTCAAGCCGATTCCCTGAGTTTCTTGCACGTCTTGCTGCATATCGTGGCCGTG
A1_TRINITY_DN56883_c0_g1_i1	gpFI [Escherichia phage Wphi] AAN28240.1 gpFI [Escherichia phage Wphi]	k__Viruses;p__Uroviricota;c__Caudoviricetes;o__Caudovirales;f__Myoviridae;g__Peduovirus;s__Escherichia virus Wphi	nr	annotated	A1	PRJNA1215313	SAMN46401079	SRR32111960	GCTGGCTGAAATTCTGGCGGTAGGCTTTCACCTCGGAAATGGTTTTACAGCCCCATGCGCTGATATACCCGAAAGCGCGCAGCTTCTGACAGACTGATGCCAGTGCGACGGTAACCTCTTTGGTGTCCAGTCCCGGCACACCGAGAATGCGCGGCTTAACACCGGTTACCGACTCCGCCGCCAGCAGGGCTTTCAGTCCGGTGTACTGACCGTTTTCGTCAGTGGTGCCG
A1_TRINITY_DN57059_c0_g1_i1	phosphatase [crAssphage cr107_1]	k__Viruses;p__Uroviricota;c__Caudoviricetes;o__Caudovirales;f__Podoviridae;g__Unclassified;s__crAssphage cr107_1	nr	annotated	A1	PRJNA1215313	SAMN46401079	SRR32111960	GGGACGGTAAAGAAGATACCAGCGTAGAACGAAGCGGTAGTCGTTTGAACTTTAATACAACTAAAGTTAATGCCTATTGGTTCTCAAAGTTCTTACAGACCCATAATTACCGTTTATGTCTTGGCGGACACAAACATACGTACAGTTGCAGCTATCCCATTTTAGAGAACGAAAACAGCTCTATGAAGCCTATCATACAGGTCACTGCGGACGTTCTAAAGAAAGATTTTAATTCAGATGAATTATATACCGAAACAGCAGAAGGAGCTTTACAAGGGCAATCTTTCCCTAAATCTTGGGAGAATAATGCGAATTTCGATATGCTTAAACATTTGTGTACGTTTCAACTGGTTGAGGAAATTACAGCTCCTATATATTTAATGTGTCAAGCTACGGGAT…
A1_TRINITY_DN57068_c0_g1_i1	putative tail fiber protein [Bacteroides phage B40-8] ACH81942.1 putative tail fiber protein [Bacteroides phage B40-8]	k__Viruses;p__Uroviricota;c__Caudoviricetes;o__Caudovirales;f__Siphoviridae;g__Unclassified;s__Bacteroides phage B40-8	nr	annotated	A1	PRJNA1215313	SAMN46401079	SRR32111960	GTAGATTTGTTCATACTATTACCGTTCCGAATGATATTGTTAACGCACAAAATATCGGTATAGGATTTTACATACAAGTCGGTGATGGTACCACGATGAAAATATGTAATCCTCAGATTGAAATCGGTGATACTGCAACCGAATGGAAGCCTGCGCCAGAAGATGGAATAATAGAATCTAAGGAATATACTAATAGTCAAATTAGTGTAGTCGAAG
A1_TRINITY_DN57132_c0_g1_i1	DNA polymerase III alpha subunit [Bacillus phage Anath]	Unknown	nr	novel	A1	PRJNA1215313	SAMN46401079	SRR32111960	GTGAGATGTACGTCGCCCGCCGTACGATGGACTTGAAAGAAGGGAAGCCGGACCAAAGCGGTTATCACTTGATTGTACTTGCCAAGAATGAGAAAGGTTATCATAACCTTATTAAATTAGTATCGCACGCGTGGACGCGCGGGTACTATATGCGTCCGCGTACCGACCGCAGTGAGCTGGAGAGGTATCACGAAGGTCTGATTGTCTGCTCAGCGTGTTTGGGTGGCGAGGTGCCGAAGCGTATTACCGCAGGGCAGTTTGACGAAGCCGAAGAAGCGATCCAATGGTATAAGAACCTGTTTGGTGATGACTACTATCTGGAGATGCAGCGTCATAAGGCGACTGTACCCCGTGCCAATCATGAATGTTATCCGCTACAGGTAAATGTGAACAAATACT…
A1_TRINITY_DN57266_c0_g1_i1	replication protein [Escherichia virus Lambda_4A7]	k__Heunggongvirae;p__Uroviricota;c__Caudoviricetes;o__Caudovirales;f__Siphoviridae;g__Lambdavirus;s__Escherichia virus 4A7	refseq	annotated	A1	PRJNA1215313	SAMN46401079	SRR32111960	CAAAAATGGCGAAAGTCGGTCTGCGGGAACAGAACCGACTTTCAGGTGCAAATCGTAACACACTCATTGCGGGAGGAATTATGGCAAACACTGCTGAGATATTCAATTTTCCTGTGCCGGATGTGGCACAAAAGGAGCGGCGCGTGGCAGATCTCGATGATGGTTATACGCGCATTGCAAATGAGTTGCTGGAAGCTGTGATGCTGGCCGGATTAACACAGCACCAGCTTCTGGTCTTTCTGGCTGTCATGCGCAAAACATATG
A1_TRINITY_DN57561_c0_g1_i1	hypothetical protein [crAssphage cr115_1]	k__Viruses;p__Uroviricota;c__Caudoviricetes;o__Caudovirales;f__Podoviridae;g__Unclassified;s__crAssphage cr115_1	nr	annotated	A1	PRJNA1215313	SAMN46401079	SRR32111960	ATAGCATTCTTCATATCCTAAGGGAGCATTTCCTTCATAGGTGGTGGAACCATCTAATTAGCTTTCCTTATTATATTCTTCAACTCACTGACTTCTTTCTATAGTTCTAATATTTTATCGTTCTCTCTAGCTGGTTCATTATCTACTCCCAGCTTATCTAATAATACTTGGCACTTAGCCATTTCTTCATCACATTTAGCTATTGCCTCTTTTCTCTATTTGTACGTATCATATTG
A1_TRINITY_DN57577_c0_g1_i1	putative phage terminase large subunit B [Lactobacillus phage phiAQ113] CCI88321.1 putative phage terminase large subunit B [Lactobacillus phage phiAQ113]	k__Viruses;p__Uroviricota;c__Caudoviricetes;o__Caudovirales;f__Myoviridae;g__Unclassified;s__Lactobacillus phage phiAQ113	nr	annotated	A1	PRJNA1215313	SAMN46401079	SRR32111960	GCAGGCATCAACTGTATCAATGCTAACAAGAATGTATTGCCTGGTATTGAATGTGTTGCACAGAAGATGCGTGAAGGTAAGTTTTTCATAGCTAAGTCATGTTCACAAGAAATTATGAACGAAATTTATCAATATGCTTGGGATGAAAACACAGGAATGCCACTTAAGGAAAATGATGTGCGACACAACGACAGGCTTGACGCGATTAGATACGCAATCTATTCAAGAAATGCGAAAG
A1_TRINITY_DN57656_c0_g1_i1	Manganese ABC transporter, ATP-binding protein SitB [Escherichia phage Lambda_ev207] KDT46505.1 ABC transporter family protein [Escherichia coli 3-105-05_S4_C2] KDY20663.1 ABC transporter family protein [Escherichia coli 2-316-03_S4_C3] KDY41172.1 ABC transporter family protein [Escherichia coli 2-427-07_S4_C2] KEJ07810.1 ABC transporter family protein [Escherichia coli 8-415-05_S4_C2] KEJ08564.1…	k__Viruses;p__Uroviricota;c__Caudoviricetes;o__Caudovirales;f__Siphoviridae;g__Lambdavirus;s__Escherichia phage Lambda_ev207	nr	annotated	A1	PRJNA1215313	SAMN46401079	SRR32111960	GGCCCATCATCACCACATCTTCCACCAGTACAGGAAATGACCAGTCAACCTCTTCTGACTGAGGGACGTAGGCAACCAGGTTTTTCTGTAGCGCCTGTCGTGTGGGAATACCCAGAACAGATATCTTCCCGCTGGTCAGACGCACAAATCCCATAATCGCTTTAAACAACGTCGATTTTCCGGAACCGTTTACCCCAACCAGAGCGGCAATAGATCCGCCTGGTACTGTGAAGGATGCATCGCGCAGTGCTGTGTGCCCGTTACGCCAGGTGACAGTAACATCATTAACGACAATGCCTG
[truncated: 3,357 more rows]
