# Supplementary material for: Metagenomic Investigation of Pathogenic RNA Viruses Causing Diarrhea in Sika Deer Fawns
Source: Viruses. 2025 May 31;17(6):803. doi: 10.3390/v17060803 (PMC12197501; doi:10.3390/v17060803)
Supplement: Supplementary file 1 [file viruses-17-00803-s001.zip › Supplementary Table S4.xlsx]

## Sheet: VP1
	GenBank ID	Gene name	Source	Country	Sequence
	PP645789.1	VP1	Human	China	ATGGGGAAGTATAATCTAATCTTGTCAGAATACTTATCATTCATATATAATTCACAATCTGCAGTCCAAATTCCAATTTACTATTCTTCCAATAGTGAATTAGAAAGTAGATGTATAGAATTCCATTCTAAGTGTTTAGAAAATTCCAAGAACGGCTTGTCATTGAAAAAACTGTTCGTTGAATACAGTGACGTTATTCAAAATGCCACATTATTATCAATATTATCATACTCCTATGATAAATATAATGCTGTCGAACGAAAGCTAGTTAAATACGCAAAAAGTAAGCCACTACAGGCAGATTTAACGGTGAATGAACTAGACTATGAAAATAATAAACTAACATCTGAATTGTTCCCAACAGCGGAAGAGTACACTGACTCATTGATGGATCCAGCA…
	PP645790.1	VP1	Human	China	ATGGGGAAGTATAATCTAATCTTGTCAGAATACTTATCATTCATATATAATTCACAATCTGCAGTCCAAATTCCAATTTACTATTCTTCCAATAGTGAATTAGAAAGTAGATGTATAGAATTCCATTCTAAGTGTTTAGAAAATTCCAAGAACGGCTTGTCATTGAAAAAACTGTTCGTTGAATACAGTGACGTTATTCAAAATGCCACATTATTATCAATATTATCATACTCCTATGATAAATATAATGCTGTCGAACGAAAGCTAGTTAAATACGCAAAAAGTAAGCCACTACAGGCAGATTTAACGGTGAATGAACTAGACTATGAAAATAATAAACTAACATCTGAATTGTTCCCAACAGCGGAAGAGTACACTGACTCATTGATGGATCCAGCA…
	PQ332949.1	VP1	Bovine	China	ATGGGGAAGTATAATCTAATCTTGTCAGAATATTTATCGTTCATATATAATTCACAATCCGCAGTTCAAATTCCAATTTACTATTCTTCCAATAGTGAATTAGAAAGTAGATGTGTAGAATTCCATTCTAAATGTTTAGAAAATTCGAAGAACGGCTTGTCATTGAAAAAACTGTTCATTGAATACAGTGACGTTATAGAGAATGCCACATTATTATCAATATTATCATACTCCTATGATAAATATAATGCTGTCGAACGAAAACTAGTTAAATACGCAAAAGGTAAGCCGCTAGAGGCAGATTTAACGGTGAATGAACTGGACTATGAAAATAATAAACTAACATCTGAATTGTTCCCAACAGCGGAAGAGTACACTGACTCATTGATGGATCCAGCA…
	PQ332905.1	VP1	Bovine	China	ATGGGGAAGTATAATCTAATCTTGTCAGAATATTTATCGTTCATATATAATTCACAATCCGCAGTTCAAATTCCAATTTACTATTCTTCCAATAGTGAATTAGAAAGTAGATGTGTAGAATTCCATTCTAAATGTTTAGAAAATTCGAAGAACGGCTTGTCATTGAAAAAACTGTTCATTGAATACAGTGACGTTATAGAGAATGCCACATTATTATCAATATTATCATACTCCTATGATAAATATAATGCCGTCGAACGAAAGCTAGTTAAATACGCAAAAGGTAAGCCGCTGGAGGCAGATTTAACGGTGAATGAACTGGATTATGAAAATAATAAACTAACATCTGAATTGTTCCCAACAGCGGAAGAGTACACTGACTCATTAATGGACCCAGCA…
	LC065020.1	VP1	Human	Japan	GAAGTATAATCTAATCTTGTCAGAATACTTATCGTTTATATATAATTCACAATCTGCAGTTCAAATTCCAATTTACTATTCTTCCAATAGCGAATTAGAAAGTAGATGTATAGAATTCCATTCTAAATGTTTGGAAAATTCGAAGAATGGCTTATCACTGAAAAAACTATTCATTGAATACAGTGATGTTATAGAGAATGCTACATTATTATCAATATTATCATATTCATATGATAAATATAATGCTGTCGAACGAAAGCTGGTTAAGTACGCGAAAGGTAAACCATTAGAGGCGGATCTAACGGTGAATGAACTAGACTATGAAAATAATAAACTAACGTCTGAATTGTTTCCAACAGCGGAGGAATACACTGACTCATTAATGGATCCGGCAATTTT…
	FN665688.1	VP1	Human	Hungary	GGCTATTAAAGCTATACAATGGGGAAGTATAATCTAATCTTGTCAGAATACTTATCGTTTATATATAATTCACAATCTGCAGTTCAAATTCCAATTTACTATTCTTCCAATAGCGAATTAGAAAGTAGATGTATAGAATTCCATTCTAAATGTTTGGAAAATTCGAAGAATGGCTTATCACTGAAAAAACTATTCATTGAATACAGTGATGTTATAGAGAATGCTACATTATTATCAATATTATCATATTCATATGATAAATATAATGCTGTCGAACGAAAGCTGGTTAAGTACGCGAAAGGTAAACCATTAGAGGCGGATCTAACGGTGAATGAACTAGACTATGAAAATAATAAACTAACGTCTGAATTGTTTCCAACAGCGGAGGAATACACTGAC…
	KX655438.1	VP1	Human	Uganda	GGCTATTAAAGCTATACAATGGGGAAGTATAATCTAATCTTGTCAGAATACTTATCATTTATATATAATTCACAATCTGCAGTTCAAATTCCAATTTATTACTCTTCCAATAGTGAGTTGGAAAGTAGATGTATAGAATTTCATTCCAAATGTTTAGAAAATTCAAAAAATGGTCTATCACTGAAAAAACTATTTAATGAATATAGTGATGTCATTGAGAATGCTACGTTATTATCAATATTATCATACTCCTACGATAAATATAACGCCGTTGAACGGAAATTAGTCAAATATGCGAAAGGTAAACCGCTTGAGGCAGACCTAACGGTGAACGAATTGGATTATGAAAATAATAAAATAACGTCTGAGCTGTTTCCAACAGCGGAAGAATACACCGAC…
	PP861613.1	VP1	Human	China	GGCTATTAAAGCTGTACAATGGGGAAGTATAATCTAATCTTGTCAGAATATTTATCATTTATATATAATTCACAATCTGCAGTTCAAATTCCAATTTATTATTCTTCCAATAGTGAGCTAGAAAGTAGATGTATAGAATTTCATTCTAAATGTTTAGAGAATTCGAAGAATGGTCTATCACTGAAAAAACTATTCAATGAATATAGTGATGTCATTGAGAATGCCACGTTATTATCAATATTATCATACTCATATGATAAATATAATGCTGTTGAGCGAAAATTAGTCAAATATGCAAAAGGTAAACCTCTTGAGGCAGATCTGACGGTGAATGAATTGGATTATGAAAATAATAAAATAACATCTGAGCTGTTTCCAACAGCGGAAGAATACACTGAC…
	PP453586.1	VP1	Human	China	ATGGGGAAGTATAATCTAATCTTGTCAGAATATTTATCATTCATATATAATTCGCAATCTGCAGTTCAAATTCCGATTTACTACTCTTCCAACAGTGAATTAGAAGGTAGATGTATTGAATTTCATTCTAAATGTTTAGAAAACTCGAAGAACGGATTATCATTAAAAAATTTGTTTACTGAGTACGAAGATGTTATAGAGAATGCTACACTGCTATCAATATTATCATATTCTTATGACAAATATAATGCTGTTGAAAGAAAGTTAGTGAAATATGCAAAAAGTAAACCATTGGAGGCTGATTTAACAATGAATGAATTAGATTATGAAAATAATAAAATAACTTCTGAGCTATTTCCAACGGCAGAGGAATACACTGATTCATTAATGGATCCAGCA…
	JN872865.1	VP1	Horse	Argentina	GGCTATTAAAGCTATACAATGGGGAAGTATAATCTAATCTTGTCAGAATACTTATCATTCATATATAATTCACAATCTGCAGTTCAAATTCCGATTTACTACTCTTCCAACAGTGAATTAGAAGGTAGATGTATTGAATTTCATTCTAAATGTTTAGAAAACTCAAAGAATGGATTATCATTGAAAAATTTATTTATTGAGTACGAAGATGTTATAAAGAATGCTACACTACTATCAATATTATCATATTCTTATGATAAATATAATGCTGTTGAAAGAAAGTTAGTGAAATATGCAAAAAGTAAACCATTGGAGGCTGATTTGACAGTAAATGAATTAGATTATGAAAATAATAAGATAACTTCTGATCTGTTTCCAACGGCAGAGGAATATACTGAT…
	MN528116.1	VP1	Bat	Gabon	TATCATTTATATATAATTCACAATCTGCAGTTCAAATTCCAATTTATTACTCGTCCAATTCAGAGCTAGAGGGAAAATGTGTTGAGTTTCACTCAAAATGTCTAGAATATTCAAAGAAAGGTTTAAGTTTAAAGAATCTGTTTATCGAGTATAAAGATGTAATAGAAAATGCGACTTTGTTATCCATATTATCATATTCGTATGATAAATATAATGCAGTCGAAAGGAAGCTAGTTGAATACGCAAAAGGGAAACCACTTGAAGCTGATTTAAAAGCAAATGAACTTGATTATGAAAATAATAAAATTACCTCAGATTTATTTCCAACAGCTGAAGAATATACAGATTCATTAATGGATCCGGCGATATTGACATCCTTATCATCGAACTTAAATGCAG…
	MN477225.1	VP1	Bat	Gabon	ATGGGGAAGTACAATCTAATCTTGTCAGAATATTTATCATTTATATATAATTCACAATCTGCAGTTCAAATTCCAATTTATTACTCGTCCAATTCAGAGCTAGAGGGAAAATGTGTTGAGTTTCACTCAAAATGTCTAGAATATTCAAAGAAAGGTTTAAGTTTAAAGAATCTGTTTATCGAGTATAAAGATGTAATAGAAAATGCGACTTTGTTATCCATATTATCATATTCGTATGATAAATATAATGCAGTCGAAAGGAAGCTAGTTGAATACGCAAAAGGGAAACCACTTGAAGCTGATTTAAAAGCAAATGAACTTGATTATGAAAATAATAAAATTACCTCAGATTTATTTCCAACAGCTGAAGAATATACAGATTCATTAATGGATCCGGCG…
	HM534672.1	VP1	Human	USA	ATGGGGAAGTACAATCTAATCTTGTCAGAATATTTATCATTTGTTTATAATTCACAATCTGCAGTTCAAATACCAATTTATTATTCTTCCAATTCAGAATTAGAAAAAAGATGTATTGAGTTTCATGCTAAATGTGTTGACAGTTCTAAAAAAGGTATGTCATTAAAACCTTTATTTGAAGAGTATAAAGATGTAATAGGTAATGCAACGTTACTATCTATATTATCATATTCTTATGATAAATACAACGCTGTGGAACGTAAACTAGTCAATTATGCTAAAGGTAAACCTTTAGAGGCTGATTTAACGGCAAACGAGCTTGATTATGAAAATAACAAAATAACTTCTGAACTGTTTCAGTCAGCCGAAGAATATACCGATTCATTAATGGATCCTGCT…
	PP861612.1	VP1	Human	China	GGCTATTAAAGCTGTACAATGGGGAAGTACAATCTAATCTTGTCAGAATATTTATCATTTGTTTACAATTCACAATCTGCAGTTCAAATACCAATTTATTATTCTTCCAATCCAGAATTAGAAAAAAGATGTATTGAATTTCATGCTAAATGTGTTGACAATTCTAAAAAAGGTATATCATTAAAACCTGTATTTGAAGAGTATAAAGATGTGATAGATAATGCAACGTTACTATCTATATTATCATATTCTTATGATAAATACAACGCTGTGGAACGGAGACTAGTCAATTATGCTAAAGGTAAACCTTTAGAGGCTGATTTAACGGCAAACGAGCTTGATTATGAAAATAACAAAATAACTTCTGAACTGTTTCAGTCAGCTGAAAAATACACCGAT…
	PQ581874.1	VP1	Pig	China	ATGGGGAAGTACAATCTAATCTTGTCAGAATATTTATCATTTGTCTATAATTCCCAATCTGCAGTTCAAATACCAATTTATTATTCTTCCAATCCAGAATTAGAAAAAAGATGTATTGAATTTCACGCCAAATGTGTTGATAATTCAAAGAAAGGTCTATCATTAAAACCGCTGTTTGAGGAGTATAAAGATGTAATAGATAATGCGACTTTACTGTCTATATTATCGTACTCTTATGATAAATACAATGCTGTGGAACGAAAGTTAGTCAATTATGCTAAAGGTAAACCACTAGAAGCCGATTTAACAGCAAATGAGTTAGATTATGAAAATAATAAAATTACTTCTGAGCTATTTCGATCAGCAGAAGAATATACTGATTCATTAATGGATCCTGCT…
	MH624173.1	VP1	Pig	China	GGCTATTAAAGCTGTACAATGGGGAAGTACAATCTAATCTTGTCAGAATATTTATCATTTGTTTATAACTCACAATCTGCAGTTCAGATACCAATTTATTATTCTTCCAATTCAGAATTAGAAAAAAGATGCATTGAGTTTCACGCCAAATGTGTCGATAATTCAAAGAAAGGCCTATCATTAAAACCGTTGTTTGAAGAATATAAAGATGTAATAGATAATGCGACTTTACTGTCTATATTATCATACTCTTATGACAAATACAATGCTGTGGAGCGAAAGTTAGTCAATTATGCTAAAGGTAAACCACTGGAGGCCGATTTAACAGCAAATGAGTTAGATTATGAAAATAATAAAATTACTTCTGAGTTATTTCAATCCGCAGAAGAGTATACTGAT…
	PQ323315.1	VP1	Pig	China	ATGGGGAAGTACAATCTAATCTTGTCAGAATATTTATCATTTGTTTATAATTCACAATCTGCAGTTCAAATACCAATTTACTATTCTTCCAACTCTGAATTAGAAAAGAGATGTATTGATTTTCACGCGAAATGTGTTGATAATTCGAAGAGAGGTTTATCGTTAAAACCACTATTTGAAGAATATAAAGATGTGATAGATAATGCAACTTTACTATCTATACTATCATATTCTTACGACAAATATAATGCTGTAGAACGAAAATTGGTTAGCTACGCTAAAGGCAAACCATTGGAAGCAGATCTTACGGCAAATGAGCTTGACTATGAAAACAACAAGATTACTTCAGAACTATTTCGGTCAGCCGAAGAATATACTGATTCATTAATGGATCCTGCC…
	OP886873.1	VP1	Pig	China	GGCTATTAAAGCTGTACAATGGGGAAGTACAATCTAATCTTATCAGAATATTTATCATTTGTTTATAATTCACAATCTGCTGTGCAAATACCAATTTATTATTCTTCCAATTCTGAGTTAGAGAAAAGATGTGTTGATTTTCATGCTAAGTGTGTCGATAATTCAAAGAAGGGTTTATCATTGAAACCTCTGTTTGATGAGTATAAAGATGTAATAGATAATGCAACTTTACTATCTATATTATCATATTCTTACGATAAATATAATGCTGTAGAACGGAAGTTAGTTAACTATGCTAAGGGTAAGCCATTGGAAGCAGATCTTACAGCGAATGAACTTGATTATGAAAATAACAAAATAACTTCTGAATTGTTTAAGTCAGCTGAAGAATACACTGAT…
	ON989013.1	VP1	Pig	China	GGCTATTAAAGCTGTACAATGGGGAAGTACAATCTAATCTTGTCAGAATATTTATCATTTGTTTATAATTCACAATCTGCTGTTCAAATACCAATTTACTATTCTTCCAATTCTGAATTAGAGAAAAGGTGCATTGATTTTCACGCAAAATGTGTTGATAACTCAAAGAAGGGTTTATCATTAAAACCACTGTTTGAAGAATATAAAGATGTGATAGATAACGCAACTTTATTATCTATATTATCATATTCTTACGATAAATATAATGCTGTGGAACGGAAGTTAGTCAATTACGCTAAAGGTAAACCATTAGAAGCAGATTTGACGGCGAATGACCTCGATTATGAAAATAATAAAATAACTTCAGAATTGTTTCAATCGGCTGAAGAATATACTGAT…
	ON989013.1	VP1	Pig	China	GGCTATTAAAGCTGTACAATGGGGAAGTACAATCTAATCTTGTCAGAATATTTATCATTTGTTTATAATTCACAATCTGCTGTTCAAATACCAATTTACTATTCTTCCAATTCTGAATTAGAGAAAAGGTGCATTGATTTTCACGCAAAATGTGTTGATAACTCAAAGAAGGGTTTATCATTAAAACCACTGTTTGAAGAATATAAAGATGTGATAGATAACGCAACTTTATTATCTATATTATCATATTCTTACGATAAATATAATGCTGTGGAACGGAAGTTAGTCAATTACGCTAAAGGTAAACCATTAGAAGCAGATTTGACGGCGAATGACCTCGATTATGAAAATAATAAAATAACTTCAGAATTGTTTCAATCGGCTGAAGAATATACTGAT…
	FN665688.1	VP1	Human	Hungary	GGCTATTAAAGCTATACAATGGGGAAGTATAATCTAATCTTGTCAGAATACTTATCGTTTATATATAATTCACAATCTGCAGTTCAAATTCCAATTTACTATTCTTCCAATAGCGAATTAGAAAGTAGATGTATAGAATTCCATTCTAAATGTTTGGAAAATTCGAAGAATGGCTTATCACTGAAAAAACTATTCATTGAATACAGTGATGTTATAGAGAATGCTACATTATTATCAATATTATCATATTCATATGATAAATATAATGCTGTCGAACGAAAGCTGGTTAAGTACGCGAAAGGTAAACCATTAGAGGCGGATCTAACGGTGAATGAACTAGACTATGAAAATAATAAACTAACGTCTGAATTGTTTCCAACAGCGGAGGAATACACTGAC…
	MT784784.1	VP1	Pig	Mozambique	GGCTATTAAAGCTGTACAATGGGGAAGTACAATCTAATCTTGTCAGAATATTTATCATTTGTTTATAATTCACAATCTGCTGTTCAAATACCAATTTATTATTCTTCCAATCCTGAATTAGAGAAGCGGTGTATTGATTTCCACGCAAAATGTGTCGATAACTCAAAAAAAGGCTTGTCATTAAAACCATTATTTGAAGAGTATAAAGATGTGATAGATAACGCAACTCTATTATCCATATTATCGTATTCCTATGATAAATATAATGCTGTAGAACGGAAGCTGGTCAATTATGCTAAAGGTAAACCATTAGAAGCAGATTTGACGGCGAATGAACTTGATTATGAAAATAATAAAATAACTTCTGAATTATTTAAATCGGCTGAAGAATATACTGAT…

## Sheet: VP2
	GenBank ID	Gene name	Source	Country	Sequence
	KJ748466.1	VP2	Human	Ghana	GGCTATTAAAGGCTCAATGGCGTACAGAAGACGTGGAGCGCGCCGTGAGGCAAATATAAATAATAATAATGATCGAATGCAAGAAAAGGATGATGAAAAGCAAGATAAAACTAATAAAACGCAATTATCTGATAAAGTACTTTCAAAGAAAGAGGATGTTATAACTGATAATCAAGAAGAGGTGAAAATTGCTGATGAGGTAAAGAAGTCGACAAAAGAGGAATCTAAACAATTACTTGAAGTGTTAAAAACAAAGGAAGAACATCAAAAGGAAATACAGTATGAAATTCTACAAAAAACAATACCAACATTTGAACCAAAAGAGTCAATATTGAAGAAGTTAGAAGATATTAAGCCAGAACAAGCAAAAAAACAAACTAAATTGTTCAGAATATTTGA…
	KP882630.1	VP2	Human	Ghana	AGACGTGGAGCGCGCCGTGAGGCAAATATAAATAATAATAATGATCGAATGCAAGAAAAGGATGATGAAAAGCAAGATAAAACTAATAAAACGCAATTATCTGATAAAGTACTTTCAAAGAAAGAGGATGTTATAACTGATAATCAAGAAGAGGTGAAAATTGCTGATGAGGTAAAGAAGTCGACAAAAGAGGAATCTAAACAATTACTTGAAGTGTTAAAAACAAAGGAAGAACATCAAAAGGAAATACAGTATGAAATTCTACAAAAAACAATACCAACATTTGAACCAAAAGAGTCAATATTGAAGAAGTTAGAAGATATTAAGCCAGAACAAGCAAAAAAACAAACTAAATTGTTCAGAATATTTGAACCAAAGCAGTTGCCAATATATAGAGCA…
	KJ748477.1	VP2	Human	Ghana	CTATTAAAGGCTCAATGGCGTACAGAAGACGTGGAGCGCGCCGTGAGGCAAATATAAATAATAATAATGATCGAATGCAAGAAAAGGATGATGAAAAGCAAGATAAAACTAATAAAACGCAATTATCTGATAAAGTACTTTCAAAGAAAGAGGATGTTATAACTGATAATCAAGAAGAGGTGAAAATTGCTGATGAGGTAAAGAAGTCGACAAAAGAGGAATCTAAACAATTACTTGAAGTGTTAAAAACAAAGGAAGAACATCAAAAGGAAATACAGTATGAAATTCTACAAAAAACAATACCAACATTTGAACCAAAAGAGTCAATATTGAAGAAGTTAGAAGATATTAAGCCAGAACAAGCAAAAAAACAAACTAAATTGTTCAGAATATTTGAAC…
	KU714456.1	VP2	Human	Malawi	GGCTATTAAAGGCTCAATGGCGTACAGAAAACGTGGAGCGCGCCGTGAGGCGAATATAAATAATAATAATGATCGAATGCAAGAAAAGGATGATGAAAAGCAAGATAAAACTAATAAAACGCAATTATCTGATAAAGTACTCTCAAAGAAAGAGGATGTTATAACTGATAATCAAGAAGAGATGAAAATTGCTGATGAGGTAAAGAAATCGACAAAAGAGGAATCCAAACAATTACTTGAAGTGTTAAAAACAAAGGAAGAACATCAAAAGGAAATACAGTATGAAATTCTACAAAAAACAATACCAACATTTGAACCAAAAGAGTCAATATTGAAGAAATTAGAAGATATTAAGCCAGAACAAGCAAAAAAACAAACCAAATTGTTCAGAATATTTGA…
	PP991490.1	VP2	Bovine	China	GGCTATTAAAGGCTCAATGGCGTACAGAAAACGTGGAGCGCGCCGTGAGGCAAATGTGAATAACAATGATCGAATGCAAGAGAAGGATGATGAAAAGCGAGATAAAAACGATAAAATGCAATTATCTGAAAAGGTACTTTCAAAGAAAGAAGAAATTATAACCGATAACCAAGAAGAAATCAAGATTGCTGATGAGGTAAAGAAATCAACGAAAGAAGAATCTAAACAATTACTTGAAGTGTTGAAAACAAAAGAAGAGCATCAAAAAGAAGTACAATATGAAATTTTACAGAAGACAATACCAACGTTCGAACCAAAAGAGTCAATACTGAAGAAACTAGAGGACATTAAACCGGAACAGGCAAAGAAACAAACAAAGTTATTTAGAATATTTGAACC…
	MF940644.1	VP2	Bovine	South Korea	GGCTATTGAAGGCTCAATGGCGTACAGGAAACGTGGAGCGCGCCGTGAGGCGAATGTGAATAATAATGACCGAATGCAAGAGAAAGATGACGAGAAACAAGATCAAAACAATAGAATGCAATTGTCTGACAAAGTACTTTCAAAGAAAGAGGAAGTCGTAACTGACAGTCAAGAAGAAATTAAAATTGCTGATGAAGTGAAGAAATCGACGAAAGAAGAATCTAAACAGTTACTTGAAGTTTTGAAAACAAAAGAAGAGCATCAAAAAGAGATACAATATGAAATTTTACAAAAAACGATACCAACATTTGAACCAAAAGAGTCGATATTGAAGAAATTGGAAGATATCAAACCGGAACAAGCGAAGAAGCAGACTAAGCTATTTAGGATATTTGAACC…
	PP453587.1	VP2	Horse	USA	ATGGCGTACAGGAAACGTGGAGCGCGCCGTGAGGTAAATGTTAATAATAATGATCGAATGCAAGAGAAGGATGACGAAAAACAAGATCAAAACAATAAAATGCAATTATCTGATAAAGTACTTTCAAAGAAAGAAGAAATTATAACTGATAGCCAAGAAAAGATTGAAATTGTTGACGAAGTAAAAAAATCAACGAAGGAAGAATCCAAACAATTACTTGAAGTGTTAAAAACGAAAGAAGAACACCAAAAAGAGATACAATATGAAATTTTACAAAAAACAATACCAACATTTGAACCAAAAGGGTCAATATTAAAGAAATTAGAGGATATTAAACCGGAACAAGCGAAGAAACAAACCAAATTATTCAGAATATTTGAACCAAGACAATTACCTATA…
	JN872866.1	VP2	Horse	Argentina	GGCTATTAAAGGCTCAATGGCGTACAGGAAACGTGGAGCGCGCCGTGAGGTAAATGTCAATAATAATGATCGAATGCAAGAGAAGGATGATGAAAAACAAGATCGAAACAATAAAACGCAGTTATCTGATAAAGTACTTTCAAAGAAAGAAGAAATTATAACTGATAGCCAAGAAAAGATTGAAATTGTTGACGAAATAAAAAAATCACCGAAGGAAGAATCCAAACAACTACTTGAAGTGTTGAAAACAAAAGAAGAGCACCAGAAAGAGATACAATATGAAATTTTGCAAAAAACAATACCAACGTTTGAACCAAAAGGATCAATATTGAAGAAATTAGAGGATATTAAACCGGAACAAGCGAAGAAGCAAACTAAACTATTCAGAATATTCGAACC…
	PP453576.1	VP2	Horse	USA	ATGGCGTACAGGAAACGTGGAGCGCGACGTGAGGCAAATGTCAATAATAATGATCGAATGCAAGAGAAGGATGATGAAAAACAAGATCAAAACAATAAAATGCAGTTATCTGATAAAGTACTTTCAAAGAAAGAAGAAATTATAACTGATAACCAAGAAAAGATTGAAATTGTTGACGAAGTGAAAAAATCAACGAAGGAAGACTCCAAACAATTACTTGAAGTGTTGAAAACAAAAGAAGAGCACCAGAAAGAGATACAGTATGAAATTTTGCAAAAAACAATACCAACATTTGAACCAAAAGGATCAATATTGAAGAAGTTAGAGGATATTAAACCGGAGCAAGCGAAGAAGCAAACCAAACTATTCAGAATATTTGAACCGAGACAATTACCTATA…
	JN903526.1	VP2	Horse	Ireland	GGCTATTAAAGGCTCAATGGCGTACAGGAAACGTGGAGCGCGCCGTGAGGTAAATATCAATAGTAATGATCGAATGCAAGAGAAGGACGATGAAAGCCAAGATCAAAACAATAAAATGCAGTTATCTGATAAAGTACTTTCAAAGAAAGAAGAAATTATAACTGATAGCCAAGAAAAGATTGAAATTGTTGACGAAGTGAAAAAATCAACGAAGGAAGAATCCAAACAATTACTTGAAGTGTTGAAAACAAAAGAAGAACACCAGAAAGAGATACAGTATGAAATTTTGCAAAAAACAATACCAACATTTGAACCAAAAGGATTAATATTGAAGAAATTAGAGGATATTAAACCGGAGCAAGCGAAGAAGCAAACCAAACTATTCAGAATATTTGAACC…
	PP457635.1	VP2	Bovine	Iran	ATTAAAGGCTCAATGGCGTACAGAAAACGTGGAGCGCGCCGTGAGGCGAATATAAGTAATAATGATCGAATGCAAGAAAAGGATGATGAAAAACAAGATTCAAATAATAAGACGCAATTGTCAGATAAAGTACTTTCAAAGAAAGAAGAAGTTGTAACTGATAGTCAAGAGGAGATTAAAGTTGCTGATGAAGTGAAAAAATCGACAAAAGAAGAATCAAAGCAACTACTTGAAGTATTAAAAACGAAGGAAGAACATCAGAAAGAGGTACAGTATGAGATATTACAGAAAACGATACCAACATTTGAACCAAAAGAGTCAATATTGAAAAAATTGGAGGATATTAAACCAGAACAAGCAAAAAAACAAACTAAACTGTTTAGAATATTCGAACCAAGA…
	MN551588.1	VP2	Bat	Gabon	ATGGCGTATCGAAAACGTGGAGCGCGTCGAGAGACGAACTTAAAACAAGATGAACGAATGCAAGAGAAGGAAGATGGAAGAAGTGATAATAATAGCTCTAAATCACAGTTATCAGAAAAAGTATTGTCAAAAAAAGAAGAAGTGATTACAGATAATCAAGAAGAAATTAAAATATCTGATGAGGTAAAAAAATCGAATAAAGAAGAATCAAAACAATTATTGGAAGTACTTAAAACTAAAGAGGAGCATCAAAAAGAAGTTCAATATGAAATATTACAAAAAACAATTCCTACATTTGAACCTAAGGAGTCTATACTTAAAAAATTAGAAGACATAAAACCAGAACAAGCAAAAAAACAAACTAAGTTGTTTAGAATATTTGAACCTAAACAATTGCCA…
	MN477237.1	VP2	Bat	Gabon	ATGGCGTATCGAAAACGTGGAGCGCGTCGAGAGACGAACTTAAAACAAGATGAACGAATGCAAGAGAAGGAAGATGGAAGAAGTGATAATAATAGCTCTAAATCACAGTTATCAGAAAAAGTATTGTCAAAAAAAGAAGAAGTGATTACAGATAATCAAGAAGAAATTAAAATATCTGATGAGGTAAAAAAATCGAATAAAGAAGAATCAAAACAATTATTGGAAGTACTTAAAACTAAAGAGGAGCATCAAAAAGAAGTTCAATATGAAATATTACAAAAAACAATTCCTACATTTGAACCTAAGGAGTCTATACTTAAAAAATTAGAAGACATAAAACCAGAACAAGCAAAAAAACAAACTAAGTTGTTTAGAATATTTGAACCTAAACAATTGCCA…
	MN528117.1	VP2	Bat	Gabon	ATGGCGTATCGAAAACGTGGAGCGCGTCGAGAGACGAACTTAAAACAAGATGAACGAATGCAAGAGAAGGAAGATGGAAGAAGTGATAATAATAGCTCTAAATCACAGTTATCAGAAAAAGTATTGTCAAAAAAAGAAGAAGTGATTACAGATAATCAAGAAGAAATTAAAATATCTGATGAGGTAAAAAAATCGAATAAAGAAGAATCAAAACAATTATTGGAAGTACTTAAAACTAAAGAGGAGCATCAAAAAGAAGTTCAATATGAAATATTACAAAAAACAATTCCTACATTTGAACCTAAGGAGTCTATACTTAAAAAATTAGAAGACATAAAACCAGAACAAGCAAAAAAACAAACTAAGTTGTTTAGAATATTTGAACCTAAACAATTGCCA…
	KP753123.1	VP2	Pig	South Africa	ATGGCGTACAGGAAGCGCGGAGCTAAACGTGAAAACTTACCACAGCAAAATGAACGTCTGCAAGAAAAAGAAGTTGAAAAGAATGTAGAAGTAACTATGGAGAGTAAAACTAATAATAAAAGGCAACAATTATCTGAAAAAGTGTTATCACAAAAAGAAGAAATAATAACTGATGCACAGGATGATGTTAAGATAGCTGATGAGGTTAAAAAATCATCGAAAGAAGAGTCGAAGCAGTTATTGGAGATATTGAAAACTAAAGAAGATCATCAAAAAGAGATACAATACGAAATTTTGCAAAAAACGATACCAACTTTTGAACCAAAGGAATCAATTTTAAAGAAATTAGAAGACATAAAACCGGAGCAAGCTAAAAAGCAAACTAAATTATTCAGAATA…
	OP978239.1	VP2	Pig	USA	GGCTATTAAAGGCTCAATGGCGTACAGGAAGCGCGGAGCTAAACGTGAAAACTCATCACAACAGAATGAACGTCTGCAAGAAAAAGAAGTTGAAAAGAACATAGACGCATCTATGGAGAATAAAGCTAATAATAAAAAGCAACAATTATCTGATAAAGTGTTATCACAAAAAGAAGAGATAATAACTGACGCACAAGATGATGTTAAGATAACTGATGAGGTTAAGAAATCATCAAAAGAAGAATCGAAACAGCTTTTGGAGATATTGAAAACTAAAGAAGATCATCAGAAAGAGATACAATATGAAATTTTACAGAAAACGATACCAACTTTTGAACCAAAAGAATCAATTTTGAAAAAATTAGAAGACATAAAACCAGAACAGGCAAAAAAACAAAC…
	KP752960.1	VP2	Pig	South Africa	ATGGCGTACAGGAAGCGCGGAGCTAAACGTGAAAACTTACCACAACAGAATGAACGTCTGCAAGAAAAAGAAGTCGAAAGGAACATCGACGCATCTATGGAGAATAAATCTAATAATAAAAAGCAACAATTATCTGATAAAGTGTTATCACAGAAAGAAGAAATAATAACTGATGCACAAGATGATGTTAAGATAGCTGACGAGGTTAAAAAATCATCAAAGGAGGAATCAAAGCAGCTATTGGAAATATTGAAAACTAAAGAAGATCATCAAAAAGAAATACAGTATGAAATTTTACAGAAAACGATACCAACTTTCGAACCAAAAGAATCAATATTGAAAAAATTAGAAGACATAAAACCAGAACAAGCCAAAAAACAAACTAAATTATTTAGGATA…
	KP753007.1	VP2	Pig	South Africa	ATGGCGTACAGGAAGCGCGGAGCTAAACGTGAAAACTTACCACAACAGAATGAACGTCTGCAAGAAAAAGAAGTCGAAAAGAGCTTAGACGCATCTATGGAGAACAAATCCAGTAATAAAAAGCAACAACTATCTGATAAAGTGTTATCACAGAAAGAAGAAATAATAACTGATGCACAAGATGATGTCAAGATAGCTGACGAGGTTAAGAAATCATCAAAAGAGGAGTCAAAGCAGTTATTGGAAATATTAAAAACTAAAGAAGATCATCAAAAAGAGATACAATACGAAATTTTACAGAAAACGATACCAACTTTTGAACCAAAAGAATCAATTTTGAAAAAATTAGAAGATATAAAGCCAGAGCAGGCCAAAAAACAAACTAAATTATTTAGAATA…
	KJ752485.1	VP2	Pig	South Africa	ATGGCGTACAGGAAGCGCGGAGCTAAACGTGAAAACTTACCACAACAGAATGAACGTCTGCAAGAAAAAGAAGTCGAAAAGAGCATAGATGCATCTATGGAGAACAAATCTAGTAATAAAAAGCAACAATTATCCGATAAAGTGTTATCACAGAAAGAAGAAATAATAACTGATGCACAAGATGATGTTAAGATAGCTGACGAGGTTAAGAAATCGTCAAAGGAGGAATCAAAGCAGTTATTGGAAATATTGAAAACTAAAGAAGATCATCAAAAAGAGATACAATATGAAATTTTACAGAAAACAATACCAACTTTTGAACCAAAAGAATCAATTTTGAAAAAATTAGAAGATATAAAACCGGAGCAGGCCAAAAAACAAACTAAATTATTTAGAATA…

## Sheet: VP3
	GenBank ID	Gene name	Source	Country	Sequence
	ON676182.1	VP3	Pig	China	ATGAAAGTATTAGCTTTAAGACACAGTGTGGCTCAGGTATATGCAGATACGCAAACCTATACACATGATGATTCAAAAGATGAATATGAAAACGCATTTCTTATTTCTAATCTAACTACTCACAATATATTATATTTAAATTACAGTGTTAAAACATTAAAAATATTAAATAAATCAGGTATAGCGGCGGTCGAAGTACAGTCTTCAGATGAATTGTTTACATTAATAAGATGTAATTTTACATACGATTATGAAAATAATATAGTCTATTTACATGATTACTCATATTATACTAATAATGAAATAAGAACTGATCAGCACTGGGTAACTAAAACTGATATAATAGATTATCTTTTACCTGGATGGAAGTTAACATACGTAGGATATAATGGAAAAAGT…
	MH624175.1	VP3	Pig	China	GGCTATTAAAGCAGTACAAGTAGTGCGTTTTACCTCTGATGGTGTAAGCATGAAAGTATTAGCTTTAAGACACAGTGTGGCTCAGGTATATGCAGATACGCAAACCTATACACATGATGATTCAAAGGATGAATATGAAAACGCATTTCTCATTTCTAATCTAACTACTCACAATATATTATATTTAAATTACAGTGTTAAAACGTTAAAAATATTGAATAAATCAGGTATAGCGGCGGTCGAAATACAATCTTCAGATGAATTATTTGCATTAATAAGATGTAATTTTACATATGATTATGAAAATAATATAGTCTATTTACATGATTACTCATATTATACTAATAACGAAATAAGAACTGATCAGCACTGGGTAACTAAAACTGATATAATTGATTA…
	PQ581887.1	VP3	Pig	China	ATGAAAGTGTTAGCTTTAAGACACAGTGTGGCTCAGGTGTATGCAGATACGCAAACCTATACACATGATGATTCAAAAGATGAATATGAAAATGCATTTCTCATTTCTAATCTAACTACCCACAATATATTATACTTAAATTACAGCGTCAAAACATTAAAAATATTGAATAAATCAGGTATAGCGGCGGTTGAAGTACAATCTTCAGATGAATTGTTTGCATTAATAAGATGTAATTTTACATATGATTATGAAAATAATATAGTTTATTTGCATGATTACTCATATTATACTAATAATGAAATAAGGACTGATCAGCACTGGGTAACTAAAACTGACATAATTGACTATCTTTTACCTGGGTGGAAGTTAACGTACGTAGGCTATAATGGAGAAAGT…
	PQ581876.1	VP3	Pig	China	ATGAAAGTATTAGCTTTAAGACATAGTGTGGCTCAGGTGTATGCAGATACGCAAACCTATACGCATGACGATTCAAAAGATGAATATGAGAACGCATTTCTTATTTCTAATCTAACTACGCATAACATACTATATTTAAATTACAGTGTTAAAACATTAAAAATATTAAACAAATCAGGTATAGCTGCAATCGAAATACAGTCCGCAGATGAATTATTTGCATTAATAAGATGTAATTTTACGTATGACTACGAGAATAATATAGTCTACTTACATGATTATTCTTACTACACTAATAATGAAATAAGAACTGATCAGCATTGGGTAACTAAAACTGACATAATCGACTATCTCTTACCTGGATGGAAACTAACTTATGTAGGATACAATGGGAAAAAT…
	OP886875.1	VP3	Pig	China	GGCTATTAAAGCAGTACTAGTAGTGCGTTTTACCTCTGATGGTGTAAGCATGAAAGTATTAGCTTTAAGACACAGTGTGGCTCAGGTGTATGCAGATACGCAAACCTATATACATGATGATTCAAAAGATGAATATGAGAATGCATTTCTCATTTCTAATTTAACTACACATAATATACTATATTTAAATTATAGCATTAAGACATTAAAAGTATTGAACAAATCTGGCATAGCTGCAATTGAAGTACAATCATCAGACGAACTTTTTGCATTAATAAGATGTAATTTTACATATGACTATGAGAATAACATAGTGTATTTACACGATTATTCATATTACACAAATAATGAGATAAGGACTGATCAGCATTGGGTGACTAAAACTGATATAGTTGACCA…
	JN903524.2	VP3	Horse	Ireland	GGCTATTAAAGCAGTACTAGTAGTGTGTTTTACCTCTGATGGTGTAAACATGAAAGTACTAGCTTTAACGCATAGTGTGGCTCAGGTGTATGCAGATACACAGGTCTATACTCATGATGATACGAAGGACAGTTATGAAAATGCATTTCTCATCTCTAATCTTACAACACATAATATTTTATATTTAAACTATAATGTTAAAACACTTGAAATACTTAATAAATCAGGAATTGCAGCAGTGGAAGTTCAATCTCTTGATGAGCTATTTACTTTAATTAGATGTAACTTTACTTATGATTATGAGAATAATATAATATATTTGCATGACTATTCATATTATACTAATAATGAAATAAGAACTGATCAGTATTGGGTGACCAAAACTAACATTGAAGAGGA…
	JN872867.1	VP3	Horse	Argentina	GGCTATTAAAGCAGTACTAGTAGTGTGTTTTACCTCTGATGGTGTAAACATGAAAGTACTAGCTTTGAGACATAGTGTGGCTCAGGTGTATGCAGATACACAGATTTATACTCATGATGATATGAAAGACAGTTATGAAAATGCATTTCTCATTTCTAATCTTACAACACATAATATTTTATATTTAAACTATAACGTAAAAACACTTGAAATACTTAATAAATCAGGAATTGCAGCAGTGGAAATTCAATCTATTGATGAGTTGTTTACTTTGATTAGGTGTAATTTTACTTATGATTATGAGAATAATATAATATATTTGCATGACTATTCATATTATACTAATAATGAAATAAGAACTGATCAGCATTGGGTGACTAAAACTAATATTGAAGAATA…
	JF712568.1	VP3	Horse	Argentina	GGCTATTAAAGCAGTACTAGTAGTGTGTTTTACCTCTGATGGTGTAAACATGAAAGTACTAGCTTTGAGACATAGTGTGGCTCAGGTGTATGCAGATACACAGATTTATACTCATGATGATATGAAAGACAGTTATGAAAATGCATTTCTCATCTCTAATCTTACAACACATAATATTTTATATTTAAACTATAACGTAAAAACACTTGAAATACTTAATAAATCAGGAATTGCAGCAGTGGAAATTCAATCTCTTGATGAGTTATTTACTTTAATTAGGTGTAACTTTACTTATGATTATGAGAATAATATAATATATTTGCATGACTATTCATATTATACTAATAATGAAATAAGAACTGATCAGCATTGGGTGACCAAAACTAACATTGAAGAATA…
	PP453588.1	VP3	Horse	USA	ATGAAAGTACTAGCTTTAAGACATAGTGTGGCTCAGGTATATGCAGATACACAAACTTATACTCATGATGATACAAAGGACAGTTATGAAAATGCATTTCTCATCTCTAATCTTACAACGCATAATATTTTATACTTAAACTATAATGTTAAAACACTTGAAATACTTAATAAATCAGGAATTGCAGCAGTGGAAGTTCAATCTCTTGATGAGCTATTCACTTTAATTAGATGTAATTTTACTTATGACTATGAGAATAATATAATATATTTACACGACTATTCATATTATACTAATAATGAAATAAGAACTGATCAGCATTGGGTGACCAAAACTAACATTGAAGAGTATTTATTACCAGGATGGAAATTAACATACGTAGGATATAATGGAAATGAT…
	MN528118.1	VP3	Bat	Gabon	ATGAAAGTACTAGCTTTAAGACACAGTGTGGCTCAAGTGTATGCAGACACTCAAGTCTATATACATGATGATTCAAAAGATAGTTACGAAAATGCTTTTTTAATCTCTAATCTTACGACACATAACATTTTATACTTAAATTATAGTATTAAAACATTAGAGATACTAAATAAATCAGGAATCGCTGCCATTGCTTTACAATCACTTGAGGAATTATTTACATTGATAAGGTGCAATTTTACTTATGATTATAAATCTGATATAGTATACTTACATGATTACTCGTACTACACCAACAATGAAATTAGAACGGATCAACATTGGGTGACGAAAACAAATATTGAAGAATATCTATTACCAGGATGGAAACTGACCTATGTCGGCTATAATGGAAGTGAA…
	MN528077.1	VP3	Bat	Gabon	ATGAAAGTACTAGCTTTAAGACACAGTGTGGCTCAAGTGTATGCAGACACTCAAGTCTATATACATGATGATTCAAAAGATAGTTACGAAAATGCTTTTTTAATCTCTAATCTTACGACACATAACATTTTATACTTAAATTATAGTATTAAAACATTAGAGATACTAAATAAATCAGGAATCGCTGCCATTGCTTTACAATCACTTGAGGAATTATTTACATTGATAAGGTGCAATTTTACTTATGATTATAAATCTGATATAGTATACTTACATGATTACTCGTACTACACCAACAATGAAATTAGAACGGATCAACATTGGGTGACGAAAACAAATATTGAAGAATATCTATTACCAGGATGGAAACTGACCTATGTCGGCTATAATGGAAGTGAA…
	PQ332940.1	VP3	Bovine	China	ACTTCTGATGGTGTAAACATGAAAGTATTAGCTTTAAGACATAGTGTGGCTCAGGTATATGCAGACACTCAAGTGTACACACATGATGACTCTAAAGACGATTACGAAAATGCTTTCTTAATTTCTAATCTCACTACGCATAATATATTATATCTAAATTATAGTATAAAAACATTACAAATATTAAATAAATCTGGTATAGCTGCAATAGAGATACAGGAGATGGATGAGCTATTTACATTAATTAGATGCAATTTTACATATGATTACATTGATGATATTGTCTATTTGCATGACTATTCATACTATACTAATAATGAGATACGGACCGATCAGTACTGGGTAACCAAGACGAATATAGAGGATTATTTATTGCCAGGATGGAAATTGACGTACGTT…
	ON012976.1	VP3	Cow	China	ATGAAAGTATTAGCTTTGAGACATGGTGTGGCTCAGGTATATGCAGACACTCAAGTGTACACACATGATGACTCTAAAGACGATTACGAGGGTGCTTTCTTGATTTCTAGTCTCACCACGCATAGTATATTGTATCTGAATTATAGTGTAAAAACATTGCAAATATTAAATAAATCTGGTATAGCTGCAATAGAGATACAGAAAATGGATGAGCTATTTACATTAATTAGATGCAATTTTGCATATGATTGTATTGATGATATTGTCTATTTGCATGACTATTCATATTATACTAGTAATGAGATACGGACCGATCAGCACTGGGTAACCAAGACAAATATAGAGGATTATTTGTTACCAGGATGGAAATTGACGTACGTTGGATACAATGGAAGTGGT…
	MK250426.1	VP3	Yak	China	GGCTTTTTAAAGCAATATTAGTAGTGTGTTTTACCTCTGATGGTGCAAACATGAAAGTATTAGCTTTAAGACATAGTGTGGCTCAGGTATATGCAGACACTCAAGTGTACACACATGATGACTCAAAAGACGATTACGAAAATGCTTTCTTAATTTCTAATCTCACTACGCATAATATATTATATCTAAATTATAGTATAAAAACATTACAAATATTAAATAAATCTGGTATAGCTGCAATAGAGATACAGAAAATGGATGAGCTATTTACATTAATTAGATGCAATTTTACATATGATTACATTGATGATATTGTCTATTTGCATGACTATTCATATTATACTAATAATGAGATACGGACTGATCAGCACTGGGTAACCAAGACAAATATAGAGGATT…
	KY055429.1	VP3	Goat	Uganda	TAGATGGTGTAAACATGAAAGTATTAGCTTTAAGACATAGTGTGGCTCAGGTGTATGCAGACACTCAGGTGTACACACATGATGACTCTAAAGATGATTATGAAAATGCGTTTTTAATTTCTAATCTCACTACACATAATATATTGTATTTAAATTATAGTGTTAAAACGCTACAAATATTAAATAAGTCTGGTATAGCTGCAATAGAAATACAGAAGATAGACGAACTATTCACACTAATTAGGTGTAATTTTACATATGATTACATTGATAATACTGTTTATTTGCATGACTATTCATATTATACGAATAATGAGATACGGACTGACCAACACTGGGTAACCAAGACAAATATAGAGGATTATCTATTACCAGGGTGGAAACTTACATACGTCGGAT…
	KC834706.1	VP3	Human	Australia	GGCTTTTAAAGCAGTACTAGTAGTGTGTTTTACCTCTGATGGTGTAAACATGAAAGTATTAGCTTTAAGACATAGTGTGGCTCAGGTGTATGCAGACACTCAAGTGTACACACATGATGATTCTAAAGATGAGTATGAGAATGCGTTCTTAATTTCTAATCTCACTACACATAATATATTATATTTAAATTATAATGTAAAAACGCTACAAATATTAAATAAATCTGGTATAGCTGCAATAGAGATACAGAAGATAGATGAGTTATTTACGTTAATTAGATGTAATTTTACATATGATTATATTGATGATGTTGTTTATTTACATGACTATTCATATTATACTAATAATGAAATACGGACTGACCAACATTGGATAACCAAGACGAATATAGAAAATTA…
	KP752507.1	VP3	Human	Gambia	GTGTAAACATGAAAGTATTAGCTTTAAGACATAGTGTGGCTCAGGTGTATGCAGACACTCAGGTGTACACACATGATGATTCTAAAGATGAGTATGAGAATGCATTCTTAATTTCTAATCTCACTACACATAACATATTATATTTAAATTATAATGTAAAAACGCTACAAATATTAAATAAATCTGGCATAGCTGCAATAGAGATACAGAAGATAGATGAGTTATTCACGTTAATTAGATGTAACTTTACATATGATTACATTGATAATGTTGTTTACTTACATGACTATTCATATTATACTAATAATGAAATACGGACTGACCAACATTGGGTAACCAAGACAAATATAGAAGATTATTTATTACCAGGATGGAAGCTGACATACGTTGGATACAATG…
	KJ751570.1	VP3	Human	South Africa	TAAACATGAAAGTATTAGCTTTAAGACATAGTGTGGCTCAGGTGTATGCAGACACTCAGATGTACACACATGATGATTCTAAAGATGAGTATGAGAATGCATTTTTAATTTCTAATCTCACTACACATAACATATTATATTTAAATTATAATGTAAAAACGCTACAAATATTAAATAAATCTGGCATAGCTGCAATAGAGATACAGAAGATAGATGAGTTATTCACGTTAATTAGATGTAACTTTACATATGATTACATTGATAATGTTGTTTACTTACATGACTATTCATATTATACTAATAATGAAATACGGACTGACCAACATTGGATAACCAAGACAAATATAGAAGATTATTTATTACCAGGATGGAAGTTGACATACGTTGGATACAATGGAA…
	KP882422.1	VP3	Human	Ghana	ATGAAAGTATTAGCTTTAAGACATAGTGTGGCTCAGGTGTATGCAGACACTCAGATGTACACACATGATGATTCTAAAGATGAGTATGAGAATGCATTTTTAATTTCTAATCTCACTACACATAACATATTATATTTAAATTATAATGTAAAAACGCTACAAATATTAAATAAATCTGGCATAGCTGCAATAGAGATACAGAAGATAGATGAGTTATTCACGTTAATTAGATGTAACTTTACATATGATTACATTGATAATGTTGTTTACTTACATGACTATTCATATTATACTAATAATGAAATACGGACTGACCAGCATTGGATAACCAAGACAAATATAGAAGATTATTTATTACCAGGATGGAAGCTGACATACGTTGGATACAATGGAAGTGAT…

## Sheet: VP4
	GenBank ID	Gene name	Source	Country	Sequence
	MN937507.1	VP4	Cow	China	GGCTATAAAATGGGTTCTCTCATTTATAGACAGTTGCTTACCAATTCGTATACTGTAGAACTTTCAGATGAAATACAGGAAATTGGATCAACAAAAACACAAAGTGTCACAGTTAATCCAGGACCATTTGCACAAACGAATTATGCTCCAGTTAACTGGGGTCCTGGCGAAACGAATGACTCAACGGTAGTAGAACCAATATTAGACGGACCATATCAACCGACGACTTTCAACCCACCGGTGAGTTATTGGATGTTACTCGCTCCGACTAACGCAGGAGTGGTAGCTGAAGGCACAAATAATACAAATAGGTGGCTAGCGACAATATTAATAGAACCAAACGTGCAGTCAGTTGAAAGGACCTACACATTATTTGGTCAGCAAGTACAAATTACAGTG…
	LC133528.1	VP4	Cow	Thailand	ATGGCTTCGCTCATTTATAGACAGTTGCTTACTAATTCTTACACCGTAGAACTTTCAGATGAAATACAGGAAATTGGATCAACGAAAACGCAAAGCGTCACAATCAATCCAGGACCGTTTGCACAAACGAGTTATGCTCCAGTTAACTGGGGTCCTGGCGAAACGAATGACTCAACAGTGGTAGAACCAGTACTAGACGGACCATATCAACCGACAACTTTCAACCCACCAGTGAGTTATTGGATGCTACTTGCTCCGACTGACGCAGGGGTGGTAGTTGAAGGCACAAATAATACAAATAGGTGGTTAGCGACAATATTAATAGAACCGAACGTACAGTCGGTCGAAAGGACCTACACATTATTTGGTCAGCAGGTCCAAATTACAGTATCAAACGAT…
	KF636259.1	VP4	Cow	South Africa	ATGGCTTCACTCATTTATAGACAGTTGCTTACTAATTCATACACAGTGGAACTTTCAGATGAAATACAGGAGATTGGATCAACTAAAACACAAAGCGTTACCGTTAATCCAGGACCATTCGCGCAAACGAATTACGCTCCAGTTAATTGGGGACCTGGTGAAACGAATGACTCAACTACAGTTGAGCCAGTGCTTGATGGACCATATCAACCAACCACTTTTAATCCACCTGTAAGTTATTGGATGTTGCTAGCACCAACGAATGCGGGGGTGGTGGTTGAAGGTACAAACAATACAAACAGATGGTTAGCGACAATATTAATTGAACCGAATGTACAGCAAGTTGAGCGAACGTACACATTATTTGGACAACAAGTTCAAATAACAGTATCAAATGAC…
	OK651091.1	VP4	Horse	India	ATGGCTTCACTCATTTATAGACAGTTGCTTACTAATTCATACACAGTAGAACTTTCAGATGAAATCCAAGAAATTGGATCGACTAAGACTCAAGACGTTACCGTTAATCCAGGACCGTTCGCGCAAACAAATTACGCTCCAGTTAATTGGGGACCTGGTGAAACGAATGACTCAACTACAGTTGAACCAGTGCTTGATGGACCATATCAACCAACGACTTTTAATCCACCTGTAAGTTATTGGATGTTGTTAGTACCAACGAACGCGGGGGTAGTAGTTGAAGGTACGAACAATACAAACAGATGGTTAGCGACAATATTAATTGAACCAAATGTACAGCAAGTTGAGCGAACATATACATTATTTGGGCAACAAGTTCAAGTAACAGTATCAAATGAT…
	OK651090.1	VP4	Horse	India	TTTAAAATGGCTTCACTCATTTATAGACAGTTGCTTACTAATTCATACACAGTAGAACTTTCAGATGAAATCCAAGAAATTGGATCGACTAAGACTCAAGACGTTACCGTTAATCCAGGACCGTTCGCGCAAACAAATTACGCTCCAGTTAATTGGGGACCTGGTGAAACGAATGACTCAACTACAGTTGAACCAGTGCTTGATGGACCATATCAACCAACGACTTTTAATCCACCTGTAAGTTATTGGATGTTGTTAGTACCAACGAACGCGGGGGTAGTAGTTGAAGGTACGAACAATACAAACAGATGGTTAGCGACAATATTAATTGAACCAAATGTACAGCAAGTTGAGCGAACATATACATTATTTGGGCAACAAGTTCAAGTAACAGTATCA…
	MN433620.1	VP4	Bat	Bulgaria	ATGGCTTCGCTCATTTATAGACAATTGCTTACAAACTCATATACCGTTGATTTATCTGATGAAATACAAGAAATTGGATCTACAAAAACACAAAATGTTACTATTAATCCAGGTCCTTTTGCCCAAACAGGTTACGCTCCAGTTAACTGGGGTCCCGGTGAAACTAATGATTCCACTACCGTTGAACCAGTACTCGATGGTCCTTACCAACCGACAACATTTAATCCACCAGTAGATTATTGGATGCTACTAGCACCTACAGCAGCTGGAGTGGTGGTGGAAGGTACTAATAATACGGACCGATGGCTAGCTACGATTTTAGTTGAACCAAATGTACCATCAGAGACCAGAAGTTATACAATATTTGGAATACAGGAACAGATTACGATAGCTAATACT…
	MN528119.1	VP4	Bat	Gabon	TTTATAGACAATTGCTTACAAATTCATATACTGTTGATTTATCTGATGAAATACAAGAGATTGGATCAACAAAAACTCAAAACATAACAATTAATCCAGGTCCGTTTGCACAAACTGGTTATGCTCCAGTGAACTGGGGTCCAGGTGAAACTAACGATTCTACTACTGTTGAGCCAGTACTAGATGGACCATATCAACCAACTACATTCAATCCACCAGTAAATTATTGGATGCTGCTAGCGCCTACAACAGCCGGTGTAGTGGTAGAAGGAACTAATAACACAGATCGATGGTTAGCGACAATTCTAGTTGAACCGAACGTAGCATCAGTAACTAGAACTTATACAATATTTGGGATACAAGAACAAATTGTGGTAGCTAATACCTCTCAAACACAAT…
	ON221574.1	VP4	Bat	China	CAATTGCTTACAAATTCTTATACGGTTGATTTATCTGATGAAATACAAGAAATTGGATCTACAAAAACTCAAAATACAACGATAAATCCAGGTCCATTCGCACAAACTGGCTATGCCCCAGTGAACTGGGGTCCTGGTGAAACGAATGATTCTACTACTGTTGAGCCTGTATTAGATGGACCATATCAACCAACTACATTTAATCCACCAGTAGATTATTGGATGTTACTAGCGCCTATGACAGCTGGTGTAGTGTTAGAGGGGACTAATAATACAGATCGATGGTTAGCTACCATCCTAGTTGAACCAAATGTGGCATCGGTAACCAGGAGTTATACAATATTTGGAATACAAGAACAGATCGTAGTAGCTAACACTTCACAAACACAATGGAAATTT…
	PP391053.1	VP4	Pig	China	GGCTATAAAATGGCTTCGCTCATTTATAGACAATTACTTACTAATTCATACACAGTTAATCTTCCTGATGAAATTCAAGAAATTGGATCAGCTAAATCACAAGATGTTACCATAAATCCCGGTCCATTTGCGCAAACGGGTTATGCACCAGTTAATTGGGGAGCGGGTGAAACTAACGATTCAACAACCGTTGAGCCACTACTAGATGGTCCCTACCAACCAACAACTTTCAATCCACCAACGAGCTACTGGGTGTTGCTTGCGCCAACTGTAGAGGGAGTAATTATTCAGGGAACAAATAATACCGATAGATGGCTAGCCACTATATTGATTGAACCAAATGTACAAACAACTAATAGAACATATAATCTTTTTGGTCAGCAAATAACTTTGTCAGTA…
	PP683066.1	VP4	Pig	China	ATGGCTTCGCTCATTTATAGACAACGCCTTACTAACTCATACACAGTTAATCTTTCTGATGAAATTCAAGAAATTGGATCAGTTAAGTCACAAAATGTTACCATAAATCCCGGTCCATTTGCGCAAACGGGTTATGCGCCAGTTAATTGGGGCGCAGGTGAAACTAACGACTCAACAACCGTTGAACCACTACTAGATGGTCCCTACCAACCAACAACTTTTAATCCACCAACGAGCTACTGGGTATTACTTGCGCCAACTGTAGAGGGTGTGATTATCCAGGGAACAAATAATACCGATAGATGGTTAGCCACTATATTGATTGAACCGAATGTACAAACAACTAATAGAACGTATGATCTTTTTGGTCAACAAGTAACTTTGTCGATAGAAAATGCA…
	OP886876.1	VP4	Pig	China	GGCTATAAAATGGCTTCGCTCATTTATAGACAACTACTTACTAACTCATACACAGTTAATCTTTCTGATGAAATTAAAGAGATTGGATCAGCTAAATCACAAAATGTTACCATAAATCCCGGTCCATTTGCGCAAACGGGTTATGCACCAGTTAATTGGGGAGCAGGTGAAACTAACGATTCAACAACCGTTGAACCACTGCTAGATGGTCCTTACCAACCAACAACTTTTAATCCACCAACGAGCTACTGGGTATTACTTGCGCCAACTGTAGAAGGCGTAATTATTCAGGGAACAAATAATACCGATAGATGGTTAGCCACTATATTGATTGAACCAAATGTACAAACAACTAACAGAACGTATAATCTTTTTGGCCAACAAGTAACTTTGTCAATA…
	MF462324.1	VP4	Pig	China	ATGGCTTCGCTCATTTACAGACAATTGCTTACAAATTCGTATACGACTGATTTATCTGACGAAATTAAAGATATTGGATCATCAAAATCACAAGATGTTACAATAAATCCAGGACCATTTGCTCAAACTGGATACGCTCCAGTAAGATGGGGTCCTGGTGAGACAAACGACTCGACAACAGTTGAACCAGTGTTAGACGGACCATATCAACCAACAAACTTCAACCCACCAATAGAATATTGGACACTATTCGCTCCTAGTGATAAGGGTATAGTTGCTGAATTGACAAACAACACAGATATATGGTTAGCCATTATATTGATTGAACCAAATGTGACTCGAGAGTCGAGGACATATACTATATTTGGTCAACAAGTCAACTTAGTAATTGAGAATACA…
	MK597974.1	VP4	Pig	China	ATGGCTTCGCTCATTTACAGGCAGTTGTTTACAAATTCGTATACGATTGACTTATCTGATGAAATTGAAGAAATTGGATCATTGAAGTCACAAGATGTTACGATAAATCCTGGACCATTTGCACAAACTGGGTATGCTTCAGTAAATTGGGGTCCTGGCGAGACAAATGATTCAACAACAATTGAACCAGTACTAGATGGACCATATCAACCAACGACTCTTAATCCACCGATAGAATATTGGACGTTATTCGCTCCAAATGACAAGGGTATAGTCGCTGAACTGACAAATAATACAGATATATGGTTAGTCATCATTCTAATTGAACCAAATGTACCTCAAGAGACAAGAATGTACACTATATTTGGGCAGCAAGTCAACTTAATAATTGAGAATGTG…
	OM982793.1	VP4	Pig	Switzerland	ATGGCTTCGCTCATTTACAGACAGTTGCTTACAAATTCGTATACGATTGACCTATCTGATGAAATTGAAGAAATTGGATCATTAAAGTCACAAGATGTTACGATAAATCCCGGACCATTTGCCCAAACTGGGTACGCTCCAGTGAATTGGGGTCCTGGCGAGACAAATGATTCAACAACAATTGAGCCAGTACTAGATGGACCATATCAACCAACAACTCTTAATCCACCAATAGAATATTGGACGTTATTCGCTCCAAATGACAAAGGTATAGTCGCTGAATTGACAAATAATACAGATATATGGTTAGTCATCATCTTGATTGAACCAAATGTACCTCAAGAGACAAGAACGTACACTATATTTGGACAGCAAGTAAACTTGATAATTGAGAATGTG…
	OM982727.1	VP4	Pig	Switzerland	ATGGCTTCGCTCATTTACAGACAGTTGCTTACAAATTCGTATACGATTGACCTATCTGATGAAATTGAAGAAATTGGATCATTGAAGTCACAAGATGTTACGATAAATCCCGGACCATTTGCTCAAACTGGGTACGCTCCAGTGGATTGGGGTCCTGGCGAAACAAATGATTCAACAACAGTTGAACCAGTACTAGATGGACCATATCAACCAACAATTCTTAATCCACCGATAGAATATTGGACATTATTCGCTCCAAATGACAAGGGTATAGTCGCTGAATTGACAAATAATACAGATGTATGGTTAGTCATTATCTTGATTGAACCAAATGTACCTCAAGAGACAAGAATGTATACTATATTTGGGCAGCAAGTCAACTTGGTAATTGAGAATGTG…
	PP861446.1	VP4	Human	China	GGCTATAAAATGGCTTCACTCATTTATAGACAGCTTCTCACTAATTCATATTCAGTAGATTTATATGATGAAATAGAGCAAATTGGATCAGAAAAAACTCAAAATGTAACTATAAACCCAGGTCCATTTGCTCAAACAAGATATGCTCCAGTCAATTGGGGTCATGGAGAAATAAATGATTCAACTACAGTGGAACCAATTTTAGATGGTCCTTATCAACCTACTACATTTACACCACCTACTGATTACTGGATACTTATTAACTCAAATACAAACGGAGTAGTATACGAGAGTACAAATAATAGTGACTTTTGGACTGCAGTCATTGCTGTTGAACCGCACGTCGATCCAGTAGATAGACAATATAATGTATTTGGTGAAAATAAACAATTTAATGTA…
	ON563354.1	VP4	Human	China	GGCTATAAAATGGCTTCGCTCATTTATAGACAGCTTCTCACTAATTCATATTCAGTAGATTTATATGATGAAATAGAGCAAATTGGATCAGAAAAAACTCAAAACGTAACCGTAAATCCAGGTCCATTTGCTCAAACAAGATATGCTCCAGTCAATTGGGGTCATGGAGAGATAAATGATTCAACCACAGTGGAACCAATCTTAGATGGTCCTTATCAACCTACTACATTTACACCACCTTCTGATTACTGGATACTTATTAACTCAAATACAAATGGAGTAGTATACGAGAGTACAAATAGTAGTGACTTTTGGACTGCAGTTATTGCTGTTGAACCGCACGTCGATCCAGTAGATAGACAATATAATGTATTTGGTGAAAATAAACAATTTAATGTA…
	KJ940075.1	VP4	Human	Brazil	ATGGCTTCACTCATTTATAGACAACTTCTCACTAATTCATATTCGGTAGACTTGCATGACGAAATAGAACAGATTGGATCGGAGAAAACTCAAAATGTGACGGTAAATCCAGGCCCATTTGCACAGACTAGATATGCTCCAGTTAATTGGGGACACGGAGAGATTAATGATTCAACTACAGTAGAACCAGTTTTAGATGGTCCTTATCAACCAACTACATTTAAACCACCCAATGATTATTGGCTGCTTATTAGTTCAAATACAGATGGAGTAGTCTATGAGAGTACAAATAACAGTGACTTTTGGACAGCAGTTATCGCTGTCGAACCACATGTCAGTCAAACAAATAGGCAATATGTTTTATTTGGTGAGAATAAGCAGTTTAACATAGAAAATAGT…
	KJ940070.1	VP4	Human	Brazil	ATGGCTTCGCTCATTTATAGACAACTTCTCACTAATTCATATTCGGTAGACTTGCATGACGAAATAGAACAGATTGGATCGGAGAAAACTCAAAATGTGACGGTAAATCCAGGCCCATTTGCACAGACTAGATATGCTCCAGTCAATTGGGGACACGGAGAGATTAATGATTCAACTACAGTAGAACCAGTTTTAGATGGTCCTTATCAACCAACTACATTTAAACCACCCAATGATTATTGGCTGCTTATTAGTTCAAATACAGATGGAGTAGTCTATGAGAGTACAAATAACAGTGACTTTTGGACAGCAGTTATCGCTGTCGAACCACATGTCAGTCAAACAAATAGGCAATATGTTTTATTTGGTGAGAATAAGCAGTTTAACATAGAAAATAGT…
	KJ940072.1	VP4	Human	Brazil	ATGGCTTCGCTCATTTATAGACAACTTCTCACTAATTCATATTCGGTAGACTTGCATGACGAAATAGAACAGATTGGATCGGAGAAAACTCAAAATGTGACGGTAAATCCAGGCCCATTTGCACAGACTAGATACGCTCCAGTTAATTGGGGACACGGAGAGATTAATGATTCAACTACAGTGGAACCAGTTTTAGATGGTCCTTATCAACCAACTACATTCAAACCACCCAATGATTATTGGCTGCTTATTAGTTCAAATACAGATGGAGTAGTCTATGAAAGTACAAATAATAGTGACTTTTGGACAGCAGTTATCGCTGTTGAACCACATGTCAGTCCAACAAATAGGCAATATGTTTTATTTGGTGAAAATAAGCAGTTTAACGTAGAAAATAGT…

## Sheet: VP6
	GenBank ID	Gene name	Source	Country	Sequence
	DQ870496.1	VP6	Cow	USA	GGCTTTTAAACGAAGTCTTCAACATGGATGTCCTGTACTCCTTGTCAAAAACTCTTAAAGATGCTAGAGACAAAATTGTCGAAGGCACATTATACTCCAATGTAAGTGATCTAATTCAACAATTTAATCAAATGATAATTACTATGAATGGAAATGAGTTCCAAACTGGAGGAATTGGTAATCTACCGATTAGAAATTGGAATTTTGATTTTGGATTACTTGGAACAACTCTACTAAATTTAGATGCTAACTACGTCGAAACGGCCCGCAATACAATTGATTATTTTGTAGATTTTGTAGATAATGTATGTATGGACGAAATGGTTAGAGAATCACAAAGAAATGGAATTGCACCACAATCAGATTCACTTAGAAAGTTATCAGGCCTTAAATTTAAAA…
	MT240629.1	VP6	Bovine	China	CTTTTAAACGAAGTCTTCAACATGGATGTCCTGTACTCCTTGTCAAAAACTCTTAAAGATGCTAGAGACAAAATTGTCGAAGGCACATTATACTCCAATGTAAGTGATCTAATTCAACAATTTAATCAAATGATAATTACTATGAATGGAAATGAGTTCCAAACTGGAGGAATTGGTAATCTACCGATTAGAAATTGGAATTTTGATTTTGGATTACTTGGAACAACTCTACTAAATTTAGATGCTAACTACGTCGAAACGGCCCGCAATACAATTGATTATTTTGTAGATTTTGTAGATAATGTATGTATGGACGAAATGGTTAGAGAATCACAAAGAAATGGAATTGCACCACAATCAGATTCACTTAGAAAGTTATCAGGCATTAAATTTAAAAGA…
	LC133562.1	VP6	Cow	Japan	GGCTTTTAAACGAAGTCTTCAACATGGATGTCCTGTACTCCTTGTCAAAAACTCTTAAAGATGCTAGAGACAAAATTGTCGAAGGCACATTATACTCCAATGTGAGTGATCTAATTCAACAATTTAATCAAATGATAATTACTATGAATGGAAATGAGTTCCAAACTGGAGGAATTGGTAATTTACCGATTAGAAATTGGAATTTTGATTTTGGATTACTTGGAACAACTCTACTAAATTTAGATGCTAACTACGTTGAAACGGCCCGCAATACAATTGATTATTTTGTAGATTTTGTAGATAATGTATGTATGGACGAAATGGTTAGAGAATCACAAAGAAATGGAATTGCACCACAATCAGATTCACTTAGAAAGTTATCAGGCATTAAATTTAAAA…
	KC815662.1	VP6	Horse	Japan	GGCTTTAAAACGAAGTCTTCAACATGGATGTCCTGTACTCCTTGTCAAAAACTCTTAAAGATGCTAGAGACAAAATTGTCGAAGGCACATTATACTCCAATGTAAGTGATCTAATTCAACAATTTAATCAAATGATAATTACTATGAATGGAAATGAGTTCCAAACTGGAGGAATTGGTAATCTACCGATTAGAAATTGGAATTTTGATTTTGGATTACTTGGCACAACTCTACTAAATTTAGATGCTAACTACGTCGAAACGGCCCGCAATACAATTGATTATTTTGTAGATTTTGTAGATAATGTATGTATGGACGAAATGGTTAGAGAATCACAAAGAAATGGAATTGCACCACAATCAGATTCGCTCAGAAAGTTGTCAGGCATTAAATTTAAAA…
	MN067448.1	VP6	Goat	Morocco	GGCTTTTAAACGAAGTCTTCAACATGGATGTCCTGTACTCCTTGTCAAAAACTCTTAAAGATGCTAGAGACAAAATTGTCGAAGGCACATTATACTCTAATGTAAGTGATCTAATTCAACAATTTAATCAAATGATAATTACTATGAATGGAAATGAGTTCCAAACTGGAGGAATTGGTAATCTACCGATTAGAAATTGGAATTTCGATTTTGGATTACTTGGAACAACTCTACTAAATTTGGATGCTAACTACGTCGAAACAGCCCGCAATACAATTGATTATTTTGTAGATTTTGTAGATAATGTATGTATGGATGAAATGGTTAGAGAATCACAAAGAAATGGAATTGCACCACAATCAGATTCACTTAGAAAGTTGTCGGGTATTAAATTTAAAA…
	PP991493.1	VP6	Bovine	China	GGCTTTTAAACGAAGTCTTCAACATGGATGTCCTGTACTCCTTGTCAAAAACTCTTAAAGATGCTAGAGACAAAATTGTCGAAGGCACATTATACTCCAATGTGAGTGATCTAATTCAACAATTTAATCAAATGATAATTACTATGAATGGAAATGAGTTTCAAACTGGAGGAATTGGTAACCTACCAATTAGAAATTGGAATTTTGATTTTGGATTACTTGGAACAACCCTACTAAATTTAGACGCTAACTACGTCGAAACAGCCCGCAATACGATTGATTATTTTGTAGATTTTGTAGACAATGTATGTATGGACGAAATGGTTAGAGAATCACAAAGAAATGGAATTGCACCACAATCGGATTCACTCAGAAAGTTGTCAGGTATTAAATTTAAAA…
	KF577842.1	VP6	Goat	Argentina	TTGACAAAGACTCTTAAAGATGCTAGAGACAAAATTGTCGAAGGCACGTTGTATTCTAACGTGAGTGATCTAATTCAACAATTTAATCAAATGATAATTACTATGAATGGAAATGAATTCCAGACTGGAGGAATCGGCAACTTGCCAATTAGAAATTGGAATTTTGAGTTCGGATTACTTGGAACAACTTTGCTGAACTTAGACGCTAATTACGTCGAAACGGCAAGAAATACAATTGATTATTTTGTAGATTTTGTGGACAATGTATGTATGGACGAAATGGTTAGAGAATCACAAAGGAATGGAATTGCACCGCAATCAGATTCACTAAGAAAGCTATCAGGCATTAAATTCAAGAGAATAAACTTTGATAATTCATCGGAATACATAGAAAACTGG…
	JN872869.1	VP6	Horse	Argentina	GGCTTTTAAACGAAGTCTTCAACATGGATGTCCTGTACTCTTTATCAAAAACTCTTAAAGATGCCAGAGATAAAATTGTTGAAGGTACTTTATATTCTAATGTGAGTGATCTAATTCAGCAATTTAATCAAATGGTAATTACTATGAATGGAAATGAATTTCAAACTGGAGGAATTGGTAACTTACCGATTAGAAACTGGAATTTTGATTTTGGACTACTTGGAACAACCCTATTGAATCTAGATGCTAATTATGTTGAGACTGCCCGTAACACGATTGATTACTTTGTTGACTTTGTAGACAACGTATGCATGGATGAAATGGTTCGAGAATCGCAGAGAAATGGAATCGCACCACAGTCAGATTCTCTCAGAAAATTATCAGGTATTAAATTTAAAA…
	JF712581.1	VP6	Horse	Argentina	GGCTTTTAAACGAAGTCTTCAACATGGATGTCCTGTATTCTTTATCAAAAACTCTTAAAGATGCCAGAGATAAAATTGTTGAAGGTACTTTATATTCTAATGTGAGTGATCTAATTCAGCAATTTAATCAAATGGTAATTACTATGAATGGAAATGAATTTCAAACTGGAGGAATTGGTAACTTACCAATTAGAAACTGGAATTTTGATTTTGGACTACTTGGAACAACCCTATTGAATCTAGATGCTAATTATGTTGAGACCGCCCGTAACACGATTGATTATTTTGTTGATTTTGTAGATAACGTATGCATGGATGAAATGGTTCGAGAATCGCAGAGAAATGGAATCGCACCACAGTCAGATTCTCTCAGAAAATTATCAGGTATTAAATTTAAAA…
	MN528120.1	VP6	Bat	Gabon	ATGGATGTCCTCTATTCTTTGTCAAAAACTCTTAAAGATGCTAGAGACAAAATTGTCGAAGGCACATTGTACTCAAACGTTAGTGATCTAATTCAACAATTCAATCAAATGATAATCACAATGAACGGAAACGAATTTCAAACAGGTGGAATAGGTAATTTGCCGGTTAGGAATTGGAATTTTGATTTCGGATTGCTTGGCACGACCTTACTAAACCTTGATGCAAATTACGTAGAAACAGCTAGAACTACCATTGAATATTTCGTTGATTTCGTAGATAATGTATGCATGGACGAGATGGCTAGAGAATCTCAGCGGAATGGAATAGCTCCGCAATCTGATGCATTGAGAAAATTGTCTGGGATAAAATTTAAAAGAATTAATTTTGATAACTCATCA…
	KX814923.1	VP6	Bat	China	ATGGATGTTCTGATCTCATTGTCAAAAACTCTTAAAGATGCTAGAGACAAAATTGTCGAAGGCACACTGTACTCAAATGACAGTGATCTAATACAACAATTTAACCAAATGATAATCACAATGAATGGAAATGAAAAACAAACAGGTGGAATTGGTAATTTACCAGTTAGAAATTGGAATTTTGATTTTGGCTTATTTGGTACAACATTACTCAATCTCGACGCTAACTATGTTGAAACTGCTCGGACTACAATTGAATATTTCGTTGATTTTGTAGACAATGTTTGTATGGATGAAATGGCCAGAGAATCACAACGTAATGGAATAGCCCCTCAGTCAGATGCTCTGAGGAAGTTATCAGGCATAAAGTTTAAAAGGATTAATTTCGATAATTCATCG…
	KJ020894.1	VP6	Bat	China	ATGGATGTCCTCTATTCTTTGTCAAAAACTCTTAAAGATGCTAGAGACAAAATTGTCGAAGGCACACTGTACTCAAACGTTAGTGATTTGATACAACAATTTAATCAAATGATAATTACAATGAATGGAAATGAATTTCAAACAGGTGGAATTGGTAATTTGCCGGTTAGAAATTGGAATTTTGATTTTGGCTTACTAGGTACTACATTACTTAATCTTGATGCTAATTATGTTGAAACTGCTCGCACTACAATTGAATATTTTGTTGACTTTGTGGATAATGTTTGTATGGATGAAATGGCTAGAGAATCACAGCGGAATGGAATAGCACCTCAGTCTGACGCTCTAAGGAAACTGTCAGGTATAAAATTTAAACGAATCAACTTCGATAATTCTTCA…
	KX814955.1	VP6	Bat	China	GGCTTTTAAACGAAGTCTTCAACATGGATGTTCTGTATTCATTGTCAAAAACTCTTAAAGATGCTAGAGACAAAATTGTCGAAGGCACACTATACTCAAACGTCAGTGATTTGATACAACAATTTAACCAAATGATAATTACAATGAATGGGAACGAATTTCAAACAGGTGGAATTGGTAATTTGCCAGTTAGAAATTGGAATTTTGATTTTGGCTTACTTGGTACAACATTACTGAATCTTGATGCCAATTATGTTGAAACTGCTCGAACCACAATTGAATATTTTGTTGACTTTGTGGATAATGTTTGTATGGATGAGATGGCTAGAGAATCACAGCGGAATGGAATAGCTCCTCAGTCTGATGCTCTAAGGCAACTGTCAGGGATAAAATTTAAAC…
	KF907299.1	VP6	Human	Brazil	ATGGATGTCCTTTTTTCGTTATCAAAGACTCTTAAAGATGCCAGAGACAAAATCGTCGAAGGCACTCTCTACTCTAATGTTAGTGACCTTATTCAACAATTTAACCAAATGATAATTACTATGAATGGAAACGATTTTCAGACTGGAGGAATTGGTAATTTACCTGTTAGGAATTGGAATTTTGATTTTGGTCTATTGGGTACCACCTTACTAAATTTGGATGCTAATTATGTTGAGACAGCTAGAACCACTATTGATTTCTTTGTTGATTTTGTTGATAATGTGTGTATGGATGAAATGGTGCGGGAATCTCAAAGAAACGGTATTGCTCCACAATCTGACGCTCTTAGAAAATTGTCTGGAATTAAGTTTAAGAGAATTAATTTTGATAATTCATCA…
	PP025573.1	VP6	Human	Brazil	ATGGATGTCCTTTTTTCGTTATCAAAAACTCTCAAAGATGCTAGAGACAAAATCGTCGAAGGCACTCTCTACTCTAATGTTAGTGACCTTATTCAACAATTTAACCAAATGATAATTACTATGAATGGAAACGATTTTCAGACTGGAGGAATTGGTAATTTACCTGTTAGGAATTGGAATTTTGATTTTGGTCTATTGGGTACCACCTTACTAAATTTGGATGCTAATTATGTTGAGACAGCTAGAACCACTATTGATTTCTTTGTTGATTTTGTTGATAATGTGTGTATGGATGAAATGGTGCGGGAATCTCAAAGAAACGGTATTGCTCCACAATCTGACGCTCTTAGAAAATTGTCTGGAATTAAGTTTAAGAGAATTAATTTTGATAATTCATCA…
	KF907298.1	VP6	Human	Brazil	ATGGATGTCCTTTTTTCGTTATCAAAGACTCTTAAAGATGCCAGAGACAAAATCGTCGAAGGCACTCTCTACTCTAATGTTAGTGACCTTATTCAACAATTTAACCAAATGATAATTACTATGAATGGAAACGATTTTCAGACTGGAGGAATTGGTAATTTACCTGTTAGGAATTGGAATTTTGATTTTGGTCTATTGGGTACCACCTTACTAAATTTGGATGCTAATTATGTTGAGACAGCTAGAACCACTATTGATTTCTTTGTTGATTTTGTTGATAATGTGTGTATGGACGAAATGGTGCGGGAATCTCAAAGAAACGGTATTGCTCCACAATCTGACGCTCTCAGAAAATTGTCTGGAATTAAGTTTAAGAGAATTAATTTTGATAATTCATCA…
	EF583032.1	VP6	Human	USA	ATGGAGGTTCTGTACTCATTGTCAAAAACTCTTAAAGATGCTAGGGACAAAATTGTTGAAGGTACACTCTATTCTAATGTTAGCGATCTCATTCAACAATTTAATCAAATGATAGTAACTATGAATGGGAATGATTTTCAGACTGGAGGGATCGGTAACTTGCCTATTAGAAATTGGACTTTTGATTTTGGTCTATTAGGTACAACACTCTTGAATTTGGATGCTAATTACGTCGAAAATGCAAGAACTACAATTGAATATTTCATTGATTTCATTGATAATGTGTGTATGGATGAAATGGCAAGAGAGTCTCAAAGGAATGGAGTGGCTCCACAATCTGAAGCATTGAGAAAGCTAGCGAGTATTAAATTTAAGAGAATAAATTTTGATAATTCATCC…
	KF907300.1	VP6	Human	Brazil	ATGGAGGTTCTGTATTCATTGTCAAAAACTCTCAAAGATGCTAGGGATAAGATTGTTGAAGGTACATTATATTCTAATGTTAGTGATCTCATTCAGCAATTTAATCAAATGATAGTAACCATGAATGGGAATGACTTTCAAACTGGAGGAATTGGCAATTTACCTATTAGAAATTGGACATTTGACTTTGGTCTACTAGGTACTACGCTTTTAAATCTTGATGCTAATTATGTTGAGACTGCAAGAACTACGATTGAGTATTTTATTGATTTTATTGATAATGTATGTATGGATGAAATGGCAAGAGAGTCTCAAAGAAATGGAGTAGCTCCACAATCTGAGGCATTGAGGAAGCTAGCCGGTATTAAATTTAAAAGAATAAACTTTAATAATTCATCA…
	PQ581884.1	VP6	Pig	China	ATGGAGGTTCTGTACTCATTGTCAAAAACTTTGAAAGATGCTAGAGATAAAATCGTTGAAGGTACATTATACTCAAATGTAAGTGATTTAATTCAACAATTCAATCAAATGATAGTTACTATGAATGGAAATGATTTTCAAACAGGAGGAATAGGAAACTTGCCAATCAGAAATTGGACTTTTAATTTTGGATTACTTGGTACTACTTTACTTAATCTAGACGCAAATTATGTTGAAAATGCTAGAACTACTATTGAATATTTCATTGATTTTATAGATAATGTATGTATGGATGAAATGGCTAGAGAATCACAACGAAATGGAATAGCACCACAATCTGAAGCACTAAGAAAGCTGTCGGGTATTAAATTTAAAAGAATTAATTTTGATAATTCATCT…
	PQ323319.1	VP6	Pig	China	ATGGAGGTTCTGTACTCATTGTCAAAAACTTTGAAAGATGCTAGAGATAAGATTGTTGAGGGTACATTGTATTCAAATGTAAGTGATATAATTCAACAATTTAATCAAATGATAGTTACTATGAATGGGAATGATTTTCAAACAGGAGGAATAGGAAATTTGCCAATTAGGAATTGGACTTTTGACTTCGGATTACTTGGTACAACTTTACTCAACCTAGATGCAAATTATGTTGAAAATGCAAGAACTACCATTGAATATTTCATTGATTTTATAGATAATGTATGTATGGATGAAATAGCTAGAGAATCACAACGAAATGGAATAGCTCCACAATCTGAAGCACTAAGAAAGCTGTCAGGTATTAGGTTTAAAAGAATCAATTTTGATAATTCATCT…
	ON676184.1	VP6	Pig	China	ATGGAGGTTCTGTACTCACTGTCAAAAACTTTGAAAGATGCTAGAGATAAGATTGTTGAGGGTACATTGTATTCAAATGTAAGTGATTTAATTCAACAATTTAATCAAATGATAGTTACTATGAATGGGAATGATTTTCAAACAGGAGGAATAGGAAATTTGCCAATTAGGAATTGGACTTTTGACTTCGGATTACTTGGTACAACTTTACTTAACTTAGATGCAAATTATGTTGAAAATGCAAGAACTACCATTGAATATTTTATTGATTTTATAGATAATGTGTGCATGGATGAAATAGCTAGAGAATCACAACGAAATGGAATAGCTCCACAATCTGAAGCACTAAGAAAGCTGTCAGGTATTAGGTTTAAAAGAATCAATTTTGATAATTCATCT…

## Sheet: VP7
	GenBank ID	Gene name	Source	Country	Sequence
	MF074212.1	VP7	Horse	Argentina	ATGTATGGTATTGAATATACCACAATTCTAACCTTTTTGATATCAATTATTTTATTGAATTATATACTGAAATCTTTAACTATAATGATGGACTTCATTATCTATAGATTCCTTTTCATTATAGTTATCTTGTCACCATTACTTAAGGCTCAAAATTATGGAATTAATTTGCCAATCACTGGTTCAATGGACACTGCATATACTAATTCCACACAAGAAGAAACGTTTCTTACGTCTACTTTATGTCTATATTATCCTACTGAAGCCGCAACAGAAATAAATGATAATTCGTGGAAAGATACTCTCTCACAACTATTTCTAACTAAAGGATGGCCTACTGGATCCGTGTACTTTAAAGAGTATACAGATATTGCATCTTTTTCAGTTGATCCGCAACTA…
	KP116049.1	VP7	Horse	Argentina	ATGTATGGTATTGAATATACCACAGTTCTAACCTTTTTGATATCAATTATTTTATTGAATTATATACTGAAATCTTTAACTATAATGATGGACTTCATTATCTATAGATTCCTTTTCATTATAGTTATCTTGTCACCATTACTTAAGGCTCAAAATTATGGAATTAATTTGCCAATCACTGGTTCAATGGACACTGCATATACTAATTCCACACAAGAAGAAACGTTTCTTACGTCTACTTTATGTCTATATTATCCTACTGAAGCCGCAACAGAAATAAATGATAATTCGTGGAAAGATACTCTCTCACAACTATTTCTAACTAAAGGATGGCCTACTGGATCCGTGTACTTTAAAGAGTATACAGATATTGCATCTTTTTCAGTTGATCCGCAACTA…
	OK651105.1	VP7	Horse	India	GGCTTTAAAAGCGAGAATTTCCGTTTGGCTAGCGGTTAGCTCCTTTTAATGTATGGTATTGAATATACCACAGTTCTAACCTTTCTGATATCGTTCATTTTATTGAACTATATATTAAAATCATTGACCAGAATGATGGACTTCATTATTTATCGATTTCTCTTTATTATAGTTATTCTGTCACCATTGTTGAATGCTCAAAATTATGGAATTAACTTACCAATTACCGGTTCGATGGACACTGCATATGCTAATTCCACACAAAAAGAGCCATTTTTGACATCAACCCTTTGTTTGTATTATCCTGTTGAGGCATCAAACGAAATAGCTGATACTGAATGGAAAGATACACTCTCTCAATTGTTTTTAACTAAAGGATGGCCAACTGGATCCGTCTAC…
	LC158116.1	VP7	Bat	Zambia	GTTTGGCTAGCGGTTAGCTCCTTTTAATGTATGGTATTGAATATACCACAGTTCTAACCTTTCTGATATCATTTATTTTATTGAATTATATTTTAAAATCTTTGACTAGAGTGATGGACTTTATTATTTATAGACTTCTTTTTATTGTAGTTGTTTTGTCACCATTACTAAAAGCTCAAAATTATGGAATTAATCTACCAATTACTGGTTCAATGGACACTGCATATGCTAATTCCACACAGGAAGAGACTCTCCTTACATCAACTCTGTGTCTGTATTATCCAAACGAAGCTGCAACAGAAATAAATGATAATTCATGGAAGGATACACTTTCACAGTTGTTTTTGACCAAAGGATGGCCAACTGGTTCAGTTTACTTTAAAGAATATACGGATATTG…
	MF139506.1	VP7	Pig	Thailand	ATATCAATTGTTTTGTTGAATTATATACTGAAATCATTAACTAGTGCAATGGACTTTATAATTTATAGATTTCTTTTACTTATCGTTATTGTGTCACCATTTGTCAAAACACAAAACTATGGAATTAATTTACCTATCACTGGTTCTATGGATACAGCATATGCAAATTCATCACAGCAAGAGACATTTCTGACATCGACATTATGCTTATATTATCCTACTGAGGCATCAACTGAAATTAGAGATGCGGAATGGAAAGATACTTTGTCTCAGTTATTTTTGACTAAAGGGTGGCCGACTGGATCAGTTTATTTTAAAGAATATACTAACATCGCTTCATTTTCAATTGATCCACAACTTTATTGTGATTACAATGTTGTATTAATGAAGTATGATTCA…
	PQ581871.1	VP7	Pig	China	ATGTATGGTATTGAATATACCACAGTTCTAACCTTTCTGATATCAATAATTTTATTGAATTACATATTAAAATCACTAACTAGTGCGATGGACTTTATAATTTATCGATTTCTTTTACTTATTGTTATCGTGTCACCATTTGTTAAAACTCAAAATTATGGAATTAATTTACCAATCACTGGCTCCATGGACACAGCATATGCAAATTCGTCACAGCAAGAAACATTTTTAACTTCAACGTTATGCCTATATTATCCTACTGAAGCATCAACTCAAATCGGAGACACGGAATGGAAAAATACTCTGTCTCAATTATTCTTGACTAAGGGGTGGCCAACTGGATCAGTCTATTTTAAAGAATATACCAATATCGCTTCATTCTCAATTGACCCACAACTT…
	PQ117786.1	VP7	Pig	China	ATGTATGGTATTGAATATACCACAGTTCTAACCTTTCTGATATCAATAGTTTTATTGAACTATATATTGAAATCACTAACTAGTGCAATGGACTTTATAATTTATAGATTTCTTTTACTTATTGTTATTGTATCACCATTCGTTAAGACGCAGAATTATGGAATTAATCTACCAATTACTGGCTCCATGGACACAGCATATGCAAATTCGTCACAGCAAGAAACATTTTTAACTTCAACGCTATGCTTATATTATCCTGCTGAAGCATCAACTCAAATTGGAGATACAGAATGGAAGGATACACTGTCTCAGTTATTCTTGACCAAGGGGTGGCCAACTGGATCAGTCTATTTTAAAGAATATACCGATATCGCTTCGTTCTCAATTGATCCACAGCTT…
	OK651102.1	VP7	Horse	India	GGCTTTAAAAGCGAGAATTTCCGTTTGGCTAGCGGTTAGCTCCTTTTAATGTATGGTATTGAATATACCACAATTCTAATCTTCTTGACATCGATTACATTATTGAATTATATCTTAAAATCAATAACGAGAATAATGGACTATATAATTTACAGATTTCTGCTTATAGTAGTGATCTTGGCCACCATAATAAATGCGCAAAACTATGGAGTAAATTTGCCAATTACAGGTTCAATGGATACTGCGTATGCAGACTCTACACAAAGTGAGCCATTTTTGACATCAACCCTTTGTTTGTATTATCCTGTTGAGGCATCAAACGAAATAGCTGATACTGAATGGAAAGATACCTTATCACAACTGTTCTTGACAAAAGGATGGCCAACAGGATCAGTGTAC…
	KU173965.1	VP7	Raw sewage	China	ATGTATGGTATTGAATATACCACAATTCTAATCTTCTTGATATCGATTACATTATTAAATTACATATTAAAATCAATAACAAGAATAATGGACTACATAATCTACAGATTTTTATTCATGGTAGTGATACTGGCCACAGTAACAAATGCGCAGAATTATGGAGTTAATTTGCCAATAACTGGGTCAATGGATACTACGTATGCAAATTCTACACAAAATGAATCATTTTTAACATCGACTTTATGTTTGTATTATCCAGTTGAGGCATCAAACGAAATAGCTGATACCGAATGGAAAAATACACTATCGCAATTGTTTCTGACTAAAGGATGGCCAACTGGATCCGTATATTTTAAGGAGTACGCTGACATAGCAGCTTTTTCAGTGGACCCTCAATTA…
	MK638900.1	VP7	Yak	China	ATGTATGGTATTGAATATACCACAATTCTAATCTTCTTGATATCGATTACATTGTTAAATTACATATTGAAATCAATAACAAGAATAATGGACTACATAATCTACAGGTTTTTATTCATGGTAGTGATACTGGCCGCAGTAACAAATGCGCAGAACTATGGAGTTAATTTGCCAATAACTGGGTCGATGGATACTACGTATGCAAACTCTACACAAAATGAATCGTTTTTAACATCGACTTTGTGTTTGTATTATCCAATTGAGGCATCAAATGAAATAGCTGATACCGAATGGAAAAATACACTGTCGCAACTGTTTCTGACTAAAGGGTGGCCAACTGGATCCGTATATTTTAAGGAGTACGCTGATATAGCGGCTTTTTCAGTGGACCCTCAATTA…
	MN928493.1	VP7	Cow	China	GGCTTTAAAAGAGATATTTTCCGTTTGGCTAGCGGTTAACTCCTTTTAATGTATGGTATTGAATATACCACAATTCTAATCTTCTTGATATCGATTACATTGTTAAATTACATATTGAAATCAATAACAAGAATAATGGACTACATAATCTACAGGTTTTTATTCATGGTAGTGATACTGGCCGCAGTAACAAATGCGCAGAACTATGGAGTTAATTTGCCAATAACTGGGTCGATGGATACTACGTATGCAAACTCTACACAAAATGAATCGTTTTTAACATCGACTTTGTGTTTGTATTATCCAATTGAGGCATCAAATGAAATAGCTGATACCGAATGGAAAAATACACTGTCGCAACTGTTTCTGACTAAAGGGTGGCCAACTGGATCCGTATAT…
	MK519598.1	VP7	Goat	Bangladesh	ATATTGCTTGTATTATTGAATTATATACTAAAATCAATAACTCGGATTATGGACTATATACTCTACAGGTTTTTGTTGTTTATTGTAATTATTACGCCATTTGTAAATTCACAGAACTATGGCATAAATTTACCAATTACTGGATCTATGGACACAAATTATCAGAACGTATCAACTTCAGAACCATTTCTAACATCAACATTATGTCTTTATTATCCAACAGAGGCTGAAACAGAGATTGCTGACAGTTCATGGAAAGATACGCTATCACAGCTATTCTTAACAAAAGGGTGGCCAACTGGTTCTGTTTATCTTAAAAGTTACACAGATATTGCAACTTTTTCAATAAATCCTCAGTTGTATTGCGATTACAACATAGTTCTAATGAAATATAACGCT…
	MK519591.1	VP7	Goat	Bangladesh	G8GGTATTGAATATACCACAACTCTAATCTTCTTGATATTGCTTGTATTATTGAATTATATATTAAAGTCAATAACTAGAATTATGGACTATATACTCTACAGGTTTTTGTTATTCATTGTGATTGTTACACCGTTCGTAAACTCACAGAACTATGGCATAAATTTACCAATTACTGGATCTATGGACACAAACTATCAGAATGTATCGACTTCGGAACCATTCTTAACATCAACCTTATGCCTTTATTATCCAACAGAAGCTGAAACAGAGATTGCTGATAGTTCATGGAAAGACACGCTATCACAGTTATTCTTAACAAAAGGATGGCCGACTGGTTCTGTTTATCTGAAAAGCTACACAGATATTGCAACTTTTTCAATAAATCCTCAATTATATT…
	OR514136.1	VP7	Bovine	China	GGCTTTAAAAGCGAGAATTTCCGTTTGGCTAGCGGTTAGCTCCTTTTAATGTATGGTATTGAATATACCACAACTCTAACTTTTTTGATATTGCTTGTATTATTGAACTATATATTGAGATCAATCACTAGAATCATGGACTACATATTGTACCGATTTTTGCTTTTTGTTGTTATTATCGCACCTTTCGTGAATTCACAGAACTATGGTATTAATCTGCCAATTACTGGATCAATGGACACGAATTACCAAAACGTATCAACTCAAGAACCATTTTTGACGTCAACACTTTGTTTGTACTATCCAGCAGAAGCTGAAGCAGAGATAGTTGACAGTTCATGGAAAGAAACATTATCCCAATTGTTCTTAACAAAAGGATGGCCAACTGGTTCTGTTTAC…
	KX212865.1	VP7	Cow	Turkey	GGCTTTAAAAGCGAGAATTTCCGTTTGGCTAGCGGTTAGCTCCTTTTAATGTATGGTATTGAATATACCACAACTCTAACTTTCTTGATATTGCTTGTATTATTGAATTATATATTAAAATCAATAACTAGAGTAATGGACTACATATTGTATCGATTCTTGCTTTTTGTTGTTGTTATCGCACCATTTGTGAATTCACAGAATTATGGTATTAATCTGCCAATCACTGGATCAATGGACACAAATTATCAAAATGTATCAGCTCAAGAACCATTTTTGACATCAACACTCTGCTTGTATTATCCAACAGAAGCTGAGACAGAAATAGCTGACAGTTCATGGAAAGAAACATTGTCACAACTGTTCCTAACAAAAGGATGGCCAACAGGTTCTGTTTAC…
	KC257096.1	VP7	Camel	Sudan	ATGTATGGTATTGAATATACCACAACTCTAACTTTTTTGATATTGCTTGTATTATTGAATTATATATTAAAATCGATAACTAGAACAATGGACTACATATTATATCGATTTTTGCTTTTTGTTGTTGTTATCGCACCATTCGTGAACTCACAGAATTATGGTATTAATCTGCCAATTACTGGATCAATGGATACAAATTATCAGAATACAACAACCCAAGAACCATTTTTGACATCAACACTCTGTTTGTATTATCCAACAGAAGCTGAGACAGAGATAGCTGACAATTCATGGAAAGAAACATTGTCACAACTATTCCTAACAAAAGGATGGCCAACTGGTTCAGTCTATCTCAAAAGTTATACGGATATTGCGACTTTCTCAATAAATCCTCAGTTA…
	OP311909.1	VP7	Human	Sudan	CTAGCGGTTAGCTCCTTTTAATGTATGGTATTGAATATACCACAACTCTAACTTTCTTGATATTGCCTGTATTGTTGAATTATATATTAAAATCAATAACTAGAGTAATGGACTACATATTGTATCGATTCTTGCTTTTTGTTGTTGTTATCGCACCATTTGTGAATTCACAGAATTATGGTATTAATCTGCCAATCACTGGATCAATGGACACAAATTATCAAAATGTGTCAGCTCAAGAACCATTTTTGACATCAACACTCTGCTTGTATTATCCAACAGAAGCTGAGACGGAAATAGCTGACAGTTCATGGAAAGAAACATTGTCACAACTGTTCCTAACAAAAGGATGGCCAACAGGTTCTGTTTATCTCAAAAGTTATGCGGATATTGCGACTT…
	JN711112.1	VP7	Human	USA	TTAATGTATGGTATTGAATATACCACAACTCTAACTTTTTTGATATTGCTTGTATTGTTGAATTATATATTAAAATCAATAACTAGAGTAATGGACTACATATTGTATCGATTCTTGCTTTTTGTTGTTGTTATCGCACCATTTGTGAATTCACAGAATTATGGTATTAATCTGCCAATCACTGGATCAATGGACACAAATTATCAAAATGTGTCAGCTCAAGAACCATTTTTGACATCAACACTCTGCTTGTATTATCCAACAGAAGCTGAGACGGAAATAGCTGACAGTTCATGGAAAGAAACATTGTCACAACTGTTCCTAACAAAAGGATGGCCAACAGGTTCTGTTTATCTCAAAAGTTATGCGGATATTGCGACTTTCTCAATAAATCCTCAG…

## Sheet: NSP1
	GenBank ID	Gene name	Source	Country	Sequence
	MK250430.1	NSP1	Yak	China	GGCTTTTTTTTATGAAAAGTCTTGTGTGAGCCATGGCGACTTTCAAAGACGCTTGTTATCATTATAAAAAGTTAAATAAGTTAAATAGTTTAGTGCTCAAACTAGGAGCGAATGATGAATGGAGACCAGCACCAGTGACAAAATATAAAGGATGGTGTTTAGATTGTTGTCAATATACAAATTTGACATATTGCAGAGGGTGCGCTCTATACCATGTATGTCAGTGGTGTAGTCAGTATAACAGGTGTTTCTTAGATAATGAACCCCATTTGCTGAGAATGCGAACATTTAAAGATGTAGTAACAAAAGAAGATATAGAAGGACTGCTAACTATGTATGAGACATTGTTTCCAATAAATGAAAAGTTAGTGAATAAATTTATAAACTCTGTGAAGCAGC…
	OQ807050.1	NSP1	Bovine	China	ATGGCGACTTTCAAAGACGCTTGTTATCATTATAAAAAGTTAAATAAGTTAAATAGTTTAGTGCTCAAATTAGGAGCGAATGATGAATGGAGACCAGCACCAGTGACAAAATATAAAGGATGGTGTTTAGATTGTTGTCAATATACAAATTTGACATATTGCAGAGGGTGCGCTCTATACCATGTATGTCAGTGGTGTAGTCAGTATAACAGGTGTTTCTTAGATGATGAACCCCATTTGCTGAGAATGCGAACATTTAAAGATGTAGTAACAAAAGAAGATATAGAAGGACTGCTAACTATGTATGAGACATTGTTTCCAATAAATGAAAAGTTAGTGAATAAATTTATAAACTCTGTGAAGCAGCGTAAGTGTAGGAATGAATATTTGCTAGAATGG…
	ON012969.1	NSP1	Cow	China	ATGGCGACTTTCAAAGACGCTTGTTATCATTATAAAAAGTTAAATAAGTTGAATAGTTTAGTGCTCAAACTAGGAGCGAATGATGAATGGAGACCAGCACCAGTGACAAAATATAAAGGATGGTGTTTAGATTGTTGTCAATATACAAATTTGACATATTGCAGAGGGTGCGCTCTATACCATGTATGTCAGTGGTGTAGTCAGTATAACAGGTGTTTCTTAGATGATGAACCCCATTTGCTGAGAATGCGAACATTTAAAGATGTAGTAACAAAAGAAGATATAGAAGGACTGCTAACTATGTATGAGACATTGTTTCCAATAAATGAAAAGTTAGTGAATAAATTTATAAACTCTGTGAAGCAGCGTAAGTGTAGGAATGAATATTTGTTAGAATGG…
	PQ332922.1	NSP1	Bovine	China	GGCTTTTATTTATGAAAAGTCTTGTGTGAGCCATGGCGACTTTCAAAGACGCTTGCTATCATTATAAAAAGTTAAATAAGTTAAATAGTTTAGTGCTCAAACTAGGAGCAAATGATGAATGGAGACCAGCACCAGTGACAAAATATAAAGGATGGTGTTTAGATTGTTGTCAATATACAAATTTGACATATTGCAGAGGGTGCGCTCTATACCATGTATGTCAGTGGTGTAGTCAGTATAACAGGTGTTTCTTAGATGATGAACCCCATTTGCTGAGAATGCGAACATTTAAAGATGTAGTAACAAAAGAAGATATAGAAGGACTGCTAACTATGTATGAGACATTGTTTCCAATAAATGAAAAGTTAGTGAATAAATTTATAAACTCTGTGAAGCAGC…
	KJ412716.1	NSP1	Human	Paraguay	CCATGGCGACTTTTAAAGACGCTTGTTATCACTATAAAAAATTGAATAAGTTAAATAGCTTAGTGCTCAAACTAGGAGTAAATGATGAATGGAGACCAGCACCAGTGACAAAATATAAAGGATGGTGTTTAGATTGTTGTCAATATACGAATTTGACATATTGCAGAGGGTGCTCTTTATACCATGTATGCCAGTGGTGCAGTCAGTATAACAGGTGTTTCTTAGATGAAAAACCCCATTTGCTGAGAATGCGAACATTTAAAGATATAGTAACAAAGGAAGATATAGAAGGACTGCTAACTATGTATGAAACGCTGTTTCCAATAAATGAAAAGTTAGTGAATAAATTCATAAACTCTGTAAAGCAGCGTAAGTGTAGAAATGAATATTTGCTAGAGT…
	KJ412593.1	NSP1	Human	Paraguay	CCATGGCGACTTTTAAAGACGCTTGTTATCACTATAAAAAATTGAATAAGTTAAATAGCTTAGTGCTCAAACTAGGAGTAAATGATGAATGGAGACCAGCACCAGTGACAAAATATAAAGGATGGTGTTTAGATTGTTGTCAATATACGAATTTGACATATTGCAGAGGGTGCTCTTTATACCATGTATGCCAGTGGTGCAGTCAGTATAACAGGTGTTTCTTAGATGAAGAACCCCATTTGCTGAGAATGCGAACATTTAAAGATATAGTAACAAAGGAAGATATAGAAGGACTGCTAACTATGTATGAAACGCTGTTTCCAATAAATGAAAAGTTAGTGAATAAATTCATAAACTCTGTAAAGCAGCGTAAGTGTAGAAATGAATATTTGCTAGAGT…
	KJ412836.1	NSP1	Human	Paraguay	CCATGGCGACTTTTAAAGACGCTTGTTATCACTATAAAAAATTGAATAAGTTAAATAGCTTAGTGCTCAAACTAGGAGTAAATGATGAATGGAGACCAGCACCAGTGACAAAATATAAAGGATGGTGTTTAGATTGTTGTCAATATACGAATTTGACATATTGCAGAGGGTGCTCTTTATACCATGTATGCCAGTGGTGCAGTCAGTATAACAGGTGTTTCTTAGATGAAGAACCCCATTTGCTGAGAATGCGAACATTTAAAGATATAGTAACAAAGGAAGATATAGAAGGACTGCTAACTATGTATGAAACGCTGTTTCCAATAAATGAAAAGTTAGTGAATAAATTCATAAACTCTGTAAAGCAGCGTAAGTGTAGAAATGAATATTTGCTAGAGT…
	PP987330.1	NSP1	Cow	China	GGCTTTTTTTATGAAAAGTCTTGTGTGAGCCATGGCTACTTTTAAGGATGCATGTTATCACTATAAAAGAATGAATAAACTAAACGGTTCTATTCTGAAATTAGGAGCTAATGATGAATGGAGACCAGCGCCAATAACAAAATTCAAAGGTTGGTGTTTAGACTGCTGCCAATACACAAATTTGACATACTGTAGGGGGTGTGCTTTATACCATGTGTGCCAATGGTGCAGTCAGTATAATCGGTGCTTTCTGGATGAGGAACCACATTTGCTAAGGATGAGAACATTTAAGGACACTATAAGTAAAGAAGATATTGAAAATCTATTGAATATGTATGATATACTGTTCCCAATACATGAAAAAATAGTAAATAAGTTCATCAATAATGTTAAGCAGCG…
	MW771157.1	NSP1	Cow	Mozambique	GGCTTTTTTTATGAAAAGTCTTGTGTGAGCCATGGCTACTTTCAAAGATGCATGCTACCATTATAGAAGAATGAATAAATTAAACAGTTCCATTTTAAAATTAGGAGCTAATGATGAATGGAGACCAGCACCAATAACAAAATTCAAAGGTTGGTGTCTAGATTGTTGCCAATATACAAATCTAACATACTGTAGGGGATGTGCTCTATATCATGTATGTCAATGGTGCAGTCAATACAATCGATGTTTTTTAGATGAAGAGCCACACCTACTGAGGATGAGAACATTCAAAAATAATGTGACTAAAGAAGATATTGAAAATTTACTTAATATGTATGACACTCTATTCCCAATACATGAAAAGATAGTAAATAAGTTTATTAATAATGTCAAGCAACG…
	MN067439.1	NSP1	Goat	Morocco	GGCTTTTTTTATGAAAAGTCTTGTGTGAGCCATGGCTACTTTCAAAGATGCATGCTACCATTACAGAAGAATGAATAAACTAAACAGTTCCATTCTAAAATTAGGAGCTAATGATGAATGGAGACCAGCACCAATAACAAAATTCAAGGGTTGGTGCCTAGACTGTTGTCAATATACAAATCTAACATATTGCAGGGGATGTGCTCTATACCATGTGTGTCAATGGTGCAGCCAGTATAATCGGTGTTTTTTAGATGAAGAACCGCATTTACTGAGGATGAGGACATTTAAAAATAATATAAATAAGGAGGATATTGAGAACTTACTTAATATGTATGATACTTTGTTTCCAATCAATGAAAAAATAGTGAATAAGTTCATTAATAATGTCAAACAGCG…
	OR270770.1	NSP1	Roe deer	Slovenia	ATACCATGTGTGTCAATGGTGCAGCCAGTATAATCGGTGCTTTTTAGATGAAGAGTCTTGTGTGAGCCATGGCTACTTTCAAAGATGCATGCTACCATTATAAAAAAATGAATAGGTTAAACAGTTCCATTCTAAAATTAGGAGCTAATGATGAATGGAGACCAGCACCAATAACAAAATTCAAAGGTTGGTGTTTAGACTGTTGTCAATATACAAATCTAACATACTGCAGAGGATGCGCTCTATACCATGTGTGTCAATGGTGCAGCCAGTATAATCGGTGCTTTTTAGATGAAGAGCCGCATTTACTGAGGATGAGAACATTTAAAAATAATGTAAATAAGGAGGATATTGAAAATTTACTTAATATGTATGATACTTTATTTCCAATACATGAAA…
	OR270759.1	NSP1	Red deer	Slovenia	TGAAAAGTCTTGTGTGAGCCATGGCTACTTTCAAAGATGCATGCTACCATTATAAAAAAATGAATAGACTAAACAGTTCCATTCTAAAATTAGGAGCTAATGATGAATGGAGACCAGCACCAATAACAAAATTCAAAGGTTGGTGTTTAGAATGTTGTCAATATACAAATTTAACATATTGCAGAGGATGCGCTCTATACCATGTGTGTCAATGGTGCAGCCAGTATAATCGGTGCTTTTTAGATGAAGAGCCGCATTTACTGAGGATGAGAACATTTAAAAATAATGTAAATAAGGAGGATATTGAAAATTTACTTAATATGTATGATACTTTATTCCCAATACATGAAAAAATAGTGAATAAGTTCATTAATAATGTCAAACAGCGTAAGTGTAGAA…
	OP886868.1	NSP1	Pig	China	GGCTTTTTTATGAAAAGTCTTGTGGAAGCCATGGCTACTTTCAAGGATGCTTGTTATTACTACAAAAGATTAAATAAATTGAATCATACAGTCTTAAAATTAGGAGTTAATGATGCATGGAGACCTTCACCTCCAGCAAAATATAAAGGATGGTGTTTAGATTGTTGTCAACACACCGATTTAACTTATTGTAGAGGCTGTTCTATTTACCATGTTTGTCAGTGGTGCAATCAATATGGTAGATGTTTTCTTGATGATGAACCGCATCTATTGAGAATGAGAACTTTTAAGAATAATGTAACTAAGGATGATTTAATGAATCTGATTGATATGTATAATACATTGTTTCCTATGAATCAGAAGGTAGTAAATAAATTCATTAATACTACAAAACAACAT…
	PQ581888.1	NSP1	Pig	China	ATGAAAATTCTTGTGGGAGCCATGGCTACTTTCAAAGATGCTTGTTATTACTATAAAAGGTTAAACAAATTGAATCATGCAGTCTTGAAATTGGGAGTTAATGATGCGTGGAGGCCATCACCTCCAACAAAATATAAAGGGTGGTGTTTAGATTGTTGTCAGCATACTGATTTGACTTATTGTAGAGGCTGCTCTATATATCATGTTTGTCAGTGGTGCAACCAATATGGTAGATGCTTTCTTGATGATGAACCGCACTTGCTGCGAATGAGGACCTTTAAAAATAACATAACAAAAGAGGACTTAGCAAATTTGATTGACATGTATAATGTGCTATTTCCTGTGAATCAAAAGATAGTAAATAAGTTCATCAATAATACAAAACAGCATAAGTGTAGA…
	PQ581877.1	NSP1	Pig	China	ATGAAAAGTCTTGTGGGAGCCATGGCTACTTTCAAAGATGCTTGTTATTACTATAAGAAATTAAACAAATTGAATCATGCAGTCTTAAAATTAGGAGTTAATGATGCATGGAGGCCATCACCTCCAACAAAATACAAAGGATGGTGTTTGGATTGTTGTCAACATACAGATTTGACTTATTGTAGAGGCTGTTATATATATCATGTTTGTCAGTGGTGCAATCAATATGGTAGATGTTTTCTTGATGATGAACCGCACTTATTGAGAATGAGGACTTTTAAAAATAACATAACAAAAGAGGATTTAACAAATTTGATCGACATGTATAATGTGTTATTTCCTGTAAATCAGAAAATAGTGAATAAATTCATAAGTAATACGAAACAGCATAAATGCAGA…
	JN872871.1	NSP1	Horse	Argentina	GGCTTTTTTTTGAAAAGTCTTGTGTTAGCCATGGCAACCTTTAAAGATGCTTGTTTTCATTATAGAAAAATCACAAAATTAAATAGAGAATTATTAAGAATAGGAGCTAATTCAGTTTGGACATCTGTTCAATCAAATAAGATAAAAGGGTGGTGTATTGAATGTTGTCAGCTTACTGAATTGACTTTTTGCAGTGGATGTTCATTAGCACATGTTTGTCAATTGTGTATTACAAATAAAAGATGTTTTTTGGATAGTCAACCACATTTATTAAAATTAAGAACATTTGAATCACCAATTACTAAAGAAAAACTGCAATGCGTGATCAATTTGTATAATAAGTTATTTCCAATTAACAGTGCTATCATAAACAAATTTAAGAAATCAACAAGACAAAGG…
	JF712583.1	NSP1	Horse	Argentina	GGCTTTTTTTTGAAAAGTCTTGTGTTAGCCATGGCAACCTTTAAAGATGCTTGTTTTCATTATAGAAAAATCACAAAATTAAATAGAGAATTATTAAGAATAGGAGCTAATTCAGTTTGGACATCTGTTCAATCAAATAAGATAAAAGGGTGGTGTATTGAATGTTGTCAGCTTACTGAATTGACTTTTTGCAGTGGATGTTCATTAGCACATGTTTGTCAATTGTGTATTACAAATAAAAGATGTTTTCTGGATAGTCAACCACATCTATTAAAATTAAGAACATTTGAATCACCAATTACTAAAGAAAAATTACAATGTGTGATTAATTTGTATGATAAGTTATTTCCAATTAACAGCGCTATCATAAACAAATTTAAGAAATCAACAAGACAAAGG…
	LC158122.1	NSP1	Bat	Argentina	TTAGCCATGGCAACTTTTAAGGATGCTTGTTTTCACTATAGAAGGATAACAAAACTAAACAGAGAATTACTGAGAATTGGGGCAAACTCAGTATGGACTCCACTCTGCTCGAATAAAATTAAAGGGTGGTGTATTGAATGCTGTCAACTAACTGAATTGACTTTTTGTCATGGATGTTCATTGACTCACGTTTGTCAGTGGTGTATTCAAAACAAACGCTGCTTCTTGGACAATGAACCACACCTTTTAAAATTAAGGACCTTTGAGTCTCCAATAACAAAGGAAAAATTACAATGCATTATTGATTTGTATAATTTGCTATTTCCAATTAGTCCTAGGATTATTAATAAATTTAAAAAAGCAATTAAACAGAGAAAATGTAGAAATGAAATTGACAGA…
	MN433623.1	NSP1	Bat	Bulgaria	ATGGCGACCTTCAAGGATGCTTGTTTTCATTATAGGAGGATTACAAAATTAAACAGAGAATTGCTGAGAATTGGAGCAAACTCAGTGTGGACTCCAGTTTCTTCGAATAAAATTAAAGGCTGGTGCATTGAGTGTTGTCAACTGACTGAATTGACTTTTTGTCACGGATGTTCGCTTGCTCACGTTTGCCAATGGTGCATCCAGAACAAACGTTGTTTCTTGGATAATGAACCACATCTTTTAAAATTAAGGACCTTTGAATCTCCAATAACAAAGGAAAAACTACAATGCATTATCGATTTATATAACTTGTTATTTCCAATTAATTCCGGGATTATCAATAAATTTAAGAAGGCAGTGAAACAAAGAAAATGTAGGAATGAGTTTGATAAATCATGG…
	KX814948.1	NSP1	Bat	China	GGCTTTTTTATGAAAAGTCTTGTGTTAGCCATGGCAACTTTTAAGGATGCTTGTTTTCATTATAGAAGGATTACAAAACTAAACAGAGAACTACTGAGAATTGGAGCAAATTCAGTATGGACTGGAGTTTCTTCGAATAAAATTAAAGGGTGGTGTATCGAATGTTGTCAACTGACTGAATTGACTTTTTGTCACGGATGTTCATTGGCTCACGTTTGTCAATGGTGCATTCAAAACAAACGTTGCTTCTTGGATAATGAACCACATCTTTTAAAACTAAGAACCTTTGAATCTCCAATAACAAGAGAAAAATTACAATGCATTATTGATTTATATAATTTACTATTTCCAGTCAGTCCTGGGGTTATTAGTAAATTTAAAAAGATAGTAAAACAAAGA…
	KJ020887.1	NSP1	Bat	China	ATGGCAACCTTTAAGGATGCTTGTTTTCATTATAGAAGGATTACAAAACTAAACAGAGAACTACTGAGAATTGGAGCGAACTCAGTATGGACTCCAGTCTCTTCGAATAAAATTAGAGGGTGGTGTATTGAATGTTGTCAACTGACTGAATTGACCTTTTGTCACGGATGTTCATTGGCTCACGTTTGTCAGTGGTGCATTCAAAACAAACGTTGTTTCTTGGACAATGAACCACATCTTTTAAAACTGAGGACCTTTGAATCTCCAATAACAAAGGAAAAATTGCAATGCATTATTGATCTATATAATTTGTTATTCCCAATTAGTCCTGGTATTATTAACAAATTCAAAAAGGCAGTTAAACAGAGAAAGTGTAGAAATGAACTTGACAAATCATGG…

## Sheet: NSP2
	GenBank ID	Gene name	Source	Country	Sequence
	PP991485.1	NSP2	Bovine	China	GGCTTTTAAAGCGTCTCAGTCGCCGTTTGAGCCTTGCGGTGTAGCCATGGCTGAGCTAGCTTGCTTCTGTTATCCCCATTTGGAGAACGATAGCTATAAATTCATTCCATTTAACAATCTAGCTATAAAATGTATGTTGACAGCAAAAGTGGATAAAAGAGATCAAGATAAGTTTTATAATTCAATAATCTATGGTATTGCGCCACCACCACAATTTAAAAAACGCTATAATACAAATGACAATTCAAGAGGAATGAATTATGAAACTTCAATGTTTAATAAGGTGGCAGTATTAATTTGTGAAGCGTTGAATTCAATTAAAGTCACGCAGTCAGATGTTGCAAACGTCCTTTCAAGAGTAGTTTCTGTGAGACATCTTGAGAATTTAGTGTTAAGAAG…
	ON012970.1	NSP2	Cow	China	ATGGCTGAGCTAGCTTGCTTCTGTTATCCCCATTTGGAGAACGATAGCTATAAATTCATTCCATTTAATAATCTAGCTATAAAATGTATGTTGACAGCAAAAGTGGATAAAAGAGATCAAGATAAGTTTTATAATTCAATAATTTATGGTATTGCGCCACCACCACAATTTAAAAAACGCTATAATACGAATGACAATTCAAGAGGAATGAATTATGAAACTCCAATGTTTAACAAGGTGGCAGCACTAATTTGTGAAGCATTGAATTCAATTAAAGTTACGCAAGCAGATGTTGCAAACGTCCTTTCAAGAGTAGTTTCTGTGAGACATCTTGAGAATTTAGTGTTAAGAAGAGAGAATCATCAAGACGTTCTTTTCCACTCAAAGGAGTTGCTGCTT…
	PP987329.1	NSP2	Cow	China	GGCTTTTTAAGGGTCTCAGTCGCCGTTTGAGCCTTGCGGTGTAGCCATGGCTGAGCTAGCTTGCTTCTGTTATCCCCATTTGGAGAACGATAGCTATAAATTTATTCCATTTAATAATCTAGCTATAAAATGTATGTTGACAGCAAAAGTGGATAAAAAAGATCAAGATAAGTTTTATAATTCAATAATTTATGGTATTGCGCCACCACCACAATTTAAAAAACGCTATAATACAAATGACAATTCAAGAGGAATGAATTATGAAACTCCAATGTTTAATAAGGTGGCAGTATTAATTTGTGAAGCATTGAATTCAATTAAAGTCACGCAATCAGATGTTGCAAACGTTCTTTCAAGAGTAGTTTCTGTGAGACATCTTGAAAATTTAGTCTTGAGAAG…
	PQ332945.1	NSP2	Bovine	China	GGCTTTTAAAGCGTCTCAGTCGCCGTTTGAGCCTTGCGGTGTAGCCATGGCTGAGCTAGCTTGCTTCTGTTATCCCCATTTGGAGAACGATAGCTATAAATTTATTCCATTTAATAATCTAGCTATAAAATGTATGTTGACAGCAAAAGTGGATAAAAAAGATCAAGATAAGTTTTATAATTCAATAATTTATGGTATTGCGCCACCACCACAATTTAAAAAACGCTATAATACAAATGACAATTCAAGAGGAATGAATTATGAAACTCCAATGTTTAATAAGGTGGCAGTATTAATTTGTGAAGCATTGAATTCAATTAAAGTCACGCAATCAGATGTTGCAAACGTCCTTTCAAGAGTAGTTTCTGTGAGACATCTTGAGAATCTAGTGTTGAGAAG…
	PP453593.1	NSP2	Horse	USA	ATGGCTGAGCTAGCTTGCTTTTGCTATCCCCATTTAGAGAACGATAGCTATAAATTCATTCCATTTAATAACCTTGCTATAAAGTGCATGTTGACAGCAAAAGTAGATAAAAAAGATCAAGATAAGTTTTACAACTCAATAATCTATGGTATTGCGCCGCCACCACAATTCAAAAAGCGCTATAACACAAACGACAACTCAAGAGGAATGAATTATGAGACTGCAATGTTTAATAAGGTGGCGATATTAATTTGTGAAGCATTAAATTCTATTAAAGTCACGCAATCTGATGTTGCAAGTGTACTTTCAAAAGTAGTTTCCGTAAGACATCTTGAGAATTTAGTATTGAGAAGAGAAAATCACCAGGACGTTCTTTTTCACTCGAAAGAGCTACTACTT…
	JN872872.1	NSP2	Horse	Argentina	GGCTTTTAAAGCGTCTCAGTCGCCGTTTGAGCCTTGCGGTGTAGCCATGGCTGAGCTAGCTTGCTTTTGCTATCCCCATTTAGAGAACGATAGCTATAAATTCATTCCATTTAATAATCTTGCTATAAAGTGCATGTTGACAGCAAAAGTAGATAAAAAAGATCAAGATAAGTTTTACAATTCAATAATCTACGGTATTGCGCCACCACCACAATTTAAAAAGCGCTATAACACAAATGACAATTCAAGAGGAATGAATTATGAAACTGCAATGTTTAATAAGGTGGCAGTACTAATTTGCGAAGCATTAAATTCAATTAAAGTTACGCAATCTGATGTTGCAAGTGTACTTTCAAAAGTAGTTTCCGTAAGACATCTTGAGAATTTAGTATTGAGAAG…
	KF577845.1	NSP2	Goat	Argentina	ATGGCTGAGCTAGCTTGCTTTTGTTATCCCCATTTGGAGAACGATAGCTATAGATTCATTCCATTTAACAGTTTGGCTATAAAATGTATGTTGACAGCGAAAGTGGATAAAAAAGATCAGGATAAATTTTACAATTCAATAATTTATGGTATTGCACCACCGCCACAATTCAAAAAACGCTATAACACAAGTGACAATTCAAGAGGAATGAATTATGAAACTCCAATGTTTAATAAAGTGGCGGTGTTAATCTGTGAAGCATTGAATTCAATTAAAGTCACTCAATCTGATGTTGCGAGTGTACTCTCAAAAGTAGTTTCTGTAAGACATCTAGAAAATTTGGTACTGAGAAGAGAAAATCACCAGGATGTGCTTTTCCATTCAAAAGAGTTGTTGCTG…
	KY055434.1	NSP2	Goat	Uganda	CAGTCGCCGTTTGAGCCTTGCGGTGTAGCCATGGCTGAGCTAGCTTGCTTTTGTTATCCCCATTTGGAGAACGATAGCTATAAATTCATTCCATTTAATAATTTAGCTATAAAATGTATGTTGACAGCAAAAGTAGACAAAAAAGATCAAGATAAATTTTATAATTCTATAATTTATGGTATTGCGCCACCGCCACAATTTAGAAAACGTTATAATACTAGTGATAATTCGAAAGGAATGAATTACGAGACAATTATGTTTAATAAGGTGGCAGTATTGATTTGCGAAGCATTGAATTCAGTCAAAGTTACTCAATCCGATGTTGCAAGTGTATTATCAAGAGTAGTTTCTGTACGACATTTAGAAAATTTAGTACTAAGAAGAGAAAACCATCAAGAC…
	PP861970.1	NSP2	Human	China	GGCTTTTAAAGCGTCTCAGTCGCCGTTTGAGCCTTGCGGTGTAGCCATGGCTGAGCTAGCTTGCTTTTGTTATCCTCATTTGGAGAACGATAGCTATAAATTTATTCCTTTTAATAATTTAGCAATAAAATGCATGTTGACAGCAAAAGTAGATAAAAAAGATCAAGATAAATTTTACAATTCTATTGTTTATGGGATTGCGCCACCACCACAATTTAGAAAACGTTATAATACTAGCGATAATTCAAGAGGAATGAATTATGAGACAATTATGTTTAATAAGGTGGCTATCTTAATTTGTGAAGCACTTAATTCGATTAAAGTTACACAATCTGAAGTTGCAAATGTTCTTTCAAGAGTAGTTTCCGTTAGACATCTGGAAAATCTAGTATTAAGGAA…
	PP861967.1	NSP2	Human	China	GGCTTTTAAAGCGTCTCAGTCGCCGTTTGAGCCTTGCGGTGTAGCCATGGCTGAGCTAGCTTGCTTTTGTTATCCTCATTTGGAGAACGATAGCTATAAATTTATTCCTTTTAATAATTTAGCAATAAAATGTATGTTGACAGCAAAAGTAGATAAAAAAGATCAAGATAAATTTTACAATTCTATTGTTTATGGGATTGCGCCACCACCACAATTCAGAAAACGTTATAATACTAGTGATAATTCAAGAGGAATGAATTACGAGACAATTATGTTTAATAAGGTGGCTATCTTAATTTGTGAAGCACTTAATTCGATTAAAGTTACACAATCTGAAGTTGCAAATGTTCTTTCAAAAGTAGTTTCCGTTAGACATCTGGAAAATCTAGTATTAAGGAA…
	ON992859.1	NSP2	Human	China	TTTGAGCCTTGCGGTGTAGCCATGGCTGAGCTAGCTTGCTTTTGTTATCCTCATTTGGAGAACGATAGCTATAAATTTATTCCTTTTAATAATTTAGCAATAAAATGCATGTTGACAGCGAAAGTAGATAAAAAAGATCAAGATAAATTTTACAATTCTATTGTTTATGGGATTGCGCCACCACCACAATTTAGAAAACGTTATAATACTAGTGACAATTCGAGAGGAATGAATTACGAGACAATTATGTTTAATAAGGTGGCTATCTTAATTTGTGAAGCACTTAATTCGATTAAAGTTACACAATCTGAAGTTGCAAATGTTCTTTCAAGAGTAGTTTCCGTTAGACATTTGGAAAATCTAGTACTAAGGAAAGAAAATCATCAAGATGTACTTTTC…
	PQ581889.1	NSP2	Pig	China	ATGGCTGAGTTAGCATGCTTTTGTTATCCTCATTTAGAGAACGATAGCTATAAATTCATTCCTTTTAATAGTTTAGCTATAAAATGTATGTTGACAGCAAAAGTGGATAAGAGGGATCAGGATAAATTTTACAATTCTATTATATATGGGATTGCGCCGCCACCACAATTTAAAAAACGTTATAATACTAATGATAATTCAAGGGGTATGAACTTTGAAACTTCAATGTTTAATAAGGTGGCAACTCTAATTTGTGAGGCACTTAATTCAATTAAAATTACTCAATCTGATCTTGCTAATGTTCTTTCAAGAGTAGTTTCTGTTAGACACTTGGAAAATTTGGTGTTGAGAAAAGAGAATCATCAGGATGTGCTTTTCCACTCAAAAGAACTATTGTTG…
	PQ323311.1	NSP2	Pig	China	ATGGCTGAGCTAGCTTGCTTTTGTTATCCTCATTTAGAGAACGATAGCTATAAATTTATTCCTTTTAATAGTTTAGCTATAAAATGTATGTTGACAGCAAAAGTGGATAAAAAAGATCAGGATAAATTTTACAATTCTATTATATATGGAATTGCACCGCCACCACAATTTAAGAAACGTTATAATACTAATGATAATTCAAGGGGTATGAATTTTGAAACTTCAATGTTTAATAAGGTGGCAGCTCTAATTTGTGAGGCACTTAATTCAATTAAAGTTACTCAATCTGATCTTGCTAATGTTCTTTCGAGAGTAGTTTCTGTTAGACATTTGGAAAATTTGGTGTTGAGAAAAGAGAATCATCAGGACGTGCTTTTTCACTCGAAAGAACTACTGCTG…
	OP886869.1	NSP2	Pig	China	GGCTTTTAAAGCGTCTCAGTCGCCGTTTGAGCCTTGCGGTGTAGCCATGGCTGAGCTAGCTTGCTTTTGTTATCCTCATTTAGAGAACGATAGCTATAAATTTATTCCTTTTAATAATTTAGCTATAAAATGTATGTTGACAGCAAAAGTGGATAAGAAAGATCAGGATAAATTTTACAATTCTATTATATATGGAATTGCACCGCCACCACAATTTAAGAAACGTTATAATACTAATGATAATTCAAGGGGTATGAACTTTGAAACTTCAATGTTTAATAAGGTGGCAGCTCTAATTTGTGAGGCACTTAATTCAATTAAAGTTACTCAATCTGATCTTGCTAATGTCCTTTCGAGAGTAGTTTCTGTTAGACATTTGGAAAATTTGGTGTTGAGAAA…
	MN433624.1	NSP2	Bat	Bulgaria	ATGGCTGAGCTAGCTTGCTTTTGTTACCCTCATCTAGAGAATGATAGCTATAAATTCATTCCATTTAATAGTTTAGCAATTAAGTGTATGTTGACAGCTAAAGTAGATAAGAAGGATTTAGATAAGTTTTACAATTCAATAATTTATGGAATTGCGCCACCTCCACAATTTAAAAAACGTTATAATACTAATGACAATTCAAGAGGAATGAACTTTGAAACACAAATGTTTACCAAGGTGGCAATGTTGATTTGCGAAGCTCTGAATTCGCTAAAGATTACTCAAACAGACGTTGCAAACGTGTTGTCTCGTATTGTTTCAGTTCGACATCTAGAAAATTTAGTACTAAGGAGAGAAAATCACCAAGATGTACTCTTTCATTCAAAAGATCTACTAATT…
	MN551594.1	NSP2	Bat	Gabon	ATGGCTGAGCTAGCTTGCTTTTGTTACCCTCATCTAGAGAATGATAGCTATAAATTTATTCCATTTAATAGTTTAGCAATTAAGTGTATGTTGACAGCTAAAGTAGATAAAAAAGATTTAGATAAGTTTTATAATTCAATAATCTATGGAATTGCACCACCTCCACAATTTAAAAAACGTTACAATACTAATGACAATTCAAGAGGAATGAACTTTGAAACGCAAATGTTCACTAAGGTGGCAATGTTGATTTGTGAAGCTCTGAATTCACTAAAGGTCACCCAAACAGACGTCGCAAATGTACTGTCTCGCGTTGTTTCAGTTCGACACTTAGAAAACTTGGTGTTAAGAAAAGAAAATCATCAAGATGTACTCTTTCATTCAAAAGATCTACTAATT…
	KX814949.1	NSP2	Bat	China	GGCTTTTAAAGCGTCTCAGTCGCCGTTTGAGCCTTGCGGTGTAGCCATGGCTGAGCTAGCTTGCTTTTGTTACCCTCATCTAGAGAATGATAGCTATAAATTTATTCCATTTAATAGTTTAGCAATTAAGTGTATGTTGACAGCTAAAGTAGACAAGAAAGATTTAGATAAGTTTTATAATTCAATAATTTACGGAATTGCGCCACCTCCACAATTTAAAAACCGCTACAATACTAATGATAATTCAAGAGGAATGAATTTTGAAACACAAATGTTTACTAAGGTGGCAATGTTAATTTGCGAAGCTCTGAATTCACTAAAAATTACTCAATCAGATGTCGCGAATATATTATCTCGTGTTGTTTCAGTTCGACATTTAGAAAATTTGGTACTAAGAAA…
	KJ020888.1	NSP2	Bat	China	ATGGCTGAGCTAGCTTGCTTTTGTTACCCTCATCTAGAGAATGATAGCTATAAGTTTATTCCATTTAATAGTTTAGCAATTAAGTGTATGTTGACAGCTAAAGTAGACAAGAAAGATTTAGATAAGTTTTATAATTCAATAATCTACGGAATTGCGCCACCTCCACAGTTTAAAAAACGTTATAATACTAATGATAATTCCAGAGGAATGAACTTTGAAACACAAATGTTTACTAAGGTGGCAATGTTGATTTGCGAAGCTCTGAATTCACTGAAGGTCACACAAACAGACGTCGCAAATGTATTATCTCGTGTTGTTTCAGTTCGACATTTAGAAAATCTAGTACTAAGAAAAGAAAATCATCAAGATGTGCTCTTTCATTCGAAAGATCTACTAATT…

## Sheet: NSP3
	GenBank ID	Gene name	Source	Country	Sequence
	PQ332913.1	NSP3	Bovine	China	GGCTTTTAATGCTTTTCAGTGGTTGATGCTCAAGATGGAGTCTACTCAGCAGATGGCCAATTCGATCATTAACACTTCTTTTGAAGCTGCAGTTGTTGCTGCCACTTCAACTCTTGAACTTATGGGTATTCAATATGATTATAATGAAGTTTATACCAGAGTTAAGAGTAAATTTGATTATGTAATGGATGATTCAGGTGTTAAAAACAATCTATTGGGTAAAGCAGCAACTATTGATCAGGCACTGAATGGGAAATTTGGTTCGGCAGCGAGAAATAGGAATTGGATGGTTGACACTAGAACTACAGCTAGATTAGATGAGGATGTGAATAAGCTTAGAATGATGCTGTCGTCTAAAGGAATTGATCAAAAGATGAGAGTACTTAACGCATGCTTTAG…
	PP991486.1	NSP3	Bovine	China	GGCATTTAATGCTTTTCAGTGGTTGATGCTCAAGATGGAGTCTACTCAGCAGATGGCCAATTCGATTATTAACACTTCTTTTGAAGCTGCAGTTGTTGCTGCCACTTCAACTCTTGAACTTATGGGTATTCAATATGATTATAATGAAGTTTATACCAGAGTTAAGAGTAAATTTGATTACGTAATGGATGATTCAGGTGTTAAAAACAATCTATTGGGCAAAGCAGCAACTATTGATCAGGCACTGAATGGGAAATTTGGTTCGGCAGCGAGAAATAGGAATTGGATGGTTGACACTAGAACTACAGCTAGATTAGATGAGGATGTGAACAAACTTAGAATGATGCTGTCGTCTAAAGGAATTGATCAAAAGATGAGAGTACTTAACGCATGCTTTAG…
	ON711392.1	NSP3	Yak	China	TTTCACTGGTTGATGGTCAAGATGGAGTCGACTCAGCAGATGGCCAGTTCGATTATTAACACTTCTTTTGAAGCTGCAGTTGTTGCTGCCACTTCAACCCTTGAACTTATGGGTATTCAATATGATTATAATGAAGTTTATACTAGAGTTAAGAGTAAATTTGATTATGTAATGGATGATTCAGGTGTTAAAAATAATCTATTGGGTAAAGCAGCAACTATTGATCAGGCACTGAATGGAAAATTTGGTTCAGCGGCGAGAAATAGAAATTGGATGGTTGACACTAGAACTGCAGCTAGATTGGATGAGGATGTGAATAAACTTAGAATGATGTTATCGTCTAAAGGGATTGATCAAAAAATGAGAGTACTCAACGCATGCTTTAGTGTGAAAAGAATT…
	ON012982.1	NSP3	Cow	China	ATGCTCAAGATGGAGTCAACTCAGCAGATGGCCAGTTCGATTATCAACACTTCTTTTGAAGCTGCAGTTGTTGCTGCCACTTCAACCCTTGAACTTATGGGTATTCAATATGATTATAATGAAGTTTATACTAGAGTTAAGAGTAAATTTGATTATGTGATGGATGATTCAGGTGTTAAAAATAATCTATTGGGTAAAGCAGCAACTATTGATCAGGCACTGAATGGAAAATTTGGTTCAGCGGCGAGAAATAGAAATTGGATGGTTGACACAAGGACTACAGCTAGATTAGATGAGGATGTGAATAAACTTAGAATGATGCTATCATCTAAAGGGATTGATCAAAAAATGAGAGTACTTAACGCATGCTTTAGTGTAAAAAGAATTCCAGGCAAATCA…
	OR344109.1	NSP3	Cow	Argentina	ATGGAGTCTACACAGCAGATGGCTAGTTCGATCATTAACACTTCTTTTGAAGCCGCAGTCGTTGCTGCCACTTCAACTCTTGAACTTATGGGTATTCAATATGATTATAATGAAGTTTATACTAGGGTTAAGAGTAAATTTGATTACATAATGGATGATTCAGGTGTTAAAAATAATCTGTTGGGTAAAGCGGCAACTATTGATCAGGCACTGAATGGAAAATTTGGTTCAGCAGCAAGAAATAGAAATTGGATGACTGATACTAGAACTACAGCTAGATTAGATGAAGATGTGAATAAACTTAGAATGATGCTGTCATCTAAAGGAATTGATCAAAAAATGAGAGTACTTAACGCATGTTTCAGTGTGAAGAGAGTCCCAGGTAAATCGTCATCAATA…
	MN067441.1	NSP3	Goat	Morocco	GGCTTTTAATGCTTTTCAGTGGTTGATGCTCAAGATGGAGTCTACACAGCAGATGGCTAGTTCGATTATTAACACTTCTTTTGAAGCTGCAGTCGTTGCTGCCACTTCAACTCTTGAACTCATGGGTATTCAATATGATTATAATGAAGTTTATACTAGAGTTAAGAGCAAATTTGATTACGTAATGGATGATTCAGGTGTTAAAAATAATCTACTGGGTAAAGCAGCAACTATTGATCAGGCACTGAATGGAAAATTTGGTTCAGCAGCAAGAAATAGAAATTGGATGGTCGATACTAGAACCGCAGCTAGACTAGATGAAGATGTGAACAAACTTAGAATGATGCTATCGTCTAAAGGAATTGATCAAAAAATGAGAGTACTTAATGCATGTTTCAG…
	MZ848157.1	NSP3	Cow	Turkey	TTTAATGCTTTTCAGTGGTTGATGCTCAAGATGGAGTCTACACAGCAGATGGCTAGTTCGATTATTAACACTTCTTTTGAAGCCGCAGTTGTTGCTGCCACTTCAACTCTTGAACTCATGGGTATTCAATACGATTACAATGAAGTTTATACTAGAGTTAAGAGCAAATTTGATTACATAATGGATGATTCAGGTGTTAAAAACAATCTGTTGGGTAAAGCGGCAACTATTGATCAGGCACTGAATGGAAAATTTGGTTCAGCRGCRAGAAAYAGAAATTGGATGGTTGATACTAGAACTACAGCTAGACTAGATGAAGATGTGAACAAACTTAGAATGATGCTRTCRTCYAAAGGAATTGATCAAAAAATGAGAGTACTTAATGCATGTTTCAGTGTG…
	KY055435.1	NSP3	Goat	Uganda	ACTGGGGCATTTAATGCTTTTCAGTGGTTGATGCTCAAGATGGAGTCTACTCAGCAGATGGCCAGTTCGATTATTAACACTTCTTTTGAAGCCGCAGTTGTTGCTGCCACTTCAACTCTTGAACTCATGGGTATTCAATATGATTATAATGAAGTTTATACTAGAGTTAAGAGCAAATTTGATTATGTAATGGATGATTCAGGCGTTAAAAATAATTTACTGGGCAAAGCGGCAACAATTGATCAGGCTTTGAATGGTAAGTTTAATTCAGCCGCAAGAAATAGAAATTGGATGACTGATGCTAGAACCACAGCTAGATTGGATGAAGATGTGAATAAGCTCAGGATGATGTTATCATCTAAAGGAATTGATCAAAAAATGAGAGTACTTAATGCATGT…
	PP862050.1	NSP3	Human	China	GGCTTTTAATGCTTTTCAGTGGTTGCTGCTCAAGATGGAGTCTACTCAGCAGATGGTAAGCTCTATTATTAACACTTCTTTTGAAGCTGCAGTTGTTGCTGCTACTTCAACATTAGAATTGATGAGTATTCAATATGATTACAATGAAGTATTTACCAGAGTTAAAAATAAATTTGATTATGTGATGGATGACTCTGGTGTAAAAAACAATCTTCTAGGTAAAGCTATAACTATTGATCAGGCACTAAATGGAAAGTTTGGTTCAGCTATTAGAAATAGAAATTGGATGACTGATTCTAAAACGGTTGCTAAATTAGATGAAGATGTAAATAAACTGAGAATGACATTATCTTCTAAAGGAATTGATCAAAAGATGAGAGTACTTAATGCCTGTTTTAG…
	ON992724.1	NSP3	Human	China	AAGATGGAGTCTACTCAGCAGATGGTAAGCTCTATTATTAACACTTCTTTTGAAGCTGCAGTTGTTGCTGCTACTTCAACATTAGAATTAATGGGTATTCAATATGATTATAATGAAGTATTTACCAGAGTTAAAAGTAAATTTGATTATGTGATGGATGATTCTGGTGTAAAAAATAATCTGTTAGGTAAGGCTATAACTATTGATCAGGCGTTAAATGGAAAGTTTGGCTCAGCTATTAGAAATAGAAATTGGATGACTGATTCTAAAACGGTTGCTAAATTAGATGAAGACGTAAATAAACTTAGAATGACATTATCTTCTAAAGGAATTGACCAAAAGATGAGAGTGCTTAATGCTTGTTTTAGTGTAAAAAGAATACCAGGAAAATCATCGTCA…
	ON992653.1	NSP3	Human	China	AAGATGGAGTCTACTCAGCAGATGGTAAGCTCTATTATTAACACTTCTTTTGAAGCTGCAGTTGTTGCTGCCACTTCAACATTAGAATTAATGGGTATTCAATATGATTACAATGAAGTATTTACTAGAGTTAAAAGTAAATTTGATTATGTAATGGATGACTCTGGTGTTAAAAATAATCTTTTGGGTAAAGCTATAACTATTGACCAGGCGTTAAATGGAAAGTTTGGCTCAGCTATTAGAAATAGAAATTGGATGACTGACTCTAAAACGGTTGCTAAATTGGATGAAGACGTGAATAAACTTAGAATGACATTGTCTTCTAAAGGAATCGATCAAAAGATGAGAGTGCTTAATGCTTGTTTTAGTGTGAAAAGAATACCAGGAAAATCATCATCA…
	PQ581890.1	NSP3	Pig	China	ATGCTCAAGATGGAGTCTACTCAGCAGATGGCTAGTTCAATTATAAATACTTCTTTTGAAGCTGCAGTTGTTGCTGCCACTTCAACGCTAGAATCAATGGGTATTCAATATGATTATAATGAAATTTATACTAGAATTAAAAGTAAATTCGACTATGTAATGGATGATTCTGGTGTTAAAAATAACTTACTGGGTAAAGCGGCGACTATTGATCAGGCACTTAATGGAAAATTTGGCTCAGCTGTGCGAAATAAAAATTGGATGACTGATTCAAGAACAGTAGCTAGGTTGGATGAGGACGTAAATAAACTAAGAATGATGCTTTCATCTAAAGGAATTGACCAAAAAATGAGAGTACTGAATGCTTGTTTCAGTGTGAAAAGAATACCGGGGAAATCA…
	PP669432.1	NSP3	Pig	South Africa	GGCTTTTAATGCTTTTCAGTGGTTGATGCTCAAGATGGAGTCTACTCAACAGATGGCAAGTTCTATCATTAACACTTCTTTTGAAGCTGCGGTTGTTGCTGCCACTTCGACGTTAGAGTTAATGGGTATTCAATATGATTACAATGAAGTTTACACTAGAGTTAAAAGTAAATTTGATTATGTGATGGATGATTCTGGTGTTAAGAATAATTTGCTGGGCAAAGCAGCGACTATTGATCAGGCACTAAACGGAAAATTTGGTTCAGCTATAAGGAATAAAAATTGGATGACTGATTCAAGAACAGTGGCTAAACTGGATGAAGATGTGAATAAGCTAAGGATGATGCTTTCTTCTAAAGGAATCGATCAGAAGATGAGAGTACTTAATGCTTGTTTTAG…
	KU510403.1	NSP3	Pig	Belgium	ATGGAGTCTACTCAGCAGATGGCAAGTTCTATTATTAATACTTCTTTTGAAGCTGCAGTTGTTGCTGCCACTTCAACATTAGAGTTAATGGGTATCCAATATGATTACAATGAAATTTACACTAGAGTTAAAAGTAAGTTTGATTATGTGATGGATGATTCTGGTGTCAAAAACAATTTGCTGGGTAAAGCGGCGACTATCGATCAGGCACTAAATGGAAAATTTGGTTCAGCTATGAGGAATAAAAATTGGATGACTGATTCGAGAACAGTGGCTAAACTGGATGAAGATGTGAATAAGTTAAGAATGATGCTTTCTTCTAAAGGAATTGATCAGAAGATGAGAGTACTTAATGCTTGCTTTAGTGTTAAAAGAATACCAGGTAAATCGTCATCAATT…
	LC158124.1	NSP3	Bat	Zambia	ATGCTCAAGATGGAGTCTACTCAGCAGATGGCCTCTTCTATTATTAACTCTTCTTTTGAAGCTGCAGTAGTTGCTGCAACTTCTACTCTTGAATTAATGGGCATTCAATATGACTATAATGAGGTGTACACTAGAGTAAAGAGTAGATTTGATTTCGTTATGGATGATTCTGGTGTGAAAAATAATTTAATGGGTAAAGCGACTACTATTGATCAAGCTTTGAATGGAAAATTCGGTTCAGCAATTAGAAACAGAAATTGGATGACTGACTCTCGAACCGTATCTAAGTTAGATGAGGATGTAAACAAATTAAGAATGATGTTGTCATCAAAAGGGATCGATCAGAAGATGAGAGTGCTAAATGCTTGTTTTAGTGTCAAAAGAATACCTGGAAAATCA…
	MN433625.1	NSP3	Bat	Bulgaria	ATGCTCAAGATGGAGTCTACTCAACAGATGGCTTCTTCTATTATTAATTCTTCATTTGAAGCTGCAGTAGTTGCTGCGACTTCTACTCTTGAATTAATGGGTATTCAGTATGACTATAATGAGGTATATACTAGAGTAAAGAGTAAATTTGACTTAGTGATGGATGATTCTGGTGTAAAAAATAACTTAATGGGTAAAGCAATTACCATTGATCAAGCTCTGAATGGAAAATTTAGCTCAGCGATTAGGAACAGAAATTGGATGACTGACTCTCGAACTGTAGCTAAATTGGATGAGGATGTAAATAAATTGAGAATGATGTTATCATCAAAAGGAATCGATCAAAAAATGAGAGTACTTAATGCTTGTTTTAGCGTCAGGAGAATACCTGGGAAATCA…
	KJ020889.1	NSP3	Bat	China	ATGCTCAAGATGGAGTCTCAGCAGCAGATGGCTTCTTCTATTATCAACTCTTCTTTTGAAGCTGCAGTAGTTGCTGCAACTTCTACTCTCGAACTAATGGGTATTCAATATGACTATAATGAAGTGTACACTAGAGTAAAAAGTAAATTTGATTTTGTTATGGATGATTCTGGTGTAAAGAACAACTTGATGGGTAAAGCAATCACTATTGATCAGGCTTTGAATGGGAAATTTAGTTCAGCAATTAGAAATAGAAATTGGATGACTGACTCTAGGACTGTGGCTAAATTGGACGAGGATGTAAATAAATTGAGGATGATGTTATCATCAAAAGGAATTGATCAAAAGATGAGAGTGCTGAATGCCTGCTTTAGTGTTAAGAGGATACCTGGAAAATCA…
	JN872873.1	NSP3	Horse	Argentina	GGCTTTTAATGCTTTTCAGTGGTTGACGCTCAAGATGGAGTCTACTCAGCAGATGGCTTCTTCCATTATCAACTCTTCCTTTGAAGCTGCAGTAGTTGCTGCAACTTCTACTCTTGAACTAATGGGTATTCAATACGACTATAATGAAGTATATACTAGAGTGAAGAGCAAATTTGACTTTGTTATAGATGATTCTGGCGTGAAAAACAATTTAATGGGTAAAGCAATTACTATAGATCAGGCTTTAAATGGGAAATTTAGTTCAGCAATTAGAAATAGAAATTGGATGACTGACTCTCGAACTGTTGCTAAATTAGATGAGGATGTAAATAAACTAAGAATGATGCTATCATCAAAAGGAATTGATCAAAAGATGAGAGTGCTGAATGCTTGCTTTAG…
	JF712585.1	NSP3	Horse	Argentina	GGCATTTAATGCTTTTCAGTGGTTGACGCTCAAGATGGAGTCTACTCAGCAGATGGCTTCTTCCATTATCAACTCTTCCTTTGAAGCTGCAGTAGTTGCTGCAACTTCTACTCTTGAACTAATGGGTATCCAATACGACTATAATGAAGTATATACTAGAGTGAAGAGCAAATTTGACTTTGTTATGGATGATTCTGGCGTGAAAAATAATTTAATGGGTAAAGCAATTACTATTGATCAGGCTTTAAATGGGAAATTTAGTTCATCAATTAGAAATAGAAATTGGATGACTGACTCTCAAACTGTTGCTAAATTAGATGAGGATGTAAATAAACTAAGAATGATGCTATCATCAAAAGGAATTGATCAAAAGATGAGAGTGCTGAATGCTTGCTTTAG…

## Sheet: NSP4
	Genbank ID	Gene name	Source	Country	Sequence
	PP862115.1	NSP4	Human	China	GGCTTTTAAAAGTTCTGTTCCGAGAGAGCGCGTGCGGAAAGATGGATAAGCTTGCCGACCTCAACTACACATTGAGTGTAATCACTTTAATGAATGACACACTGCATTCTATAATTCAGGACCCTGGAATGGCGTATTTTCCATATATTGCATCTGTTCTAACAGTTTTATTCACATTACATAAAGCTTCAATTCCAACAATGAAAATAGCATTAAAAACGTCAAAATGTTCATATAAAGTGATCAAATATTGTATAGTTACAATTATTAATACTCTTTTAAAATTGGCGGGATATAAAGAACAAGTTACCACTAAAGATGAAATTGAGCAACAGATGGATAGAATCGTAAAAGAGATGAGACGTCAGCTGGAGATGATTGATAAATTAACTACTCGTG…
	ON993093.1	NSP4	Human	China	CCGAGAGAGCGCGTGCGGAAAGATGGATAAGCTTGCCGACCTCAACTACACATTGAGTGTAATCACTTTAATGAATGACACGCTGCATTCTATAATTCAGGACCCTGGAATAGCGTATTTTCCATATATTGCATCTGTTCTAACAGTTTTGTTCACATTACATAAAGCTTCAATTCCAACAATGAAAATAGCATTAAAAACGTCAAAATGTTCATATAAAGTGATCAAGTATTGTATAGTCACAATTATTAATACTCTTTTAAAATTGGCGGGATATAAAGAACAAGTTACCACTAAAGATGAAATTGAGCAACAGATGGATAGAATCGTAAAAGAGATGAGACGTCAGCTGGAGATGATTGATAAATTAACTACTCGTGAAATTGAACAAGTTGAATT…
	OM038010.1	NSP4	Human	China	CCGAGAGAGCGCGTGCGGAAAGATGGATAAGCTTGCCGACCTCAACTACACATTGAGTGTAATCACTTTAATGAATGACACACTGCATTCTATAATTCAGGACCCTGGAATGGCGTATTTTCCATATATTGCATCTGTTCTAACAGTTTTGTTCACATTACATAAAGCTTCAATTCCAACAATGAAAATAGCATTAAAAACGTCAAAATGTTCATACAAAGTGATCAAGTATTGTATAGTTACAATTATTAATACTCTTTTAAAATTGGCGGGATATAAAGAACAAGTTACCACTAAAGATGAAATTGAGCAACAGATGGATAGAATTGTAAAAGAGATGAGACGTCAGCTGGAGATGATTGATAAATTAACTACTCGTGAAATTGAACAAGTTGAATT…
	PP862134.1	NSP4	Human	China	GGCTTTTTAAAGTTCTGTTCCGAGAGAGCGCGTGCGGAAAGATGGATAAGCTTGCCGACCTTAACTACACATTGAGTGTAATCACTTTAATGAATGACACATTGCATTCTATAATTCAAGACCCTGGAATGGCGTATTTTCCATACATTGCATCTGTTCTAACGGTTTTATTCACATTACATAAAGCTTCAATTCCAACAATGAAAATAGCATTAAAAACGTCAAAATGTTCATATAAAGTGATCAAGTATTGTATAGTCACAATTATTAATACTCTTTTAAAATTGGCAGGGTATAAAGAACAAGTTACTACTAAAGATGAAATTGAGCAACAGATGGATAGAATTGTAAAAGAGATGAGGCGTCAGCTGGAGATGATTGATAAATTAACTACTCGTG…
	PQ581880.1	NSP4	Pig	China	ATGGATAAGCTTGCTGACCTCAACTACACATTGAGTGTAATCACTTTGATGAATGACACATTACATTTTATAATTCAGGATCCTGGAATGGCGTATTTTCCATATATTGCATCTGTTCTAACAGTTTTGTTCACATTACATAAAGCTTCAATTCCAACCATGAAAATAGCATTAAAAACATCAAAATGTTCGTATAAAGTGATTAAATATTGCATAGTTACAATTATTAATACTCTCCTAAGATTGGCTGGACGTAAAGAGCAGGTTACTACTAAAGATGAAATTGAGCAACAGATGGACAGAATTGTTAAAGAGATGAGACGTCAGTTGGAAATGATTGATAAATTAACTACCCGTGAGATTGAACAAGTCGAATTGCTTAAGCGTATACATGATAAA…
	KT694959.1	NSP4	Human	USA	GGCTTTTAAAAGTTCTGTTCCGAGAGAGCGCGTGCGGAAAGATGGATAAGCTTGCCGACCTCAACTACACATTGAGTGTAATCACTTTAATGAATGACACATTGCATTCTATAATTCAAGATCCTGGAATGGCGTATTTTACATATATTGCATCTGTTCTAACAGTTTTGTTCACATTACATAAAGCTTCAATTCCAACCATGAAAATAGCATTGAAAACATCAAAATGTTCATATAAAGTGATTAAATATTGTATAGTCACGATCATTAATACTCTTTTAAAATTGGTTGGATATAAAGAGCAGGTTACTACAAAAGACGAAATTGAGCAACAGATGGACAGAATTGTTAAAGAGATGAGACGTCAGCTGGAGATGATTGATAAACTAACTACTCGTG…
	PQ323313.1	NSP4	Pig	China	ATGGATAAGCTTGCCGACCTCAACTACACATTGAGTGTAATCACTTTAATGAATGATACATTACACTCTATAATTCAGTATCCTGGAATGGCGTATTTTCCATATATTGCATCTGTTCTGACAGTTTTGTTCACATTACATAAAGCTTCAATTCCAACCATGAAGATAGCACTGAAAACATCAAAATGTTCGTATAAAGTGATTAAATATTGTATGGTCACAATTATTAACACTCTTTTAAAATTGGCTGGATATAAAGAACAGGTTACTACTAAGGATGAAATTGAGCAACAGATGGACAGAATTGTTAAAGAGATGAGACGTCAGCTGGAGATGATTGATAAACTGACTACACGTGAGATTGAACAGGTTGAATTGCTTAAACGTATACATGACAAA…
	MH785457.1	NSP4	Pig	Brazil	ATTGAGTGTAATCACTTTAATGAATGACACACTGCATTCTATTATTCAAGATCCAGGGATGGCGTATTTTCCATATATCGCATCTGTCCTAACTGTTTTGTTCACTCTACACAAGGCATCAATTCCAACAATGAAAATAGCGTTAAAAACGTCAAAATGTTCGTATAAAGTAATTAAATATTGCATGGTTACGATCATTAATACTCTTCTAAAGTTGGCTGGTTACAAAGAACAGGTTACTACTAAAGACGAAATTGAACAACAAATGGACAGAATTGTTAAAGAGATGAGACGTCAACTGGAGATGATTGACAAATTGACAACTCGTGAAATTGAACAGGTTGAATTACTTAAACGTATACATGATAAATTGGCTGCTAAACCAGTTGATGCTATAGA…
	MH785447.1	NSP4	Pig	Brazil	ATTGAGTGTAATCACTTTAATGAATGACACACTGCATTCTATTATTCAAGATCCAGGGATGGCGTATTTTCCATATATCGCATCTGTCCTAACTGTTTTGTTCACTCTACACAAGGCATCAATTCCAACAATGAAAATAGCGTTAAAAACGTCAAAATGTTCGTATAAAGTAATTAAATATTGCATGGTTACGATCATTAATACTCTTCTAAAGTTGGCTGGTTACAAAGAACAGGTTACTACTAAAGACGAAATTGAACAACAGATGGACAGAATTGTTAAAGAGATGAGACGTCAACTGGAGATGATTGACAAATTGACAACTCGTGAAATTGAACAGGTTGAATTACTTAAACGTATACATGATAAATTGGCTGCTAAACCAGTTGATGCTATAGA…
	KX814930.1	NSP4	Bat	China	TTCCGAGAGAGCGCGTGCGGAAAGATGGAAAAGCTTACCGACCTCAACTACACATTGAGTGTAATCACTCTAATGAATGATACATTGCATACTATAATGGAGGATCCTGGAATGGCGTATTTTCCTTATATTGCTTCCGTTCTAACAGTGCTGTTTACATTCCATAAAGCTTCAATTCCAACCATGAAAATTGCTCTTAAAACATCGAGATGTTCATACAAAGTAATCAAGTATTGTATTGTATCGATATTTAATACTTTATTGAAATTAGCTGGATATAAGGAGCAAGTAACTACTAAAGATGAAATTGAAAAGCAAATGGACAGAGTTGTAAAAGAAATGAGGCGTCAGTTAGAAATGATTGATAAACTGACTACTAGAGAAATAGAGCAAGTAGAG…
	KJ020890.1	NSP4	Bat	China	GTTCCGAGAGAGCGCGTGCGGAAAGATGGACAAGCTTACCGACCTCAATTACACATTGAGTGTAATCACTCTAATGAATGATACGTTACATACTATAATGGAGGATCCTGGAATGGCGTATTTTCCATATATTGCTTCTGTTCTAACTGTGTTGTTTACACTGCATAAAGCTTCGATTCCTACCATGAAAATTGCCCTTAAAACATCAAAATGTTCATATAAAGTAATTAAATATTGTATTGTATCAATATTTAATACTCTACTGAAATTAGCTGGGTACAAGGAACAAATTACTACTAAAGATGAAATTGAAAAACAAATGGACAGAGTTGTAAAAGAGATGAGACGTCAACTGGAAATGATTGATAAACTGACTACTAGAGAAATAGAACAGGTTGA…
	MN528125.1	NSP4	Bat	Gabon	ATGGAAAAGCTTACCGACCTCAACTACACATTGAGTGTAATCACTCTTATGAATGACACTTTACATACTATAATGGAGGATCCTGGAATGGCGTACTTTCCATACATTGCTTCTGTCCTAACTGTACTATTTACATTACATAAAGCTTCAATTCCAACCATGAAAATTGCTCTTAAAACGTCAAAGTGTTCATATAAAGTAATCAAATATTGTATTGTATCAATTTTTAACACTTTGTTGAAGCTGGCTGGATATAAAGAACAGATTACTACTAAAGACGAAATTGAAAAGCAAATGGACAGAGTTGTGAAAGAGATGAGACGTCAGCTGGAAATGATTGATAAACTAACTACTAGAGAGATTGAACAAGTTGAACTGCTTAAGCGAATTCATGATATG…
	MN539293.1	NSP4	Bat	Bulgaria	ATGGAAAAGCTTACCGACCTCAACTACACATTGAGTGTAATCACTCTTATGAATGATACTTTGCATACTATAATGGAGGATCCTGGAATGGCTTACTTTCCATACATTGCTTCTGTCCTAACTGTACTATTTACATTACATAAGGCTTCGATTCCAACCATGAAGATCGCTCTTAAAACGTCAAAATGTTCATATAAAGTAATCAAATATTGCATTGTGTCAATTTTTAACACTCTATTGAAACTGGCTGGATATAAAGAACAGATTACTACTAAAGATGAAATTGAAAAGCAAATGGACAGAGTTGTAAAAGAAATGAGACGTCAACTAGAAATGATTGATAAGCTAACTACTAGAGAAATTGAGCAAGTTGAACTGCTTAAACGAATTCACGATATG…
	JF712586.1	NSP4	Horse	Argentina	GGCTTTTAAAAGTTCTGTTCCGAAAGAGCGCGTGCGGAAAGATGGAAAAGCTTACCGACCTCAACTATACATTGAGTGTAATCACTTTGATGAATAGTACATTACATACAATACTAGAAGACCCAGGAATGGCGTATTTTCCTTATATAGCATCTGTGTTGACAGTATTGTTTACATTGCACAAGGCTTCAATTCCAACCATGAAAATTGCACTTAAAACATCTAAATGTTCATATAAAGTAGTTAAATATTGTATTGTAACAATCTTCAATACACTATTGAAGTTGGCAGGTTATGAAGAACAAATTACTAATAAGGATGAGATTGAAAAACAGATAGATAGAGTAGTGAAAGAAATGAGACGTCAATTGGAAATGATTGATAAACTAACGACACGTG…
	MN067442.1	NSP4	Goat	Morocco	GCCTTTTAAAAGTTCTGTTCCGAGAGAGCGCGTGCGGAAAGATGGAAAAGCTTACCGACCTCAATTACACATTGAGTGTAATCACTCTAATGAATAGCACATTGCATACAATATTAGAAGATCCAGGAATGGCGTATTTTCCTTACATTGCATCTGTCCTGACTGTCTTGTTCACATTACACAAAGCGTCAATACCGACGATGAAAATTGCGTTGAAAACATCCAAATGCTCATACAAGGTGGTGAAGTACTGCATAGTGACAATTTTTAATACGCTATTGAAGTTGGCAGGTTATAAAGAACAAATTACTACTAAAGACGAAATAGAAAAGCAGATGGACAGAGTCGTTAAAGAGATGAGACGTCAGTTGGAAATGATTGACAAGTTGACTACACGTG…
	KY055436.1	NSP4	Goat	Uganda	ATGGAAAAGCTTACCGACCTCAACTACACATTGAGTGTAATCACTCTGATGAACAGTACACTACACACAATACTAGAGGATCCAGGGATGGCGTATTTTCCCTATATTGCATCTGTCCTAACGGTTTTATTCACATTGCACAAAGCATCAATTCCAACGATGAAAATAGCATTGAAAACGTCAAAATGTTCGTATAAAGTGGTAAAGTATTGTATTGTAACAATTTTTAACACGTTACTGAAACTAGCAGGTTATAAAGAGCAGATAACTACTAAAGATGAGATAGAAAAACAAATGGACAGAGTCGTTAAAGAAATGAGACGCCAGTTGGAAATGATTGATAAACTCACTACACGTGAAATTGAGCAAGTAGAGCTACTTAAACGTATATATGATAAA…
	PQ332925.1	NSP4	Bovine	China	GCGGGAATTCGATTTGTTCCGAGAGAGCGCGTGCGGAAAGATGGAAAAGCTTACCGACCTCAACTACACATTGAGTGTAATCACTTTGATGAATAGTACATTACACACAATACTAGAGGACCCAGGGATGGCATATTTTCCTTATATCGCATCTGTCCTGACAGTACTGTTCACATTGCATAAAGCGTCAATTCCAACGATGAAAATAGCATTAAAGACATCAAAATGTTCGTATAAAGTAGTAAAGTATTGTATTGTAACGATTTTTAATACGTTGTTGAAATTGGCGGGTTATAAAGAACAAATTACTACCAAAGATGAAATAGAAAAACAAATGGACAGAGTTGTTAAAGAAATGAGACGCCAGTTGGAAATGATTGATAAATTGACTACACGTGA…
	MW771160.1	NSP4	Cow	Mozambique	GGCTTTTAAAAGTTCTGTTCCGAGAGAGCGCGTGCGGAAAGATGGAAAAGCTTACCGACCTCAACTACACATTGAGTGTAATCACTCTAATGAATGATACGTTGCACACAATACTAGAGGATCCAGGGATGGCGTATTTTCCTTATATTGCATCTGTCCTGACGGTTTTGTTCACGTTGCACAAAGCGTCAATTCCAACGATGAAAATAGCATTGAAGACGTCAAAGTGTTCGTATAAAGTAGTGAAGTATTGCATTGTAACGATTTTTAATACGTTGTTGAAATTGGCAGGTTATAAAGAACAGATTACTACTAAAGATGAAATAGAAAAACAAATGGACAGAGTCGTTAAAGAAATGAGACGCCAGTTGGAGATGATTGATAAATTGACTACACGTG…
	MW771171.1	NSP4	Cow	Mozambique	GGCTTTTAAAAGTTCTGTTCCGAGAGAGCGCGTGCGGAAAGATGGAAAAGCTTACCGACCTCAACTACACATTGAGTGTAATCACTCTAATGAATGATACGTTGCATACAATACTAGAGGATCCAGGGATGGCGTATTTTCCTTATATTGCATCTGTCCTGACAGTTTTGTTCACATTGCACAAGGCATCAATTCCAACGATGAAAATAGCATTGAAGACGTCAAAGTGCTCGTATAAAGTAGTGAAGTATTGCATTGTAACGACTTTTAATACGTTGTTGAAATTGGCAGGTTATAAAGAACAGATTACTACTAAAGATGAAATGGAAAAACAAATGGACAGAGTCGTTAAAGAAATGAGACGCCAGTTGGAGATGATCGATAAGTTGACTACACGTG…

[truncated: 1 more sheets: NSP5]
